# Supplementary material for: TGFβ1–TNFα-regulated secretion of neutrophil chemokines is independent of epithelial–mesenchymal transition in breast tumor cells
Source: Mol Biol Cell. 2025 Sep 12;36(10):ar122. doi: 10.1091/mbc.E25-07-0340 (PMC12483376; doi:10.1091/mbc.E25-07-0340)
Supplement: Supplementary file 2 [file mbc-36-ar122-s002.xlsx]

## Sheet: Supp.Table 2 - Correlations
HMS LICS Dataset Correlations (35 cell lines)												DepMap Dataset Correlations (1450 cell lines)
CXCL8 Correlations				CXCL1 Correlations				VIM Correlations				CXCL8 Correlations						CXCL1 Correlations						VIM Correlations
Gene	Pearson r	adj.P FDR		Gene	Pearson r	adj.P FDR		Gene	Pearson r	adj.P FDR		Gene	Pearson r All lines	adj.P FDR All lines	Pearson r Breast	adj.P FDR Breast		Gene	Pearson r All lines	adj.P FDR All lines	Pearson r Breast	adj.P FDR Breast		Gene	Pearson r All lines	adj.P FDR All lines	Pearson r Breast	adj.P FDR Breast
CXCL8	1	0		CXCL1	1	0		VIM	1	0		CXCL8	1	0	1	0		CXCL1	1	0	1	0		VIM	1	0	1	0
CXCL2	0.806076	5.11239e-09		SMCO2	0.742763	3.2352e-07		TC2N	-0.88964	8.98644e-13		CXCL1	0.770081	5.78276e-285	0.770627	1.53294e-14		CXCL8	0.770081	5.78276e-285	0.770627	1.53294e-14		EMP3	0.749437	1.32026e-261	0.682906	1.407e-10
BIRC3	0.796592	1.04177e-08		C10orf55	0.731809	5.8799e-07		HID1	-0.883896	1.98601e-12		CXCL2	0.704015	1.8172e-217	0.800879	2.4283e-16		CXCL3	0.726832	1.59893e-238	0.824099	6.02548e-18		LIX1L	0.735169	9.27457e-247	0.844429	1.47415e-19
MMP2	0.770872	6.03485e-08		FAM98C	-0.712995	1.53868e-06		EMP3	0.882254	2.47241e-12		CXCL3	0.690894	2.9933e-206	0.796202	4.82161e-16		CXCL2	0.724612	2.21766e-236	0.791766	9.09211e-16		IKBIP	0.701171	5.52923e-215	0.685652	1.11015e-10
CCDC183	-0.759297	1.23828e-07		IFNGR2	0.711117	1.68677e-06		ATP2C2	-0.871646	9.45456e-12		FOSL1	0.548852	7.50459e-115	0.517701	6.15208e-06		CCL20	0.555765	2.60167e-118	0.568455	4.26349e-07		P3H1	0.682077	4.7948e-199	0.675581	2.6151e-10
HMGN1P7	0.758812	1.27502e-07		CXCL2	0.706988	2.0593e-06		DENND1C	-0.868941	1.30618e-11		IL1B	0.540105	1.37961e-110	0.534488	2.66907e-06		CXCL6	0.552342	1.37589e-116	0.716408	6.46937e-12		SYDE1	0.662574	5.57673e-184	0.791542	9.38428e-16
CXCL3	0.751181	2.00245e-07		AHNAK2	0.703331	2.45053e-06		FOXA1	-0.866963	1.64681e-11		CCL20	0.532674	4.62027e-107	0.656552	1.20887e-09		CLDN1	0.542717	7.5772e-112	0.263707	0.0297888		SACS	0.647241	6.5526e-173	0.796386	4.69501e-16
IFI16	0.748214	2.37637e-07		DSE	0.702075	2.59976e-06		TTC39A	-0.862804	2.64983e-11		LIF	0.529747	1.06945e-105	0.532565	2.94359e-06		IER3	0.540195	1.24852e-110	0.304457	0.0115928		ZEB1	0.636583	1.38627e-165	0.746566	2.70499e-13
MAFF	0.746651	2.59819e-07		HSPE1P26	0.700279	2.82772e-06		SYDE1	0.86238	2.77903e-11		IER3	0.528339	4.79601e-105	0.362594	0.00237577		C3	0.526816	2.41299e-104	0.522134	4.95594e-06		SPARC	0.630901	8.51086e-162	0.524606	4.38724e-06
CD109	0.745243	2.81413e-07		MT1L	0.692002	4.13332e-06		ESRP2	-0.860275	3.51196e-11		IL1A	0.528155	5.83573e-105	0.384813	0.00119462		IL1A	0.515804	2.23451e-99	0.38436	0.00121207		ZEB2	0.628354	4.00779e-160	0.735987	8.65094e-13
TGFBI	0.740714	3.62575e-07		BIRC3	0.686862	5.19997e-06		ARRDC1	-0.856885	5.07987e-11		ZC3H12A	0.521976	3.87289e-102	0.550865	1.13043e-06		SAA1	0.513105	3.45817e-98	0.513635	7.48154e-06		RECK	0.623186	8.89797e-157	0.6276	1.01834e-08
ZNF253	-0.739032	3.97844e-07		CD109	0.684961	5.65409e-06		LOXL2	0.855522	5.87666e-11		C3	0.508736	2.76813e-96	0.476587	3.98319e-05		SAA2	0.501353	3.94856e-93	0.496667	1.64845e-05		AP1M1	0.623029	1.12126e-156	0.560374	6.7197e-07
TNFAIP3	0.73863	4.06718e-07		ARNTL2	0.682145	6.39364e-06		SLC9A3R1	-0.853994	6.90783e-11		PLAUR	0.503743	3.83517e-94	0.558407	7.4928e-07		ZC3H12A	0.496788	3.22161e-91	0.51989	5.53121e-06		LGALS1	0.62257	2.20539e-156	0.47799	3.75171e-05
TGFBR2	0.737781	4.26062e-07		EVC2	0.681908	6.45967e-06		CAMSAP3	-0.852516	8.06315e-11		MAFF	0.500884	6.22202e-93	0.576979	2.60356e-07		LIF	0.477133	2.61205e-83	0.48523	2.74314e-05		MSRB3	0.621229	1.58366e-155	0.658435	1.04396e-09
C10orf90	0.736215	4.64016e-07		IRF2BP1	-0.680215	6.95022e-06		MAP1B	0.851871	8.62155e-11		IL6	0.497299	1.97552e-91	0.548756	1.26592e-06		LAMC2	0.474441	2.88776e-82	0.486471	2.598e-05		ZCCHC24	0.613722	8.25431e-151	0.280393	0.0205591
IRAK2	0.72992	6.49945e-07		MCTP1	0.679124	7.2839e-06		KIRREL	0.837972	3.39533e-10		CSF2	0.496821	3.1232e-91	0.427325	0.000278585		CXCL5	0.474272	3.35361e-82	0.757046	8.07094e-14		ATP8B2	0.612857	2.83152e-150	0.387905	0.00108144
RUNX2	0.727948	7.20926e-07		CTSB	0.671144	1.02056e-05		RAB19	-0.837388	3.58645e-10		PHLDA2	0.490195	1.65504e-88	0.314977	0.00889221		FOSL1	0.474108	3.88135e-82	0.459973	7.9366e-05		MRC2	0.60599	4.39899e-146	0.710129	1.19072e-11
IL18R1	0.726603	7.73335e-07		ANPEP	0.667572	1.183e-05		GPR160	-0.834339	4.75693e-10		IRAK2	0.485946	8.59991e-87	0.70406	2.11528e-11		EPHA2	0.471989	2.5285e-81	0.395235	0.000850855		MSN	0.603887	8.07134e-145	0.757192	7.93256e-14
IL1B	0.724663	8.55149e-07		PLAU	0.665979	1.26275e-05		TRPM4	-0.833695	5.04568e-10		CXCL6	0.481968	3.30299e-85	0.530094	3.33547e-06		LAMB3	0.470906	6.55856e-81	0.329449	0.00608098		STX2	0.601618	1.81747e-143	0.570762	3.73585e-07
CREB5	0.723965	8.86446e-07		USP20	-0.663703	1.38515e-05		ERBB3	-0.832591	5.57916e-10		PHLDA1	0.480334	1.45778e-84	0.45051	0.000115717		IL6	0.46896	3.60286e-80	0.553232	9.94636e-07		CEP170	0.598505	1.25176e-141	0.700442	2.95905e-11
IL7R	0.719305	1.12396e-06		CXCL3	0.663116	1.41846e-05		ETS1	0.832526	5.61184e-10		TNFRSF12A	0.479789	2.38847e-84	0.264981	0.0289789		MAFF	0.463518	3.98548e-78	0.38418	0.00121905		ARHGAP31	0.597912	2.78628e-141	0.590374	1.16525e-07
MYO1E	0.716761	1.27698e-06		EEF1A1P26	0.65881	1.68558e-05		EPN3	-0.831119	6.3716e-10		NCEH1	0.472109	2.27423e-81	0.295026	0.014591		C15orf48	0.460938	3.60273e-77	0.546574	1.42204e-06		BNC2	0.597317	6.21048e-141	0.60518	4.58831e-08
IL32	0.716189	1.31389e-06		BVES	0.65623	1.8668e-05		GCH1	-0.83094	6.4749e-10		CD68	0.471752	3.11573e-81	0.551026	1.12067e-06		TM4SF1	0.46033	6.03704e-77	0.293536	0.0151212		FBN1	0.596724	1.38024e-140	0.723137	3.30347e-12
LY6K	0.715221	1.37864e-06		CCDC183	-0.656148	1.87287e-05		ENTPD2	-0.82916	7.58865e-10		ITGA3	0.465275	8.80553e-79	0.194881	0.111262		TNFRSF12A	0.459724	1.00827e-76	0.246547	0.0426841		PMP22	0.590893	3.21517e-137	0.647059	2.4928e-09
PDCD1LG2	0.715077	1.38852e-06		THSD1	0.646671	2.70271e-05		C11orf52	-0.826773	9.36233e-10		LAMB3	0.463758	3.24491e-78	0.323354	0.00715213		PHLDA2	0.455481	3.56389e-75	0.064566	0.600905		COL6A2	0.589627	1.69747e-136	0.66392	6.77073e-10
TMEM156	0.705709	2.18907e-06		MYH15	0.64608	2.76409e-05		SAPCD2	-0.825578	1.03885e-09		KYNU	0.461999	1.45969e-77	0.454966	9.70236e-05		GPRC5A	0.455398	3.81908e-75	0.0868244	0.481414		CNTNAP1	0.587191	4.07385e-135	0.668747	4.59049e-10
GADD45A	0.70522	2.2407e-06		C1QTNF1	0.645731	2.80092e-05		KIAA0040	-0.824957	1.09611e-09		AHR	0.461697	1.88816e-77	0.419544	0.000368976		PLEK2	0.4529	3.04171e-74	0.213176	0.0809106		F2R	0.581369	7.28021e-132	0.531329	3.13386e-06
DSE	0.704059	2.3676e-06		C9orf172	-0.645625	2.81223e-05		RNF223	-0.822593	1.3423e-09		ITGA2	0.460599	4.80428e-77	0.175144	0.15313		CDCP1	0.452719	3.53559e-74	0.35406	0.00305534		LOXL2	0.581089	1.04033e-131	0.748785	2.10418e-13
IL1A	0.703862	2.38977e-06		PTGFR	0.644552	2.92871e-05		FKBP7	0.822155	1.39317e-09		SLFN5	0.459629	1.09305e-76	0.344267	0.00404412		ITGA3	0.451372	1.07336e-73	0.236606	0.0520633		KATNAL1	0.579231	1.09742e-130	0.61535	2.35199e-08
TRIM60P18	-0.702503	2.54795e-06		PAK3	0.643195	3.08231e-05		C2orf15	-0.821815	1.43394e-09		SDC4	0.459495	1.22439e-76	0.248259	0.0412189		MYOF	0.45132	1.12023e-73	0.162857	0.18453		GNG11	0.578901	1.66411e-130	0.547176	1.37725e-06
ZNF680	-0.701651	2.65209e-06		CHST3	0.640913	3.35706e-05		FXYD3	-0.820591	1.58986e-09		HBEGF	0.45807	4.07173e-76	0.340857	0.00444973		NCEH1	0.449795	3.91795e-73	0.216293	0.0764671		ANXA6	0.575539	1.13283e-128	-0.0812467	0.510123
CORO1B	-0.699026	2.99748e-06		EREG	0.637897	3.75423e-05		ABCC4	0.819002	1.81588e-09		NFKBIZ	0.457956	4.48302e-76	0.462614	7.1295e-05		CAV2	0.449167	6.54608e-73	0.464355	6.63973e-05		CMTM3	0.57279	3.44315e-127	0.68851	8.65081e-11
KCTD2	-0.698027	3.13933e-06		CYP27C1	0.633511	4.4078e-05		RAB25	-0.817607	2.0383e-09		TGFBI	0.457644	5.82929e-76	0.419716	0.000366716		PDZK1IP1	0.449057	7.16405e-73	0.29152	0.0158648		DDR2	0.572514	4.84334e-127	0.67885	1.98758e-10
ITPRIP	0.696933	3.30176e-06		STEAP1	0.631846	4.68168e-05		CCDC88A	0.817512	2.05433e-09		TM4SF1	0.456413	1.63673e-75	0.242771	0.046067		SDC4	0.448939	7.88527e-73	0.333481	0.00545259		IFFO1	0.571854	1.09313e-126	0.477827	3.77797e-05
COL16A1	0.694235	3.73555e-06		ABL2	0.630574	4.90119e-05		ELL3	-0.817183	2.11076e-09		OSMR	0.455581	3.27977e-75	0.512879	7.75679e-06		NFKBIZ	0.445353	1.44786e-71	0.387698	0.0010887		ARSB	0.566842	4.98599e-124	0.642346	3.53758e-09
FAM222A	-0.693395	3.88103e-06		TRABD2A	0.628629	5.25479e-05		LLGL2	-0.816994	2.14395e-09		SAA1	0.455214	4.45336e-75	0.606278	4.27383e-08		TGM2	0.445147	1.7102e-71	0.369065	0.00195427		MAP3K12	0.565773	1.81402e-123	0.266094	0.0282863
CASP1	0.692067	4.12126e-06		PACERR	0.628212	5.33345e-05		ACSL4	0.816619	2.21087e-09		NT5E	0.45474	6.61039e-75	0.343923	0.00408349		IRAK2	0.444611	2.6329e-71	0.674035	2.97397e-10		FMNL3	0.565748	1.87035e-123	0.594289	9.14917e-08
GLIPR1	0.690701	4.38256e-06		FAP	0.628043	5.36571e-05		STARD10	-0.816473	2.2376e-09		UPP1	0.454619	7.30886e-75	0.41676	0.000407332		IL1B	0.443769	5.17913e-71	0.388721	0.00105323		EVC	0.565557	2.35387e-123	0.485331	2.73101e-05
STX11	0.690398	4.44264e-06		PYGB	0.626927	5.5829e-05		PLA2G4F	-0.816155	2.29661e-09		ANXA1	0.454548	7.75232e-75	0.419692	0.000367026		LCN2	0.443253	7.83134e-71	0.37103	0.0018403		NEXN	0.564384	9.65783e-123	0.676349	2.45266e-10
SH3KBP1	0.689106	4.70675e-06		C3	0.626594	5.64912e-05		KRT8P45	-0.814211	2.68981e-09		SERPINB8	0.453255	2.26823e-74	0.464462	6.61078e-05		ALDH1A3	0.441991	2.14712e-70	0.196716	0.10787		PPP1R18	0.563126	4.36364e-122	0.614096	2.55737e-08
FLRT2	0.688956	4.73841e-06		TMEM35B	0.62512	5.95143e-05		NBEAL2	-0.814129	2.70769e-09		ARAP3	0.448943	7.86431e-73	0.228868	0.0604762		GPR39	0.441201	4.02942e-70	0.0704814	0.567905		MAP4	0.559587	2.92991e-120	0.716218	6.5916e-12
TNIP3	0.688402	4.85661e-06		SLC24A3	-0.625059	5.96414e-05		MARVELD3	-0.813971	2.74251e-09		CASP4	0.448535	1.09698e-72	0.480401	3.38287e-05		LTBR	0.43529	4.23975e-68	0.0480408	0.697251		CRTAP	0.557343	4.10672e-119	0.558558	7.43073e-07
IL4R	0.686603	5.25984e-06		SPDEF	-0.624427	6.09847e-05		LINC00882	0.813516	2.84503e-09		RND3	0.445932	9.07196e-72	0.509876	8.94505e-06		UPP1	0.43392	1.23116e-67	0.415978	0.000418756		RSU1	0.555738	2.68274e-118	0.627312	1.03903e-08
KRT75	0.686532	5.27626e-06		TPRN	-0.624345	6.11608e-05		SLC37A1	-0.813444	2.86141e-09		CD44	0.444107	3.94862e-71	0.485018	2.76866e-05		S100A16	0.433895	1.25545e-67	-0.183786	0.13355		GNAI2	0.551199	5.12308e-116	0.433402	0.000222624
PAK4	-0.68528	5.57558e-06		PREB	-0.624013	6.18795e-05		PIK3C2B	-0.813375	2.87735e-09		ALDH1A3	0.443208	8.12021e-71	0.167982	0.170909		PLK2	0.433164	2.21343e-67	0.121622	0.323154		RHOQ	0.550543	1.08781e-115	0.716035	6.71112e-12
PML	0.684371	5.80221e-06		S100A2	0.621493	6.75817e-05		KRT8P3	-0.813251	2.90619e-09		SAA2	0.44299	9.66559e-71	0.620253	1.68968e-08		PHLDA1	0.432441	3.87034e-67	0.47729	3.86559e-05		ST3GAL2	0.54837	1.30009e-114	0.668954	4.51393e-10
MSC-AS1	0.682312	6.3475e-06		HERC1	-0.620066	7.10143e-05		CRB3	-0.813158	2.92804e-09		MT2A	0.442459	1.47821e-70	0.319021	0.00801088		AREG	0.431809	6.30251e-67	0.172632	0.159202		RFLNB	0.547377	4.01174e-114	0.751604	1.52379e-13
PIAS4	-0.680343	6.91195e-06		SLC25A37	0.618109	7.59808e-05		HOOK1	-0.812494	3.08811e-09		PLAU	0.442231	1.77325e-70	0.479399	3.53189e-05		MET	0.427202	2.13881e-65	0.318609	0.00809702		FGF2	0.546542	1.03196e-113	0.745096	3.19019e-13
TNFRSF9	0.680091	6.98748e-06		SERPINB8	0.618022	7.62084e-05		CSF1	0.811873	3.24516e-09		PTGS2	0.441833	2.43547e-70	0.552607	1.02892e-06		TINAGL1	0.425003	1.12776e-64	0.139698	0.255872		QKI	0.545428	3.62952e-113	0.6667	5.41769e-10
UPP1	0.678231	7.56791e-06		SLC16A1	0.616417	8.05248e-05		RAB3D	-0.811308	3.39443e-09		CLDN1	0.440678	6.10576e-70	0.177509	0.147571		SAA2-SAA4	0.422905	5.44721e-64	0.472809	4.67383e-05		OSTM1	0.542239	1.29119e-111	0.571885	3.50181e-07
SUOX	-0.678134	7.59964e-06		SLC26A11	-0.615897	8.19692e-05		RBMS3	0.810715	3.55795e-09		CAV2	0.438745	2.82056e-69	0.39606	0.00082793		NT5E	0.42246	7.60136e-64	0.402364	0.000670289		EFEMP2	0.539503	2.68092e-110	0.648031	2.31743e-09
ANTXR2	0.677979	7.64997e-06		CAPG	0.615108	8.42073e-05		ZNF296	-0.810634	3.58081e-09		GPR39	0.438238	4.20684e-69	0.036281	0.768964		PI3	0.420347	3.66158e-63	0.553	1.00725e-06		PLEKHO2	0.539497	2.69888e-110	0.509689	9.02475e-06
PHLDB2	0.677656	7.75619e-06		INHBB	-0.614024	8.73681e-05		GRHL2	-0.80988	3.80053e-09		MYOF	0.436906	1.19859e-68	0.123706	0.314868		CSF3	0.419241	8.30431e-63	0.241117	0.0476174		TUBA1A	0.539412	2.96625e-110	0.473502	4.53936e-05
FMNL2	0.676603	8.11204e-06		CISH	-0.611328	9.57054e-05		RASEF	-0.809638	3.87381e-09		HRH1	0.43683	1.27228e-68	0.483953	2.90037e-05		NPAS2	0.419103	9.19339e-63	0.130141	0.290155		FGFR1	0.535688	1.7608e-108	0.451476	0.000111404
SRPX	0.675825	8.38414e-06		NFIL3	0.611208	9.60917e-05		BICDL2	-0.808785	4.14208e-09		S100A6	0.433262	2.05184e-67	0.39494	0.000859219		RIPK4	0.417864	2.29185e-62	0.254512	0.0362179		FBXL7	0.535232	2.89265e-108	0.347296	0.00371161
VGLL3	0.675765	8.40539e-06		ANXA1	0.610371	9.88286e-05		TRPC1	0.807892	4.44123e-09		TGM2	0.431428	8.45679e-67	0.271821	0.0249396		CAVIN3	0.417035	4.21282e-62	0.379958	0.00139397		FKBP7	0.534694	5.19084e-108	0.601968	5.6393e-08
EXOG	0.675347	8.55561e-06		PKP4	-0.609889	0.00010044		CTAGE8	-0.806932	4.78493e-09		TGFBR2	0.430982	1.19174e-66	0.443224	0.000153555		DHRS3	0.416879	4.72396e-62	0.228613	0.0607713		SRPX	0.534532	6.18888e-108	0.737722	7.1765e-13
CPLX1	-0.674543	8.85093e-06		PPP1R37	-0.609673	0.000101168		TMEM238	-0.805606	5.30085e-09		LTBR	0.427703	1.46197e-65	0.122248	0.320649		LAMA3	0.414664	2.38142e-61	0.368001	0.00201862		KIRREL1	0.533604	1.69186e-107	0.802509	1.90374e-16
ITGA5	0.67429	8.94594e-06		PLA2G4A	0.608984	0.000103526		TMEM141	-0.804526	5.7582e-09		EPHA2	0.427089	2.32933e-65	0.344751	0.00398929		EGFR	0.413401	5.95382e-61	0.410018	0.000515769		SH2B3	0.533009	3.22029e-107	0.624023	1.30522e-08
KRT19	-0.67211	9.80258e-06		ANGPTL4	0.608028	0.000106876		MREG	-0.803595	6.18163e-09		S100A16	0.426654	3.23963e-65	-0.0903707	0.463619		S100A2	0.412183	1.43695e-60	0.473953	4.45376e-05		CNPY4	0.530014	8.04489e-106	0.12617	0.305251
ZNF444	-0.671061	1.02409e-05		ARRB1	-0.605814	0.000115011		RBBP8NL	-0.802752	6.58953e-09		F3	0.425433	8.15806e-65	0.200111	0.101807		RND3	0.409409	1.0529e-59	0.443365	0.000152728		FHL1	0.529434	1.49373e-105	0.76161	4.67503e-14
LINC01179	0.669122	1.10981e-05		EMP1	0.604229	0.000121176		CISH	-0.802559	6.68651e-09		INHBA	0.425352	8.66603e-65	0.468428	5.61295e-05		CFB	0.409224	1.20193e-59	0.535882	2.48514e-06		GNB4	0.528036	6.61824e-105	0.410006	0.000515986
FOSL1	0.668599	1.13404e-05		U2AF1L4	-0.603791	0.00012293		GRIN1	-0.802028	6.95945e-09		DHRS3	0.420213	4.04575e-63	0.267709	0.0273062		C19orf33	0.408886	1.52903e-59	-0.11972	0.330832		CD99L2	0.527096	1.79293e-104	0.52773	3.75572e-06
ZNF101	-0.668051	1.15994e-05		HPSE	0.602474	0.000128347		SEMA4A	-0.801566	7.20595e-09		SOD2	0.420028	4.64031e-63	0.588539	1.30373e-07		TGFA	0.40754	3.98609e-59	0.195134	0.110789		CHST10	0.526271	4.28847e-104	0.493129	1.9335e-05
ADPRM	0.667502	1.18639e-05		HEATR1	0.598837	0.000144425		FYN	0.801246	7.38123e-09		SMAD3	0.419991	4.76765e-63	0.227569	0.0619909		MOCOS	0.406929	6.14912e-59	0.278242	0.0215917		CNRIP1	0.526061	5.35644e-104	0.666335	5.57902e-10
AGPAT4	0.66746	1.18846e-05		CCDC183-AS1	-0.598365	0.000146642		TMEM125	-0.801106	7.45874e-09		PLK2	0.419556	6.5814e-63	0.0789947	0.521957		CSF2	0.40657	7.9301e-59	0.459741	8.0113e-05		DENND5A	0.52522	1.29831e-103	0.654017	1.47025e-09
ANKRD18EP	-0.663808	1.37931e-05		ALAD	-0.597398	0.000151271		CHST3	0.801105	7.45926e-09		TNFAIP2	0.418627	1.30645e-62	0.327707	0.00637171		BCAR3	0.406205	1.02639e-58	0.170398	0.16475		SYNE1	0.524495	2.78387e-103	0.434512	0.000213596
MAP7D1	0.662226	1.47027e-05		ABCA2	-0.597367	0.000151426		MAL2	-0.800927	7.55947e-09		TNIP1	0.417856	2.30602e-62	0.333103	0.00550903		TFPI2	0.405367	1.85441e-58	0.451473	0.000111417		VKORC1	0.52328	9.93823e-103	0.354472	0.00301886
ACVR1B	-0.662083	1.47877e-05		CDCP1	0.597204	0.000152216		BSPRY	-0.800789	7.63813e-09		CXCL5	0.417751	2.49116e-62	0.560528	6.66222e-07		SOD2	0.40354	6.6961e-58	0.616264	2.21241e-08		DOCK10	0.523271	1.00244e-102	0.464449	6.61431e-05
WBP1	-0.661248	1.52922e-05		TP53I11	-0.595314	0.000161703		PRR15L	-0.800284	7.93179e-09		SRPX2	0.417652	2.67836e-62	0.259252	0.0327724		ITGA2	0.402999	9.77581e-58	0.0788099	0.522934		C8orf58	0.521483	6.46361e-102	0.679161	1.93606e-10
TSEN54	-0.661125	1.53676e-05		CCDC22	-0.595193	0.000162332		LRP12	0.799782	8.23414e-09		CD109	0.417058	4.1421e-62	0.434329	0.000215064		PLAU	0.401369	3.04471e-57	0.580418	2.12526e-07		ITGA5	0.520532	1.7329e-101	0.581991	1.9354e-07
CCDC183-AS1	-0.660982	1.54561e-05		TNRC6C	-0.594143	0.000167845		TSPAN13	-0.799336	8.51127e-09		KIFC3	0.41684	4.85965e-62	0.0387631	0.753642		TGFBI	0.400986	3.97364e-57	0.416445	0.000411904		MAP7D3	0.520002	3.00137e-101	0.710771	1.11953e-11
SP100	0.656963	1.81361e-05		FMNL2	0.593975	0.000168744		CDS1	-0.796567	1.04361e-08		CCN1	0.416482	6.31841e-62	0.358364	0.00269359		ANXA2	0.400547	5.39057e-57	0.385511	0.00116815		FAM126A	0.519862	3.46604e-101	0.790972	1.01691e-15
ANXA2P3	0.656553	1.84322e-05		TGFBI	0.592882	0.00017469		PRSS8	-0.796488	1.0497e-08		CCDC9B	0.415848	1.00402e-61	0.0238241	0.847081		AGRN	0.400254	6.60076e-57	-0.0350189	0.776789		UROD	0.519705	4.0802e-101	0.550465	1.15504e-06
STK17A	0.656158	1.87213e-05		IRAK2	0.591224	0.000184069		SAMD10	-0.795114	1.16005e-08		GBP3	0.414839	2.09545e-61	0.215807	0.0771468		AVPI1	0.400206	6.82653e-57	0.163799	0.18197		PDGFRB	0.518979	8.62858e-101	0.497318	1.60047e-05
HRH1	0.653433	2.08303e-05		SIK1	0.590492	0.000188357		EVA1A	0.793485	1.30476e-08		DCBLD2	0.414626	2.44784e-61	0.327355	0.00643195		S100A6	0.399566	1.06232e-56	0.336613	0.00500479		CPQ	0.516927	7.09137e-100	0.453652	0.000102225
AHNAK2	0.653131	2.10766e-05		ETS1	0.590002	0.00019127		ESPN	-0.793289	1.3233e-08		SQSTM1	0.41355	5.34689e-61	0.419327	0.000371849		OSMR	0.398887	1.69852e-56	0.420737	0.000353574		GLIPR2	0.51646	1.14387e-99	0.588414	1.3137e-07
EPS8L2	-0.652265	2.1799e-05		GTF2F2	0.587666	0.000205742		RAB17	-0.792773	1.37311e-08		NIBAN2	0.412726	9.70649e-61	0.0618268	0.616467		NBL1	0.397563	4.22207e-56	0.186841	0.127101		ITGB3	0.51637	1.25423e-99	0.611443	3.04887e-08
B3GNT5	0.652246	2.18147e-05		PRSS12	0.586659	0.00021227		TTC9	-0.792642	1.38602e-08		ASPH	0.412085	1.54213e-60	0.321222	0.00756401		CCDC9B	0.396405	9.33104e-56	0.0614143	0.618825		LOX	0.515692	2.50535e-99	0.742337	4.33454e-13
PTOV1	-0.652246	2.18149e-05		PTPA	-0.584584	0.000226328		ZEB2	0.792207	1.42984e-08		SP100	0.411838	1.84245e-60	0.378541	0.00145756		TMEM171	0.396141	1.11693e-55	0.297541	0.0137325		PKD2	0.515013	4.99927e-99	0.571965	3.48565e-07
FHL3	0.651307	2.26228e-05		CORO1B	-0.584153	0.000229343		AGR2	-0.791803	1.47155e-08		TGFA	0.410117	6.34302e-60	0.133436	0.278009		TMEM51	0.395549	1.67299e-55	0.184705	0.131584		NTAN1	0.514307	1.02444e-98	0.395549	0.000842078
ECM2	0.6509	2.2982e-05		EPHA2	0.583988	0.000230508		PRR15	-0.791518	1.50169e-08		SMOX	0.409556	9.47887e-60	0.443596	0.000151374		PXN	0.395442	1.79932e-55	0.034985	0.776999		TLN1	0.513831	1.65979e-98	0.53803	2.22493e-06
C1QTNF1	0.650535	2.3308e-05		HOXC8	0.583841	0.000231555		MAP4	0.79121	1.53491e-08		CSF3	0.408087	2.70258e-59	0.247149	0.0421641		ANXA3	0.395219	2.09475e-55	0.197812	0.105884		CPEB1	0.513569	2.16239e-98	0.37911	0.00143172
TRABD2A	0.649648	2.41183e-05		ALDH4A1	-0.582639	0.000240247		MYO5C	-0.791201	1.53592e-08		SLC16A3	0.407805	3.30302e-59	0.247481	0.0418799		ANXA1	0.394588	3.21855e-55	0.409971	0.000516621		SCARF2	0.512122	9.3195e-98	0.581923	1.94322e-07
ETS1	0.648858	2.48605e-05		DOLPP1	-0.582577	0.000240699		CREB3L4	-0.790989	1.55917e-08		SAT1	0.407117	5.38041e-59	0.436773	0.000196231		CARD10	0.394349	3.78538e-55	0.117027	0.341904		TSPAN4	0.512051	1.00096e-97	0.25319	0.0372309
MIR221	0.645813	2.79225e-05		SYT11	0.582539	0.000240982		LNX2	-0.789743	1.70268e-08		NPAS2	0.406657	7.45397e-59	0.357986	0.00272376		CD44	0.392092	1.73993e-54	0.520821	5.28546e-06		ST3GAL3	0.511976	1.0796e-97	0.703105	2.31231e-11
NALCN	0.645503	2.8252e-05		ANAPC2	-0.581344	0.000249935		GALNT6	-0.789615	1.71814e-08		ERO1A	0.406297	9.61841e-59	0.506708	1.03817e-05		F3	0.391934	1.93527e-54	0.134622	0.273723		NAV3	0.511907	1.15682e-97	0.583219	1.79835e-07
PLAU	0.645307	2.84623e-05		PBX1	-0.58029	0.000258073		MCF2L	-0.789531	1.72832e-08		CTSB	0.406205	1.02651e-58	0.485077	2.76157e-05		TNFAIP2	0.391631	2.37387e-54	0.330102	0.00597518		FUT11	0.509598	1.17131e-96	0.483498	2.95847e-05
BMP1	0.644523	2.93189e-05		TGFBR2	0.580284	0.000258123		TMEM30B	-0.789142	1.77611e-08		ABLIM3	0.405224	2.05039e-58	0.0042675	0.972448		XDH	0.391016	3.58813e-54	0.326827	0.00652313		RASSF8	0.50901	2.10624e-96	0.515371	6.8841e-06
NCOA7	0.643847	3.00764e-05		IGF2BP2	0.579441	0.000264807		P3H1	0.7889	1.8066e-08		LAMC2	0.402769	1.14812e-57	0.354093	0.00305234		SLFN5	0.390883	3.92236e-54	0.316506	0.00854959		PIP4P2	0.506837	1.8231e-95	0.506662	1.04045e-05
ZNF467	-0.643731	3.02072e-05		MNX1	-0.579032	0.000268103		AXL	0.788632	1.84076e-08		PLSCR1	0.399067	1.49971e-56	0.380367	0.00137609		TGFBR2	0.390615	4.69512e-54	0.43865	0.000182808		C8orf88	0.506826	1.84266e-95	0.640893	3.93594e-09
ZNF438	0.642919	3.1144e-05		PLAUR	0.57868	0.000270965		TET3	-0.788593	1.84578e-08		TNFRSF1A	0.397861	3.43971e-56	0.166568	0.174592		ITGB8	0.389987	7.14747e-54	0.508235	9.66459e-06		TRAM2	0.505875	4.71866e-95	0.402855	0.000659248
PTGFR	0.642715	3.1383e-05		SIDT1	-0.578425	0.000273066		RAB26	-0.788225	1.89397e-08		TFPI2	0.397451	4.55922e-56	0.269516	0.0262436		MYEOV	0.389551	9.56006e-54	-0.0692305	0.574812		DYRK3	0.505853	4.82186e-95	0.602009	5.62434e-08
SERPINE1	0.642465	3.16794e-05		MIR24-2	0.577789	0.000278345		ACOT4	-0.78751	1.99067e-08		BCAR3	0.397343	4.90945e-56	0.0816116	0.508218		AHNAK2	0.388215	2.32715e-53	0.357172	0.0027897		ATP8B3	0.505451	7.16332e-95	0.602419	5.47907e-08
TMEM25	-0.641815	3.24586e-05		ST6GALNAC4	0.576624	0.000288268		TMEM184A	-0.787422	2.00297e-08		PROCR	0.396861	6.83156e-56	0.399775	0.000731398		RRAS	0.388127	2.46876e-53	0.298769	0.0133294		MYLK	0.505228	8.92414e-95	0.640485	4.05524e-09
SLC9A3R1	-0.641772	3.2511e-05		ABHD4	-0.575939	0.000294249		PPP1R37	-0.787206	2.03329e-08		AXL	0.396544	8.48582e-56	0.37403	0.00167778		RIN1	0.387828	3.00898e-53	0.179184	0.143725		ADAMTS1	0.504809	1.34779e-94	0.452836	0.00010558
RELB	0.641593	3.27291e-05		SELENBP1	-0.575748	0.000295937		MARVELD2	-0.786098	2.1954e-08		EGFR	0.39591	1.30826e-55	0.401462	0.000691033		PLAUR	0.387616	3.46329e-53	0.46421	6.67932e-05		DZIP1L	0.503768	3.74085e-94	0.730168	1.6021e-12
CEBPA-AS1	-0.641438	3.29197e-05		ABCB6	-0.575571	0.000297505		GLIPR1	0.785528	2.28348e-08		RIN1	0.39503	2.38197e-55	0.16101	0.189627		CD68	0.387154	4.70582e-53	0.441469	0.000164226		RASA3	0.503217	6.41608e-94	0.582441	1.88409e-07
NLRC5	0.641233	3.31718e-05		GATSL3	-0.574244	0.000309523		DBP	-0.785466	2.29322e-08		CFB	0.394585	3.22393e-55	0.565354	5.08389e-07		NIBAN2	0.386902	5.5581e-53	0.0636247	0.606233		HLX	0.502854	9.14891e-94	0.633131	6.89432e-09
SFR1	0.640793	3.3721e-05		DHRS13	-0.574211	0.000309826		ABCA12	-0.785289	2.32125e-08		IGFBP6	0.394457	3.51669e-55	0.293609	0.0150947		WWTR1	0.386833	5.81975e-53	0.359933	0.00257153		CALU	0.500128	1.29518e-92	0.540814	1.92551e-06
CBX8	-0.640362	3.42667e-05		CMTM7	0.574055	0.000311266		ZEB1	0.783998	2.53608e-08		TMBIM1	0.394429	3.58409e-55	0.294961	0.0146139		AMOTL2	0.386598	6.7971e-53	0.0214591	0.862105		CCDC88A	0.500062	1.37951e-92	0.761097	4.97419e-14
ADAM12	0.640079	3.46291e-05		CXCL8	0.573625	0.000315268		TTC39A-AS1	-0.783861	2.55988e-08		SERPINB2	0.394133	4.3827e-55	0.450936	0.000113798		DCBLD2	0.386494	7.27782e-53	0.438695	0.000182497		COL6A1	0.499079	3.56594e-92	0.688537	8.63081e-11
FAM212A	0.639618	3.52271e-05		SLC2A8	-0.573106	0.000320163		CAV1	0.783416	2.6388e-08		MMP14	0.393973	4.88286e-55	0.44977	0.000119126		SAT1	0.386248	8.56261e-53	0.356838	0.00281721		GBE1	0.498917	4.16981e-92	0.69203	6.33809e-11
OSMR	0.638141	3.72062e-05		AGPAT4	0.572535	0.000325629		ANXA9	-0.782725	2.7657e-08		SLC22A4	0.393572	6.40829e-55	0.0599461	0.62725		CCN1	0.385022	1.91989e-52	0.358902	0.00265115		DNAJB5	0.496442	4.48797e-91	0.464198	6.68262e-05
ZNF736	-0.637929	3.74981e-05		CBX2	-0.572432	0.000326622		SULT2B1	-0.782511	2.80607e-08		FHL2	0.393486	6.79169e-55	0.259822	0.0323776		KIFC3	0.383934	3.91941e-52	0.14536	0.236912		MFGE8	0.496402	4.66189e-91	0.685117	1.16282e-10
KIAA1644	0.637789	3.76924e-05		IGFBP5	-0.571508	0.000335665		TBC1D30	-0.78212	2.88133e-08		WWTR1	0.39345	6.95791e-55	0.245412	0.0436784		TMBIM1	0.383884	4.04954e-52	0.254628	0.0361299		GXYLT2	0.494654	2.46651e-90	0.698078	3.67513e-11
SMARCC2	-0.636614	3.93569e-05		RELB	0.569333	0.000357843		CDC42BPG	-0.781428	3.01926e-08		RAB32	0.393212	8.1735e-55	0.32553	0.00675199		SMOX	0.383295	5.9527e-52	0.483105	3.00943e-05		MMP2	0.494402	3.13392e-90	0.693705	5.45729e-11
PLK3	0.636291	3.98251e-05		HHLA1	0.569162	0.000359645		SIDT1	-0.78118	3.06998e-08		ARSJ	0.392936	9.85168e-55	0.414732	0.000437542		SEC14L2	0.383168	6.46719e-52	0.0737182	0.550214		GPR176	0.494258	3.59307e-90	0.682506	1.4561e-10
STEAP1	0.635604	4.08405e-05		DCBLD1	0.568343	0.000368364		SGTB	0.781019	3.10343e-08		GPRC5A	0.392851	1.04297e-54	-0.0675733	0.584022		TNIP1	0.382543	9.72039e-52	0.306948	0.0108961		ANTXR1	0.493931	4.89652e-90	0.750116	1.80765e-13
ZNF688	-0.635529	4.09529e-05		PRKCDBP	0.567968	0.00037242		TMEM43	0.780553	3.20214e-08		IL1RAP	0.392757	1.11122e-54	0.336862	0.00497051		ERO1A	0.382072	1.32056e-51	0.349627	0.00347254		SLC35B4	0.493725	5.95429e-90	0.59116	1.11032e-07
CASP4	0.635083	4.16248e-05		ADAT2	0.567518	0.000377335		MYB	-0.779171	3.51221e-08		RRAS	0.392633	1.20885e-54	0.33201	0.00567491		AHR	0.381608	1.78549e-51	0.346387	0.00380872		TXNDC15	0.493609	6.64386e-90	0.304037	0.0117137
FSCN1	0.634983	4.17776e-05		LIG3	-0.567161	0.000381276		LRSAM1	-0.77917	3.5124e-08		MET	0.392041	1.8018e-54	0.341146	0.00441403		TMEM265	0.381114	2.45966e-51	-0.0127638	0.91772		FSTL1	0.493354	8.46425e-90	0.724926	2.75359e-12
ZNF429	-0.634367	4.2727e-05		HMG20B	-0.567083	0.00038215		SPDEF	-0.776726	4.12909e-08		S100A11	0.391995	1.85814e-54	0.0300413	0.807859		PROCR	0.380682	3.25377e-51	0.392957	0.000917233		FERMT2	0.491268	6.04674e-89	0.5074	1.00506e-05
MSC	0.633818	4.35891e-05		MMP2	0.566996	0.000383116		BLVRB	-0.77658	4.16906e-08		FOSL2	0.391721	2.23412e-54	0.249675	0.0400389		FGFBP1	0.380039	4.93368e-51	0.482175	3.1333e-05		CSGALNACT2	0.490645	1.08518e-88	0.495051	1.77343e-05
RAB5B	-0.633702	4.37733e-05		UPF1	-0.566972	0.000383377		PRRG2	-0.776464	4.20081e-08		CLCF1	0.391038	3.5335e-54	0.172023	0.160699		LGALS3	0.379041	9.3861e-51	0.24553	0.0435747		ARMCX1	0.490401	1.36436e-88	0.263083	0.0301922
LINC00460	0.633461	4.41584e-05		POPDC3	0.566414	0.000389648		TOB1	-0.775769	4.39687e-08		ICAM1	0.387915	2.84115e-53	0.65914	9.87978e-10		MT2A	0.379016	9.53564e-51	0.340941	0.00443942		ALPK2	0.489626	2.81704e-88	0.581027	2.04979e-07
TRPA1	0.63321	4.45623e-05		PPP1R3D	-0.566342	0.000390465		LRRC26	-0.775317	4.52863e-08		AREG	0.38772	3.23455e-53	0.150295	0.221197		F2RL1	0.378807	1.09124e-50	0.28159	0.0200031		SGTB	0.488539	7.76463e-88	0.755166	1.00704e-13
KLHL5	0.632891	4.50797e-05		SLC16A1-AS1	0.565829	0.000396317		ANTXR1	0.775164	4.57434e-08		PPP1R15A	0.387597	3.50917e-53	0.450109	0.000117552		HBEGF	0.378148	1.6657e-50	0.332044	0.00566975		TICAM2	0.487813	1.52637e-87	0.479075	3.58131e-05
ELK3	0.632888	4.50844e-05		DYNLRB2	-0.565595	0.000399014		GSE1	-0.775089	4.59679e-08		NABP1	0.387293	4.2918e-53	0.229929	0.0592619		MYO1E	0.37795	1.89181e-50	0.299294	0.0131602		FLNA	0.487757	1.60689e-87	0.56365	5.59606e-07
GGA2	-0.632573	4.56025e-05		PREX1	-0.565566	0.00039935		DZIP1	0.775028	4.61486e-08		PXN	0.386955	5.36853e-53	-0.0349934	0.776947		IFITM3	0.377166	3.12372e-50	0.315197	0.00884224		MAP7D1	0.487079	3.01474e-87	0.672445	3.39177e-10
PPP1R15A	0.631623	4.71937e-05		ZNF703	-0.565513	0.000399963		ZNF385A	-0.77437	4.81688e-08		SEC14L2	0.386874	5.66399e-53	0.0278031	0.82193		KYNU	0.376455	4.919e-50	0.322665	0.00728297		VCAN	0.486753	4.07793e-87	0.566058	4.8857e-07
PPP1R37	-0.631529	4.73541e-05		CD68	0.565187	0.000403752		ARHGEF16	-0.774168	4.88065e-08		PRSS23	0.386753	6.13366e-53	0.114183	0.353843		CLCF1	0.375981	6.65588e-50	0.241837	0.0469372		TRDMT1	0.48636	5.86792e-87	0.621206	1.58342e-08
EXOC7	-0.631458	4.74755e-05		WBP1	-0.563715	0.000421274		ARHGEF35	-0.773505	5.09491e-08		SQOR	0.386731	6.22559e-53	0.116638	0.343522		S100A10	0.375505	9.0072e-50	0.234591	0.0541557		LRP12	0.485999	8.18644e-87	0.714188	8.04207e-12
HMGN1P26	0.631328	4.76986e-05		TRIM24	-0.563086	0.000428964		OVOL1	-0.773257	5.1774e-08		THBD	0.386651	6.56387e-53	0.0546512	0.658025		IL18	0.375303	1.02452e-49	0.11904	0.333609		WIPF1	0.485499	1.29838e-86	0.57431	3.04292e-07
TRIM7	0.630582	4.89971e-05		HRH1	0.562607	0.000434906		RGL2	-0.772956	5.27901e-08		FNDC3B	0.386328	8.12215e-53	0.407453	0.000563516		S100A11	0.374749	1.45599e-49	0.00253093	0.983658		ACTA2	0.485228	1.66666e-86	0.634222	6.37821e-09
DCBLD1	0.630576	4.90069e-05		SLC6A15	0.56188	0.000444057		SNAI2	0.772942	5.28371e-08		S100A2	0.385968	1.02991e-52	0.349392	0.00349601		ARAP3	0.374587	1.61347e-49	0.262795	0.03038		TRPC1	0.484262	4.05294e-86	0.756525	8.58272e-14
MCF2L	-0.629935	5.01476e-05		GNG13	-0.561794	0.000445147		SUSD5	0.772469	5.44738e-08		MMP1	0.385925	1.05945e-52	0.139287	0.257288		EREG	0.374514	1.68959e-49	0.394499	0.00087182		ILK	0.483244	1.03026e-85	0.298248	0.0134993
CACFD1	-0.629399	5.11206e-05		COL16A1	0.561286	0.000451669		SPINT1	-0.772339	5.49326e-08		NRP1	0.385869	1.09948e-52	0.213771	0.0800473		PLSCR1	0.374362	1.86021e-49	0.417158	0.000401646		ARSK	0.482863	1.45941e-85	0.484028	2.89093e-05
CAV1	0.628342	5.30879e-05		RPL21P11	0.560796	0.000458022		MRC2	0.771238	5.89544e-08		TMEM171	0.385764	1.17848e-52	0.451163	0.000112784		PLEKHN1	0.374284	1.95474e-49	-0.103337	0.4017		PRAF2	0.481862	3.63796e-85	0.37085	0.00185048
TBC1D17	-0.627961	5.38138e-05		PML	0.560658	0.000459828		GPR161	0.770898	6.0248e-08		TIMP1	0.384771	2.26372e-52	0.537838	2.24709e-06		SMAD3	0.372978	4.45789e-49	0.270014	0.0259573		TUBB6	0.480153	1.71794e-84	0.746125	2.84246e-13
NNMT	0.627821	5.40835e-05		UPP1	0.560527	0.00046155		PRR5-ARHGAP8	-0.770611	6.13621e-08		CEBPB	0.384599	2.53423e-52	0.309568	0.0102028		FHL2	0.37265	5.48084e-49	0.19087	0.118963		CSPG4	0.479957	2.05106e-84	0.567417	4.52313e-07
CASKIN2	-0.626717	5.62456e-05		DNAJB4	0.560373	0.000463582		SYNGR2	-0.770593	6.14324e-08		QSOX1	0.384097	3.52301e-52	0.302728	0.0120984		GNG12	0.372614	5.60674e-49	0.390486	0.000994488		CSF1	0.479831	2.30016e-84	0.760814	5.14657e-14
POLR2LP1	0.626705	5.6271e-05		GLIPR1	0.560198	0.000465894		CALD1	0.769655	6.52148e-08		NNMT	0.383921	3.95343e-52	0.486234	2.62509e-05		IGF2BP2	0.372557	5.80948e-49	0.414662	0.000438619		SPART	0.47966	2.68292e-84	0.61646	2.18346e-08
NEMP2	0.626016	5.76593e-05		BVES-AS1	0.560049	0.000467883		EPS8L1	-0.769387	6.63312e-08		STK17A	0.383244	6.15417e-52	0.537797	2.25189e-06		CTSZ	0.372355	6.59952e-49	0.208521	0.0879252		ADAM12	0.478808	5.7911e-84	0.639248	4.43828e-09
CABLES2	-0.625157	5.94359e-05		CMTM3	0.559979	0.000468808		DZIP1L	0.769337	6.65401e-08		IFITM3	0.382987	7.2785e-52	0.409143	0.000531632		PLPP2	0.371667	1.01645e-48	0.116173	0.345463		DZIP1	0.477981	1.21974e-83	0.679566	1.87076e-10
PDLIM4	0.623845	6.22448e-05		POLR3G	0.559142	0.000480096		KRT19P1	-0.768992	6.80124e-08		AMIGO2	0.382859	7.91198e-52	0.116638	0.343523		YAP1	0.370561	2.03085e-48	0.213111	0.0810059		GYPC	0.477869	1.34829e-83	0.656274	1.23522e-09
SLC9A9	0.62368	6.26069e-05		ARHGAP35	-0.558945	0.000482785		CASZ1	-0.768968	6.81145e-08		MOCOS	0.382016	1.36974e-51	0.207851	0.0889731		PTGS2	0.369286	4.49596e-48	0.576691	2.64799e-07		MAP1B	0.477272	2.3063e-83	0.70341	2.24767e-11
ROS1	0.623192	6.36858e-05		CSTB	0.558202	0.000493054		ARFGEF3	-0.768871	6.85334e-08		PLAT	0.38188	1.49657e-51	0.342664	0.00423048		AJUBA	0.369132	4.94647e-48	0.0780056	0.527198		AK5	0.476869	3.30856e-83	0.514318	7.24122e-06
EOGT	0.623031	6.40465e-05		TNFAIP8	0.558199	0.000493096		DCAF11	-0.768809	6.88022e-08		CDCP1	0.381173	2.3683e-51	0.292199	0.0156108		PTGES	0.368418	7.70333e-48	0.256012	0.035096		COL6A3	0.476629	4.10072e-83	0.574423	3.02305e-07
DRD5	0.623006	6.41036e-05		CCDC148	-0.558189	0.00049324		TMEM191A	-0.768632	6.95758e-08		CAPN2	0.380701	3.21395e-51	0.287645	0.0173829		LPIN3	0.367917	1.05113e-47	-0.0692574	0.574663		AKT3	0.475617	1.01357e-82	0.633068	6.92524e-09
FCAR	0.622839	6.44792e-05		FAM222A	-0.558141	0.000493903		SOX13	-0.768619	6.9636e-08		CATSPER1	0.380435	3.81736e-51	0.188811	0.12307		EMP1	0.367787	1.13882e-47	0.270621	0.0256117		FBXO17	0.475549	1.07663e-82	0.647177	2.47091e-09
IL7	0.622534	6.51712e-05		CLCF1	0.557993	0.000495976		FSTL1	0.768603	6.97035e-08		CARD6	0.379539	6.81012e-51	0.175459	0.152379		TAX1BP3	0.367749	1.16587e-47	0.224905	0.065193		CHSY1	0.474403	2.98653e-82	0.68409	1.27074e-10
CLPTM1	-0.621821	6.68133e-05		KIRREL	0.557971	0.000496282		GRHL1	-0.768239	7.13258e-08		GNG12	0.379237	8.2752e-51	0.412883	0.000466839		TBC1D2	0.367699	1.20273e-47	0.19447	0.112032		COL8A1	0.472994	1.04153e-81	0.6738	3.03251e-10
LIF	0.621379	6.78505e-05		ZNF682	-0.557401	0.000504339		BAHD1	-0.767539	7.45376e-08		C15orf48	0.379196	8.49477e-51	0.429618	0.000256115		MYO1B	0.367599	1.27955e-47	0.210307	0.0851803		BTN2A2	0.472982	1.05208e-81	0.380408	0.00137431
TMEM170B	-0.621342	6.79359e-05		PRRC2B	-0.557021	0.00050977		KIAA1161	-0.767485	7.47889e-08		ERRFI1	0.378563	1.27666e-50	0.40997	0.000516639		SEMA4B	0.367598	1.28036e-47	0.301331	0.012521		C1orf216	0.472715	1.33287e-81	0.452021	0.000109035
ARRB1	-0.621092	6.85305e-05		MSN	0.556705	0.000514332		PTRF	0.767449	7.49614e-08		CAV1	0.378316	1.49609e-50	0.348763	0.0035595		IGFBP3	0.367477	1.37926e-47	0.331075	0.00582035		CDH2	0.471997	2.51144e-81	0.70816	1.43712e-11
PHC2	0.620405	7.01861e-05		CDYL2	-0.55634	0.000519636		PDGFB	-0.76687	7.77332e-08		MVP	0.377804	2.07654e-50	0.379177	0.00142871		LGALS3BP	0.366875	2.00049e-47	-0.000423713	0.997264		DEGS1	0.471701	3.26033e-81	0.137631	0.263044
IFNGR2	0.620251	7.05616e-05		PTGS2	0.556333	0.000519745		LOX	0.765979	8.21853e-08		CAVIN3	0.377305	2.8594e-50	0.301383	0.012505		SSH3	0.366278	2.88879e-47	-0.192433	0.115914		RAB8B	0.471464	4.01617e-81	0.526603	3.97302e-06
CCDC148	-0.619949	7.13038e-05		QKI	0.556237	0.000521155		CACNA1D	-0.765948	8.23396e-08		DOCK5	0.377207	3.04285e-50	0.103168	0.402476		CDC42EP2	0.365947	3.54165e-47	0.0517148	0.675344		PTX3	0.470148	1.27457e-80	0.7012	2.75919e-11
AFAP1L1	0.61929	7.29492e-05		SYT14	0.555905	0.000526042		C9orf152	-0.765406	8.51692e-08		TFPI	0.376381	5.15855e-50	0.199935	0.102114		RIN2	0.3655	4.65888e-47	0.261681	0.0311164		HEG1	0.470136	1.28824e-80	0.382752	0.00127585
ZNF718	-0.618824	7.41313e-05		KMT2B	-0.555719	0.000528789		SPTSSB	-0.765266	8.59123e-08		THBS1	0.375971	6.69536e-50	0.167986	0.170899		AFAP1L1	0.365243	5.45649e-47	0.357168	0.00279006		MOXD1	0.469844	1.66365e-80	0.498441	1.52079e-05
BATF3	0.618322	7.54263e-05		HMGN2P28	0.55548	0.000532347		RBM47	-0.764961	8.75542e-08		ADRB2	0.375394	9.66821e-50	0.290442	0.0162751		SQSTM1	0.364662	7.78507e-47	0.341974	0.00431305		COL5A2	0.469787	1.74869e-80	0.443094	0.000154324
ANXA1	0.617522	7.75324e-05		RNA5SP168	0.555436	0.000533013		TPRN	-0.764905	8.78607e-08		CEBPD	0.375332	1.0052e-49	0.520861	5.27511e-06		SH3RF2	0.364359	9.37118e-47	0.25526	0.0356552		DLC1	0.469728	1.84113e-80	0.493793	1.87678e-05
FHDC1	-0.617462	7.76919e-05		DSCR9	0.555236	0.000536006		ARHGAP8	-0.764263	9.14246e-08		ANXA2	0.375205	1.09016e-49	0.468258	5.6527e-05		MMP7	0.363895	1.24417e-46	0.510876	8.53191e-06		CALD1	0.469062	3.29548e-80	0.723241	3.26862e-12
ETS2	0.616867	7.92949e-05		MYO16-AS1	0.554473	0.000547569		CKMT1B	-0.764133	9.21621e-08		PRNP	0.375035	1.21414e-49	0.413341	0.000459408		ADRB2	0.363663	1.43314e-46	0.295357	0.0144756		SNAPC2	0.468884	3.85036e-80	0.295825	0.0143135
PPP1R10	-0.616507	8.02785e-05		GABRE	0.554471	0.000547611		SRPX	0.763793	9.4113e-08		BHLHE40	0.374707	1.49522e-49	0.264687	0.0291641		ADGRG6	0.363604	1.48592e-46	-0.062081	0.615016		MPP4	0.468747	4.33774e-80	0.56322	5.73277e-07
TRMT11	0.6161	8.1403e-05		ELK3	0.55418	0.000552077		HCAR1	-0.763163	9.78382e-08		FXYD5	0.373805	2.64552e-49	0.338615	0.00473572		KRT18	0.363371	1.71226e-46	-0.345136	0.00394616		SERPINE2	0.467327	1.49176e-79	0.753708	1.19406e-13
ARMC7	-0.61564	8.26925e-05		MYO1E	0.553475	0.000563051		SH3KBP1	0.763093	9.82617e-08		LCN2	0.373594	3.02336e-49	0.436615	0.000197402		SLC16A3	0.363127	1.9859e-46	0.281512	0.020039		TTL	0.466539	2.95335e-79	0.57858	2.36946e-07
ZNF512B	-0.615477	8.31555e-05		CABLES2	-0.553458	0.000563314		FAM83H-AS1	-0.762949	9.91382e-08		GALE	0.373104	4.11682e-49	0.0958686	0.436752		ARHGEF28	0.362144	3.60921e-46	0.350385	0.00339774		NMT2	0.466415	3.28993e-79	0.75149	1.54381e-13
FTH1P10	0.615451	8.32279e-05		HOXA1	0.553443	0.000563555		FGF2	0.762708	1.00615e-07		DDX60L	0.372753	5.13527e-49	0.0988936	0.422352		HRH1	0.361649	4.87087e-46	0.46855	5.58469e-05		MRAS	0.466035	4.5666e-79	0.596217	8.112e-08
MIR600HG	-0.615205	8.39298e-05		KALRN	-0.553352	0.000564984		TSTD1	-0.762296	1.03185e-07		EMP1	0.372182	7.35483e-49	0.171249	0.16262		PLEC	0.359762	1.51984e-45	-0.0113406	0.926868		TWIST1	0.465553	6.92808e-79	0.532241	2.99252e-06
FAM126A	0.614944	8.46792e-05		EXTL2	0.552844	0.000573031		LARP6	0.761763	1.06606e-07		PDP1	0.371123	1.42886e-48	0.287667	0.0173737		DSG2	0.359396	1.89418e-45	0.168211	0.17032		P4HA1	0.465476	7.40003e-79	0.381765	0.00131653
CNOT6LP1	0.614529	8.58836e-05		ZNF253	-0.552579	0.000577266		C11orf80	-0.761515	1.0823e-07		SAA2-SAA4	0.370184	2.5701e-48	0.561213	6.41329e-07		RHBDF1	0.359198	2.13222e-45	-0.160814	0.190174		PRRX1	0.465215	9.27339e-79	0.610712	3.19929e-08
CLMP	0.614395	8.62765e-05		PIK3CD-AS2	0.552395	0.000580224		ST3GAL2	0.76112	1.10867e-07		NAMPT	0.369764	3.33802e-48	0.506392	1.05363e-05		MVP	0.358902	2.54622e-45	0.261462	0.0312623		MAP3K3	0.463895	2.88351e-78	0.278109	0.021657
CCDC189	-0.614305	8.65401e-05		PTOV1	-0.552349	0.00058097		MIR222HG	0.760466	1.15371e-07		GPAT3	0.368874	5.80596e-48	0.0282701	0.818989		ITGA6	0.358501	3.23807e-45	0.336073	0.00507961		GLIPR1	0.463435	4.28063e-78	0.756251	8.86492e-14
VPS52	-0.614277	8.66231e-05		XRCC1	-0.551482	0.000595105		TSPAN15	-0.759559	1.2188e-07		PLEK2	0.368474	7.44246e-48	0.173945	0.156006		CAV1	0.357613	5.50408e-45	0.416668	0.00040866		SGCB	0.463171	5.36308e-78	0.709964	1.20976e-11
KLF7	0.614102	8.71394e-05		MNX1-AS2	-0.550847	0.000605657		MFGE8	0.758838	1.273e-07		CARD10	0.367273	1.56509e-47	0.0190323	0.877572		PROSER2	0.357349	6.4421e-45	0.0170672	0.890129		SDC2	0.462993	6.24845e-78	0.443283	0.000153206
IRF1	0.613301	8.95381e-05		SDCBP	0.550415	0.00061292		RNF208	-0.757069	1.41555e-07		VEGFC	0.367254	1.58344e-47	0.455082	9.65763e-05		PRSS23	0.356982	8.01593e-45	0.138513	0.259967		ZNF25	0.462453	9.9149e-78	0.321047	0.00759863
MFSD5	-0.613233	8.97436e-05		STEAP2	0.550141	0.000617571		CYB561	-0.755686	1.53698e-07		AGRN	0.367083	1.75941e-47	-0.0476997	0.699297		JAG1	0.356729	9.31941e-45	0.407165	0.00056911		ABL2	0.46245	9.93489e-78	0.639441	4.37633e-09
LARGE1	-0.613028	9.03697e-05		CACFD1	-0.550083	0.000618571		EPHA1	-0.755653	1.54002e-07		IFI44	0.366297	2.85487e-47	0.369732	0.00191491		CEBPD	0.356566	1.02678e-44	0.531496	3.10762e-06		KCNMA1	0.462412	1.02683e-77	-0.00175354	0.988677
C10orf55	0.612281	9.268e-05		PPFIBP2	-0.549902	0.000621654		KRT8	-0.754719	1.62764e-07		ADAM9	0.366204	3.02449e-47	0.174393	0.154926		PERP	0.355712	1.70466e-44	0.175199	0.152999		PDLIM2	0.46214	1.29434e-77	0.63723	5.13776e-09
CCDC169-SOHLH2	0.611979	9.3628e-05		PIK3IP1-AS1	-0.549154	0.000634599		ZG16B	-0.754279	1.6704e-07		MYEOV	0.365974	3.48304e-47	0.0837396	0.497185		MMP14	0.355506	1.92563e-44	0.539219	2.09208e-06		SLC39A13	0.461683	1.91106e-77	0.334327	0.00532834
VPS37D	-0.611889	9.39118e-05		TRAF1	0.54693	0.000674481		ARHGEF38	-0.753557	1.74287e-07		DRAM1	0.36484	6.9837e-47	0.308017	0.0106086		ASPH	0.355034	2.54484e-44	0.128492	0.296363		APBB1	0.461222	2.82957e-77	0.570448	3.80392e-07
PLAUR	0.611827	9.41102e-05		MB21D1	0.546897	0.000675078		FOSL1	0.753245	1.77514e-07		AHNAK2	0.364397	9.15535e-47	0.297632	0.0137024		FOSL2	0.355011	2.58061e-44	0.23417	0.0546015		BEND6	0.461055	3.26004e-77	0.597552	7.46031e-08
LRRC56	-0.611656	9.46517e-05		SIRPB1	0.54655	0.000681501		P2RY2	-0.753153	1.78474e-07		TBC1D2	0.364389	9.20285e-47	0.096354	0.434423		CDC42EP1	0.354625	3.24137e-44	0.263917	0.0296543		COL5A1	0.460855	3.86616e-77	0.488233	2.40406e-05
LIN7B	-0.610613	9.80325e-05		LINC00313	0.546423	0.000683874		RTN4	0.752789	1.8232e-07		ACTN1	0.364386	9.21793e-47	0.17766	0.14722		EXT1	0.354404	3.69313e-44	0.443307	0.000153066		GLT8D1	0.460759	4.19323e-77	0.462953	7.0317e-05
ZNF66	-0.609679	0.000101147		VGLL3	0.546003	0.000691737		CCDC80	0.752634	1.8398e-07		TMEM51	0.364301	9.70676e-47	0.199757	0.102425		SLPI	0.35394	4.85317e-44	0.242175	0.0466205		TGFB1	0.460478	5.32437e-77	0.599422	6.62981e-08
DYNLRB1	-0.609577	0.000101494		CAV1	0.545785	0.000695863		CLDN3	-0.752441	1.86071e-07		PTPN12	0.362798	2.42675e-46	0.40571	0.000598204		PMEPA1	0.353936	4.8641e-44	-0.0921035	0.455055		GJC1	0.460337	5.99876e-77	0.657678	1.10749e-09
CISH	-0.609441	0.000101954		TCF7	0.545661	0.000698204		MYLIP	-0.752162	1.89124e-07		KRT80	0.362339	3.20555e-46	-0.246859	0.0424139		THSD4	0.353816	5.2208e-44	-0.230736	0.0583507		TMEM158	0.460312	6.12842e-77	0.696476	4.25143e-11
PNPLA7	-0.609396	0.000102109		CXCL5	0.545563	0.000700079		ZNF552	-0.751992	1.91015e-07		TM4SF19	0.362202	3.48416e-46	0.300221	0.012866		MALL	0.353695	5.60631e-44	0.217508	0.074788		GFPT2	0.460229	6.57659e-77	0.536312	2.43085e-06
SH2B3	0.608755	0.000104317		GJC1	0.545401	0.000703164		FAM171A1	0.751733	1.93912e-07		CD151	0.361718	4.66967e-46	0.0707547	0.566401		SQOR	0.353261	7.23353e-44	0.0181339	0.883309		P3H3	0.460062	7.57699e-77	0.398385	0.000766245
MET	0.608631	0.000104749		FOSL1	0.545182	0.000707354		DHRS13	-0.751489	1.96692e-07		LGALS3BP	0.36092	7.5645e-46	0.128545	0.296163		RAB38	0.35318	7.58731e-44	0.419168	0.000373951		ADGRA2	0.459775	9.65487e-77	0.516191	6.61782e-06
TRGV8	0.608414	0.000105509		PRTFDC1	0.544676	0.000717145		GSTP1	0.750833	2.04336e-07		FUCA2	0.360889	7.71114e-46	0.118867	0.334316		THBD	0.353099	7.95558e-44	0.0633787	0.607629		C19orf12	0.459713	1.01805e-76	0.479967	3.44668e-05
MAP7D3	0.608362	0.000105693		FGF2	0.54427	0.000725082		DNAJB4	0.750225	2.1166e-07		SPOCD1	0.360852	7.88238e-46	0.172194	0.16028		TNFRSF21	0.352918	8.84939e-44	0.428677	0.000265128		SLC4A7	0.458412	3.05391e-76	0.578888	2.32683e-07
DGKI	0.608146	0.000106455		SGK1	0.543875	0.000732875		ST14	-0.749649	2.18814e-07		ALDH3B1	0.360543	9.49942e-46	0.0158132	0.898158		ADAM9	0.352903	8.92676e-44	0.163149	0.183734		MAMLD1	0.458002	4.31078e-76	0.594843	8.83876e-08
BNC1	0.607832	0.000107572		GRIN1	-0.543584	0.00073866		P2RY6	-0.7495	2.20703e-07		ADORA2B	0.360325	1.08296e-45	0.356796	0.00282065		KRT80	0.352893	8.97558e-44	-0.154822	0.207439		PLOD1	0.457469	6.75059e-76	0.589091	1.26052e-07
ALAD	-0.607003	0.000110577		LTBP2	0.543433	0.000741672		RN7SL381P	-0.749315	2.23069e-07		GPX8	0.360199	1.16857e-45	0.507187	1.01518e-05		VNN1	0.352834	9.29371e-44	0.664113	6.66703e-10		CFL2	0.457415	7.06579e-76	0.655587	1.3026e-09
SPOCK1	0.606668	0.000111811		ARR3	0.542908	0.000752254		RAPGEF5	-0.748927	2.28107e-07		SERPINE1	0.359395	1.89476e-45	0.345917	0.00385988		KDELR3	0.352757	9.72261e-44	0.257211	0.0342207		DLG4	0.457232	8.23666e-76	0.403679	0.000641069
STAMBPL1	0.60631	0.000113142		BCAM	-0.542485	0.000760881		LINC00152	0.747723	2.44405e-07		ITGB1	0.359151	2.19409e-45	0.322876	0.00724261		INHBA	0.35259	1.07248e-43	0.35739	0.00277187		FRMD4A	0.457156	8.78172e-76	0.282692	0.0195027
GALNT2	0.606192	0.000113586		MME	0.542371	0.000763233		SMARCD2	-0.747514	2.47346e-07		RIN2	0.35895	2.47454e-45	0.238442	0.0502147		SAA4	0.352265	1.29712e-43	0.472038	4.82777e-05		NID1	0.456828	1.15546e-75	0.515068	6.98529e-06
NETO1	0.605868	0.000114807		ROBO4	0.54209	0.000769023		C1orf210	-0.747301	2.50367e-07		CDC42EP1	0.358735	2.81499e-45	0.222073	0.068742		IGFBP6	0.351114	2.54061e-43	0.326711	0.00654324		TSHZ3	0.456122	2.08778e-75	0.435552	0.000205441
IL6	0.605857	0.000114848		RTEL1	-0.54189	0.000773164		ANKRD28	0.746582	2.60845e-07		EVA1A	0.358694	2.88436e-45	0.278144	0.0216398		PTGR1	0.35096	2.7782e-43	0.354454	0.00302048		SOAT1	0.455863	2.59202e-75	0.66382	6.82458e-10
PSMB8	0.605481	0.000116285		CACNA1D	-0.54177	0.000775676		HILPDA	-0.745827	2.72272e-07		PLOD2	0.358687	2.89724e-45	0.29113	0.0160123		SLC35D2	0.350509	3.61175e-43	0.178127	0.146142		ELK3	0.455707	2.95185e-75	0.646802	2.54116e-09
S100A2	0.60517	0.000117481		AIDA	0.54167	0.000777756		SPOPL	-0.745456	2.78053e-07		SHB	0.357024	7.81845e-45	0.283087	0.0193259		ALS2CL	0.350303	4.07124e-43	-0.114756	0.351417		PLIN3	0.455128	4.78324e-75	0.383911	0.00122958
RPL37P10	0.604683	0.00011938		C4orf19	-0.540808	0.000795954		DPYSL2	0.745266	2.81046e-07		IGFBP3	0.356908	8.3797e-45	0.254839	0.0359711		HKDC1	0.350088	4.61389e-43	0.273657	0.0239401		NREP	0.455057	5.07792e-75	0.39481	0.000862907
AKR1C7P	0.604665	0.000119453		IFI44L	0.540416	0.00080434		SMIM1	-0.745228	2.81661e-07		ACTBL2	0.356039	1.40382e-44	0.216718	0.075876		GBP3	0.349636	5.99557e-43	0.210158	0.0854067		THY1	0.455023	5.22173e-75	0.379659	0.00140717
ZNF823	-0.604373	0.000120603		VIPR1	-0.540243	0.000808074		EPCAM	-0.744977	2.85677e-07		AJUBA	0.355756	1.66009e-44	-0.0118121	0.923836		RAB32	0.349274	7.39728e-43	0.382697	0.0012781		AP1S2	0.454627	7.25932e-75	0.359975	0.00256831
CCAT1	0.604219	0.000121214		STX11	0.539968	0.000814051		MSN	0.744698	2.90217e-07		P4HA2	0.355364	2.0937e-44	0.291459	0.0158878		GALE	0.348025	1.52161e-42	0.0346235	0.779245		ECI2	0.453488	1.86942e-74	-0.0865013	0.483054
RASIP1	0.604129	0.000121573		MAFF	0.539845	0.000816714		ADAM12	0.744642	2.91124e-07		JAG1	0.355147	2.38132e-44	0.424469	0.000309101		ABCC3	0.347703	1.83125e-42	0.0897469	0.466723		RBMS3	0.453427	1.96745e-74	0.739295	6.05041e-13
EME2	-0.60394	0.00012233		MMP14	0.539405	0.000826371		GOLT1A	-0.743979	3.02204e-07		PLD1	0.355041	2.53509e-44	0.417492	0.000396921		TRIP10	0.347673	1.86345e-42	0.336575	0.00501		RECQL	0.453021	2.75277e-74	0.580778	2.08038e-07
ANTXR1	0.60357	0.000123825		CCDC121	-0.539229	0.000830251		KRT19	-0.743887	3.03763e-07		NBL1	0.355006	2.58774e-44	0.176696	0.149463		HMGA2	0.347595	1.94921e-42	0.434705	0.00021206		TUBB	0.453009	2.78037e-74	0.45085	0.000114181
SDCBP	0.603553	0.000123895		MAP7D1	0.538883	0.000837943		RAB1B	-0.743681	3.07291e-07		PTGR1	0.354836	2.86162e-44	0.345051	0.00395558		CAPN2	0.347097	2.59415e-42	0.227458	0.0621219		CNIH3	0.452902	3.03843e-74	-0.146444	0.233397
KMT5C	-0.603431	0.000124391		PPP6R3	-0.538838	0.000838961		TTC6	-0.743489	3.10619e-07		EREG	0.354593	3.30293e-44	0.323988	0.00703347		BNC1	0.346671	3.31408e-42	0.50857	9.51325e-06		ROBO3	0.45272	3.52996e-74	0.59975	6.49355e-08
RPN2	-0.603314	0.000124869		BNC1	0.538575	0.000844855		MIR100HG	0.743407	3.12064e-07		GLIPR1	0.354438	3.61822e-44	0.456434	9.1503e-05		NNMT	0.346502	3.65097e-42	0.447868	0.000128314		TTC28	0.452348	4.80177e-74	0.522034	4.98032e-06
SLC2A9	0.603292	0.000124959		ITGB1	0.538493	0.000846705		FAM126A	0.742589	3.26675e-07		S100A10	0.354244	4.05739e-44	0.271389	0.0251797		CDA	0.346288	4.1257e-42	0.345349	0.00392245		CLIC4	0.451821	7.41686e-74	0.506365	1.05499e-05
HTRA3	0.603234	0.000125196		ALDH3B2	-0.537961	0.000858745		STARD9	0.742388	3.30362e-07		ABCC3	0.353928	4.88881e-44	0.125287	0.308674		RBMS2	0.345832	5.35674e-42	0.0961285	0.435504		RUSC2	0.451631	8.67519e-74	0.51739	6.24558e-06
SLC1A3	0.603218	0.000125262		EPHB3	-0.537773	0.000863051		TJP3	-0.741785	3.41645e-07		PLEKHN1	0.353298	7.07822e-44	-0.236206	0.0524735		CEBPB	0.345532	6.35717e-42	0.257912	0.0337177		FAT4	0.45127	1.16762e-73	0.676691	2.38353e-10
SAMSN1	0.603097	0.000125756		CHRDL1	0.537657	0.000865724		ESRP1	-0.741725	3.42787e-07		SPHK1	0.353087	8.01189e-44	0.204335	0.0946352		CAVIN1	0.345496	6.49062e-42	0.476425	4.01076e-05		CCL2	0.45126	1.17743e-73	0.43675	0.000196398
DRD5P2	0.602496	0.000128251		PHC2	0.536702	0.000887898		TGFB1I1	0.741456	3.47961e-07		CIB1	0.352433	1.17566e-43	0.272707	0.0244529		CTTN	0.345399	6.86057e-42	-0.156495	0.20251		INSYN2B	0.450571	2.07406e-73	0.584334	1.6819e-07
TMEM80	-0.602123	0.000129825		LRCH4	-0.536679	0.000888445		CLIC3	-0.741328	3.50438e-07		SLC37A2	0.352398	1.19994e-43	0.211337	0.0836274		SEMA3C	0.345091	8.1789e-42	0.250004	0.0397692		PRR16	0.450111	3.02433e-73	0.630017	8.59555e-09
ADAMTSL4	0.601308	0.000133318		EEF1GP7	0.536667	0.000888721		ABCC5	-0.741179	3.53358e-07		XDH	0.35209	1.4372e-43	0.309785	0.0101474		ARHGEF5	0.345007	8.57964e-42	-0.256297	0.0348865		AXL	0.450039	3.20727e-73	0.686764	1.00781e-10
SLC35E4	0.601154	0.000133986		LARGE1	-0.536629	0.000889624		GBE1	0.740366	3.6963e-07		DCBLD1	0.352089	1.43784e-43	0.48984	2.239e-05		P3H2	0.344755	9.90297e-42	0.438109	0.000186589		PIP4K2A	0.449495	5.0083e-73	0.368622	0.00198089
ARNTL2	0.6011	0.000134219		SOGA3	0.535949	0.000905734		GGCT	-0.740255	3.7191e-07		SGMS2	0.351461	2.07504e-43	-0.00523302	0.966217		SH3TC2	0.344701	1.02112e-41	0.124872	0.310294		ARMC9	0.44935	5.63931e-73	0.214454	0.079064
UCP2	-0.600722	0.000135881		TEX19	-0.535942	0.000905905		COL8A1	0.740188	3.73285e-07		PVR	0.351355	2.20658e-43	0.0066032	0.957379		BIRC3	0.34467	1.03949e-41	0.54427	1.60644e-06		PRKD1	0.448697	9.61185e-73	0.276804	0.022306
PTGS2	0.600284	0.000137822		CXCL6	0.535577	0.000914682		HSD11B2	-0.740081	3.75492e-07		PMEPA1	0.350897	2.88251e-43	-0.135827	0.269409		HTATIP2	0.344656	1.04756e-41	0.181986	0.137464		FN1	0.448528	1.10343e-72	0.673713	3.05437e-10
MIB2	-0.600044	0.000138902		TBC1D13	-0.535516	0.000916147		NARFL	-0.739875	3.79795e-07		IGF2BP2	0.350885	2.90192e-43	0.3687	0.00197617		GIPC1	0.344628	1.06472e-41	-0.101135	0.411859		SYNC	0.448185	1.45872e-72	0.152456	0.214552
ELL3	-0.598471	0.000146143		NAA60	-0.535508	0.000916341		AKAP2	0.739392	3.90043e-07		UGCG	0.350761	3.11932e-43	0.170563	0.164335		LAMB1	0.344498	1.14597e-41	0.176132	0.150789		SSC5D	0.448079	1.59066e-72	0.382966	0.00126722
PKNOX2	0.597827	0.000149204		GGCT	-0.535151	0.00092499		AP1M1	0.739339	3.91169e-07		CD59	0.350701	3.23133e-43	0.383726	0.00123688		SGMS2	0.343961	1.55562e-41	-0.0661159	0.592177		SUSD5	0.448046	1.63372e-72	0.730031	1.62515e-12
RNU7-155P	-0.597749	0.000149577		ADPRM	0.535144	0.000925168		DLX3	-0.739198	3.94226e-07		PLEC	0.350446	3.74797e-43	-0.0678532	0.582462		ANXA4	0.343749	1.75372e-41	0.145554	0.236281		ITGA11	0.447973	1.7327e-72	0.47128	4.98374e-05
KLRC1	0.597572	0.000150429		FOXRED2	-0.53514	0.000925269		TMEM45B	-0.738752	4.04013e-07		VEPH1	0.350051	4.71408e-43	-0.278027	0.0216974		ERRFI1	0.342449	3.66018e-41	0.327528	0.00640226		POLK	0.447782	2.02461e-72	0.29451	0.0147728
GBP1	0.597496	0.000150797		KMT5C	-0.535135	0.000925389		FA2H	-0.738654	4.06183e-07		PDZK1IP1	0.350026	4.78227e-43	0.328741	0.00619781		CTSB	0.342285	4.01619e-41	0.481192	3.26943e-05		ARHGEF40	0.446905	4.12598e-72	0.501485	1.32288e-05
SEMA4A	-0.597305	0.000151728		IGFN1	0.53496	0.000929657		BLNK	-0.737813	4.25317e-07		TINAGL1	0.349947	5.00739e-43	0.0684944	0.578894		GDA	0.342175	4.27247e-41	0.301553	0.0124531		CYB5R3	0.446712	4.82534e-72	0.416063	0.000417499
ZNF233	-0.59729	0.000151801		HID1	-0.534936	0.000930242		FAM102A	-0.737441	4.34068e-07		ARHGEF28	0.3499	5.14455e-43	0.348266	0.00361039		IFI27	0.341964	4.81165e-41	0.239637	0.0490403		PLEKHO1	0.446523	5.62399e-72	0.424196	0.000312164
ICAM1	0.597197	0.00015225		FAM217B	-0.534802	0.000933529		FERMT2	0.737291	4.37632e-07		PTX3	0.349894	5.16369e-43	0.442705	0.000156644		OAS3	0.341893	5.00948e-41	0.218223	0.0738147		BTBD19	0.445939	9.02409e-72	0.474153	4.41633e-05
LACC1	0.596946	0.000153484		TAPT1-AS1	-0.534577	0.000939068		PRR16	0.736711	4.51673e-07		EHD2	0.349696	5.79314e-43	0.300867	0.0126644		ARL14	0.341863	5.0945e-41	0.303094	0.0119899		NLGN2	0.445889	9.38988e-72	0.548906	1.25581e-06
CIDEC	0.5968	0.000154202		KCTD2	-0.534339	0.000944968		PLEKHA6	-0.736436	4.58465e-07		RAB38	0.349683	5.83695e-43	0.225737	0.0641786		PLS3	0.341785	5.32481e-41	0.2397	0.0489791		COL1A2	0.44578	1.02578e-71	0.545264	1.52431e-06
PRDM1	0.596786	0.000154273		LAMC2	0.534231	0.000947656		KDF1	-0.736157	4.65479e-07		SNAPC1	0.348927	9.03985e-43	0.351287	0.00331068		RAI14	0.341237	7.24545e-41	0.26465	0.0291874		KANK2	0.445559	1.22596e-71	0.341208	0.00440645
GNG13	-0.596693	0.000154731		ADNP	-0.534183	0.000948842		CTGF	0.736003	4.69366e-07		AFAP1L1	0.34872	1.01882e-42	0.319965	0.00781639		SHB	0.340608	1.03151e-40	0.225517	0.0644462		MSC	0.445279	1.53749e-71	0.631351	7.82299e-09
TMSB10	0.596626	0.000155065		SLC25A10	-0.534162	0.000949362		RHPN1	-0.735182	4.90706e-07		TLR2	0.3487	1.03089e-42	0.401136	0.000698664		LY6K	0.340188	1.30547e-40	0.526576	3.9784e-06		NXPE3	0.445071	1.81699e-71	0.404675	0.000619706
ZNF14	-0.596622	0.000155085		MAMDC4	-0.533995	0.000953536		SEC16A	-0.734582	5.06855e-07		OSGIN1	0.348443	1.19554e-42	0.0183097	0.882186		BTC	0.340013	1.44e-40	0.137324	0.264118		MMP16	0.444672	2.50637e-71	0.322488	0.00731689
LMNTD2	-0.596534	0.000155524		TMEM120A	-0.533962	0.000954356		ABL2	0.734556	5.07548e-07		PTHLH	0.347737	1.79537e-42	0.283173	0.0192874		ICAM1	0.339931	1.50729e-40	0.534883	2.61564e-06		CORO1C	0.444093	3.99232e-71	0.651112	1.83587e-09
MSN	0.596252	0.00015693		HRAS	-0.533293	0.000971232		SGCB	0.734327	5.13857e-07		KDELR3	0.347663	1.87453e-42	0.470816	5.08128e-05		CASP4	0.339692	1.72262e-40	0.312782	0.00940518		DKK3	0.443283	7.64546e-71	0.683023	1.39302e-10
TMEM254	-0.595875	0.000158835		XBP1	-0.533245	0.000972464		AKTIP	-0.733934	5.24827e-07		EPAS1	0.347437	2.13369e-42	0.17537	0.15259		PVR	0.339578	1.83647e-40	0.004736	0.969424		TGFB1I1	0.44267	1.24921e-70	0.634888	6.08116e-09
GNG12	0.59587	0.000158859		NFKB2	0.533204	0.000973495		DYRK3	0.733767	5.29555e-07		CTSC	0.347296	2.31401e-42	0.542805	1.73508e-06		GJB3	0.338753	2.90944e-40	0.328263	0.00627765		KCTD7	0.442635	1.2837e-70	0.394888	0.000860695
EREG	0.595622	0.000160124		MAGEH1	-0.532975	0.000979342		BCAM	-0.733742	5.30281e-07		MICA	0.347222	2.41423e-42	0.285671	0.0182025		TMEM92	0.338599	3.16888e-40	0.106052	0.38938		FGF5	0.442119	1.9386e-70	0.562852	5.85194e-07
TNC	0.59547	0.0001609		GRB2	-0.532934	0.000980397		JUP	-0.733507	5.37e-07		VNN1	0.346915	2.88103e-42	0.681701	1.56005e-10		CCDC68	0.338405	3.53145e-40	0.248526	0.0409948		SEC22C	0.441957	2.20632e-70	0.288505	0.0170356
RGS17	0.59538	0.000161363		GPR137	-0.53292	0.000980754		APLF	0.733023	5.51119e-07		HTR7	0.346882	2.936e-42	0.244727	0.0442886		MMP1	0.338298	3.74667e-40	0.195388	0.110317		TMEM263	0.441901	2.3077e-70	0.0808217	0.512346
GOPC	0.595353	0.000161502		AFAP1L1	0.532858	0.000982345		SLC5A6	-0.733019	5.51231e-07		GADD45A	0.346764	3.14155e-42	0.523528	4.62724e-06		FTH1	0.338274	3.79886e-40	0.349109	0.00352442		HS3ST3A1	0.441312	3.68907e-70	0.46921	5.43347e-05
KBTBD7	-0.595317	0.00016169		IGFBP2	-0.532705	0.000986288		KIAA1522	-0.732914	5.54346e-07		TNFAIP3	0.346638	3.37605e-42	0.667534	5.0647e-10		STEAP1	0.338008	4.40402e-40	0.387305	0.00110262		ANXA5	0.440918	5.04798e-70	0.533379	2.82428e-06
CASC8	0.595257	0.000161997		ADTRP	0.532594	0.000989161		PSD4	-0.732439	5.68573e-07		THSD4	0.346147	4.47309e-42	-0.230997	0.058059		TSPAN1	0.337578	5.58896e-40	-0.0905308	0.462824		DAB2	0.440855	5.30677e-70	0.435567	0.000205325
PTOV1-AS2	-0.594745	0.000164664		COQ6	-0.532407	0.000993985		SPDL1	0.732397	5.69846e-07		TNC	0.345741	5.64309e-42	0.316993	0.00844284		UACA	0.3374	6.16821e-40	0.265855	0.0284339		NOTCH2	0.440518	6.93398e-70	0.387387	0.0010997
WISP1-OT1	0.594725	0.000164769		C15orf48	0.532306	0.00099662		SHANK2	-0.732078	5.79634e-07		TNFRSF21	0.345598	6.12385e-42	0.440551	0.000170081		DOCK5	0.337271	6.62689e-40	0.0688932	0.576681		RFTN1	0.440354	7.89791e-70	0.372656	0.00175054
DLX3	-0.594266	0.00016719		RAB34	0.532243	0.000998272		PRKCDBP	0.73196	5.83297e-07		ALCAM	0.345458	6.63284e-42	0.211706	0.0830757		KLF5	0.336877	8.2435e-40	0.231322	0.0576968		EID1	0.440144	9.32506e-70	-0.0115325	0.925634
ZNF138	-0.594074	0.000168211		OSGIN1	-0.532083	0.00100245		TMC6	-0.731611	5.94228e-07		FAM114A1	0.345444	6.68656e-42	0.363254	0.0023294		ZNF185	0.33682	8.50526e-40	-0.107662	0.382181		PLPP4	0.440055	1.00078e-69	0.207845	0.0889836
ZNF607	-0.594074	0.000168215		MCCC2	-0.531973	0.00100533		TGFBI	0.731324	6.03372e-07		B3GNT5	0.345129	8.00313e-42	0.393344	0.000905641		PTPRK	0.336382	1.08369e-39	0.165127	0.178404		MXRA7	0.439833	1.19361e-69	0.557088	8.05745e-07
CARD16	0.593445	0.000171602		RSPO3	0.531961	0.00100564		SWSAP1	-0.731176	6.08116e-07		DDX60	0.344757	9.89286e-42	0.241016	0.0477135		CAPG	0.336377	1.08666e-39	0.368679	0.00197743		DNAJC18	0.439821	1.20465e-69	0.637204	5.14747e-09
UBE3B	-0.59335	0.00017212		SEMA4B	0.531861	0.00100825		ZDHHC2	0.730872	6.18002e-07		ELK3	0.344497	1.14657e-41	0.350179	0.00341795		TNFRSF1A	0.335948	1.37706e-39	0.156967	0.201134		RHOJ	0.439545	1.49963e-69	0.47489	4.28083e-05
SMIM1	-0.593124	0.000173355		GSTP1	0.531717	0.00101204		MIR221	0.730837	6.19149e-07		FRMD6	0.344247	1.32201e-41	0.239552	0.0491227		HAS3	0.33594	1.38295e-39	0.402507	0.000667056		MSANTD3	0.439398	1.68448e-69	0.656823	1.18371e-09
MCL1	0.593048	0.000173774		SOD2	0.531479	0.00101835		CRACR2B	-0.730784	6.20912e-07		FN1	0.344147	1.39894e-41	0.382342	0.00129262		PPIC	0.335939	1.38381e-39	0.132334	0.282033		SMPD1	0.438978	2.34664e-69	0.164408	0.180328
FAM196B	0.59291	0.000174535		CBX8	-0.531112	0.00102812		ZBTB42	-0.730521	6.296e-07		FTH1	0.343911	1.60018e-41	0.475513	4.16921e-05		NABP1	0.335719	1.5622e-39	0.311168	0.00979885		BMERB1	0.438446	3.57065e-69	0.466778	6.00971e-05
C1orf122	-0.592873	0.000174743		GADD45G	-0.530969	0.00103195		NEXN	0.730397	6.33769e-07		SNX33	0.343776	1.72737e-41	-0.0602663	0.625409		EHD4	0.335678	1.59787e-39	0.0403546	0.743868		SERPINE1	0.43839	3.73102e-69	0.559336	7.11781e-07
RIN1	0.592859	0.000174817		RPL35P3	0.530601	0.00104186		PPP1R3D	-0.730358	6.35069e-07		PI3	0.34371	1.79375e-41	0.579118	2.29542e-07		UGCG	0.334548	2.97288e-39	0.200209	0.101636		CERCAM	0.438378	3.76835e-69	0.260742	0.0317481
RXFP1	0.592823	0.000175017		TCAF2	-0.53015	0.00105412		SPINT2	-0.730174	6.4126e-07		SERPINB7	0.343425	2.10831e-41	0.457746	8.68166e-05		ITGB1	0.334497	3.05755e-39	0.362955	0.00235028		OLFML2B	0.438326	3.92471e-69	0.498493	1.5172e-05
GABRE	0.592716	0.000175607		KRT18	-0.530082	0.00105596		CELSR2	-0.729607	6.60767e-07		BAG3	0.343381	2.16044e-41	0.0887046	0.471934		EDN1	0.334185	3.6272e-39	0.0616777	0.617319		MICU3	0.437962	5.22651e-69	0.757009	8.10633e-14
ANXA2P2	0.59259	0.00017631		CTAGE8	-0.530032	0.00105734		CCDC120	-0.729208	6.74774e-07		S100A3	0.343172	2.43252e-41	0.305647	0.0112551		PLD1	0.334167	3.66397e-39	0.46876	5.53614e-05		NNMT	0.43755	7.22942e-69	0.606887	4.10824e-08
ADAT2	0.592502	0.000176801		PCNPP3	0.53002	0.00105766		APOBR	-0.729109	6.78298e-07		ANXA3	0.342754	3.08172e-41	0.131128	0.28648		AMIGO2	0.33397	4.07955e-39	0.294092	0.0149216		STARD8	0.437283	8.91508e-69	0.371842	0.00179496
TNIP1	0.591963	0.000179835		UBE3B	-0.529982	0.00105872		FBN1	0.728832	6.88246e-07		LAMA3	0.342117	4.41402e-41	0.233502	0.0553159		PAX8	0.333231	6.10908e-39	0.208661	0.0877083		ARHGEF25	0.437194	9.55618e-69	0.529006	3.52307e-06
ACSL4	0.591773	0.000180914		RTEL1-TNFRSF6B	-0.529578	0.00106985		CEP170P1	0.728594	6.96913e-07		RAI14	0.342048	4.58924e-41	0.252955	0.0374132		CCND1	0.333049	6.74896e-39	-0.0600932	0.626404		CCN2	0.437	1.11276e-68	0.567154	4.59115e-07
ENKUR	0.591708	0.000181289		DYRK3	0.529219	0.00107983		VAV3	-0.728379	7.04808e-07		ITGB8	0.341758	5.40385e-41	0.308558	0.0104655		CD59	0.332492	9.14316e-39	0.388988	0.00104416		ACSL4	0.436742	1.36235e-68	0.704063	2.11462e-11
GBE1	0.59154	0.000182249		ZER1	-0.528675	0.0010951		TM7SF2	-0.728118	7.14535e-07		CTSD	0.341638	5.78169e-41	-0.14646	0.233344		AHNAK	0.3323	1.01466e-38	0.0263582	0.831044		IL6ST	0.43599	2.45448e-68	0.359493	0.00260527
MIR3677	-0.591191	0.000184259		BLVRB	-0.528399	0.00110293		PACSIN1	-0.728025	7.18035e-07		P3H2	0.341345	6.82044e-41	0.386387	0.00113572		GPX8	0.332114	1.12288e-38	0.431594	0.000238087		PCOLCE	0.435632	3.24743e-68	0.318445	0.00813147
SAMD9	0.590988	0.00018544		SNHG12	0.528087	0.00111186		QKI	0.72786	7.24264e-07		UCN2	0.340784	9.34706e-41	0.217901	0.0742519		CD109	0.331614	1.47273e-38	0.476548	3.98983e-05		FGF1	0.435324	4.12826e-68	0.291255	0.0159648
ANXA2	0.590906	0.000185922		DZIP1	0.527957	0.00111557		BICC1	0.727412	7.41423e-07		MYO1E	0.340616	1.02675e-40	0.336908	0.00496433		KRT8	0.331509	1.55886e-38	-0.338109	0.00480245		C8orf48	0.434438	8.23329e-68	0.218152	0.0739098
ZNF682	-0.59079	0.000186599		PAPPA-AS2	0.527463	0.00112986		PAM	0.727365	7.43225e-07		CAVIN1	0.340521	1.08322e-40	0.399475	0.000738798		TLR2	0.330955	2.1047e-38	0.433564	0.00022129		CUBN	0.43425	9.52591e-68	0.574844	2.94982e-07
C3	0.590697	0.000187146		CAV2	0.527146	0.0011391		TSEN54	-0.727169	7.50858e-07		BIRC3	0.339803	1.61939e-40	0.691761	6.49119e-11		PSORS1C1	0.330858	2.21845e-38	0.343643	0.00411583		GPC6	0.433486	1.72441e-67	0.495021	1.77583e-05
RIN3	0.590577	0.000187852		TP53BP2	0.526956	0.00114467		CLDN4	-0.727041	7.55894e-07		SERPINB6	0.339783	1.63698e-40	0.028236	0.819204		PRRG1	0.330664	2.46445e-38	0.20555	0.0926475		TPST1	0.43244	3.8734e-67	0.663171	7.18659e-10
RPGR	0.590524	0.000188162		DCAF11	-0.526657	0.00115347		CLDN7	-0.726515	7.76903e-07		ITGA5	0.339588	1.82615e-40	0.463212	6.95772e-05		HFE	0.330648	2.48516e-38	0.104218	0.397677		PYGO1	0.431488	8.07035e-67	0.721106	4.05454e-12
IFNGR1	0.590032	0.000191089		CYB561	-0.526544	0.00115683		MMP2	0.726014	7.97401e-07		GSAP	0.338973	2.57369e-40	0.0621414	0.614671		CRIM1	0.330645	2.48901e-38	0.182482	0.136375		GSDME	0.43138	8.77473e-67	0.657547	1.11888e-09
PBX1	-0.590006	0.000191248		TNFAIP3	0.526443	0.00115983		MAPK3	-0.725844	8.0444e-07		IFIT3	0.338958	2.59472e-40	0.240736	0.0479805		HELZ2	0.330572	2.58883e-38	0.144185	0.240765		SLFN12	0.43133	9.1147e-67	0.439746	0.000175368
LIME1	-0.589813	0.000192409		ITGA4	0.526259	0.00116531		TRAF4	-0.725341	8.25697e-07		CTSZ	0.338512	3.32701e-40	0.195689	0.109758		BACE2	0.330544	2.62886e-38	0.113386	0.357235		JAZF1	0.43124	9.77106e-67	0.466532	6.07103e-05
PTPN12	0.589603	0.000193677		B3GNT5	0.525733	0.00118112		PDLIM7	0.725327	8.26287e-07		EXT1	0.338424	3.49348e-40	0.485131	2.75501e-05		SVIL	0.329219	5.36848e-38	0.25969	0.0324689		ADAMTS6	0.431218	9.93485e-67	0.638766	4.59651e-09
SLC7A11	0.589519	0.000194186		STKLD1	-0.525623	0.00118442		SGK3	-0.725234	8.30255e-07		AVPI1	0.338301	3.74237e-40	0.0435185	0.724556		CEP170B	0.328195	9.30056e-38	-0.175675	0.151867		EVA1B	0.431171	1.02999e-66	0.373209	0.00172089
LINC00943	0.589252	0.000195814		STK17A	0.525446	0.00118981		ZNF823	-0.725091	8.36451e-07		PXDC1	0.338203	3.95019e-40	0.372	0.00178624		PKP3	0.32815	9.52744e-38	-0.381749	0.00131721		GLI3	0.430654	1.53317e-66	0.179782	0.142371
CCNB1IP1	0.589124	0.000196599		CDC14C	0.525103	0.00120029		GATA3	-0.725052	8.3814e-07		RHBDF1	0.338154	4.05986e-40	-0.203584	0.0958809		C3orf52	0.328103	9.772e-38	-0.00702169	0.954681		TWIST2	0.430368	1.90873e-66	0.543715	1.65409e-06
PTRF	0.588808	0.000198546		NIP7	0.525072	0.00120123		CAPN13	-0.724377	8.6782e-07		PTGES	0.337934	4.58857e-40	0.211788	0.0829548		FUCA2	0.327869	1.10774e-37	0.117826	0.338596		CLMP	0.430173	2.21801e-66	0.654394	1.42821e-09
CDH12	0.588766	0.000198806		EDF1	-0.524815	0.00120914		OVOL2	-0.724186	8.76436e-07		APOL1	0.337797	4.95006e-40	0.286759	0.0177466		GDF15	0.327763	1.17211e-37	-0.0545266	0.658756		C11orf68	0.429233	4.55122e-66	0.571364	3.6086e-07
CPNE3	-0.588762	0.000198832		CLMP	0.524757	0.00121092		DDR1	-0.723779	8.94969e-07		CDC42EP2	0.337558	5.65084e-40	0.207211	0.0899832		WWC1	0.327608	1.27353e-37	-0.165285	0.177982		KIF3C	0.428887	5.93023e-66	0.406828	0.000575728
HNRNPA1P10	-0.588429	0.000200912		WDR62	-0.524377	0.00122272		MICU3	0.72325	9.19603e-07		ACVR1	0.33503	2.28154e-39	0.420123	0.000361426		AXL	0.32755	1.31328e-37	0.409941	0.000517162		AIDA	0.428832	6.18214e-66	0.49949	1.44968e-05
SLX1A-SULT1A3	-0.588329	0.000201537		FOXN2	0.524223	0.0012275		BLOC1S3	-0.723193	9.22322e-07		CD82	0.33444	3.15367e-39	0.0541793	0.660797		PHLDB2	0.327454	1.38278e-37	0.40227	0.000672432		COL13A1	0.428095	1.08489e-65	0.380432	0.00137327
DDX23	-0.588325	0.000201561		C22orf23	0.524008	0.00123425		RUNDC1	-0.722994	9.3177e-07		EDN1	0.334112	3.77565e-39	0.208633	0.0877511		HSPG2	0.327388	1.43195e-37	0.119892	0.330132		BVES	0.428046	1.12619e-65	0.58013	2.16188e-07
PRKCDBP	0.588155	0.000202633		MIR584	0.524004	0.00123437		IRAK2	0.722878	9.37302e-07		EHD4	0.33402	3.97087e-39	0.00905052	0.941607		LMNA	0.327325	1.48147e-37	0.0107399	0.930732		SRGAP2C	0.427957	1.20456e-65	0.565195	5.12982e-07
IRX5	-0.588122	0.000202842		PTRF	0.523889	0.00123798		CEP170	0.722837	9.39297e-07		RBMS2	0.333853	4.34974e-39	0.0526262	0.66995		GJB2	0.326975	1.78564e-37	0.370239	0.00188547		PKIG	0.427333	1.93559e-65	0.581994	1.93505e-07
STARD10	-0.588083	0.000203085		CXXC5	-0.523118	0.00126248		F11R	-0.722113	9.74721e-07		PHLDB2	0.333663	4.82687e-39	0.456332	9.18774e-05		BCAR1	0.326764	1.99784e-37	0.111372	0.365897		NAV1	0.427328	1.94306e-65	0.237387	0.0512706
LTBP2	0.588076	0.000203133		KIAA1324	-0.523099	0.00126308		SULT1A1	-0.722109	9.74892e-07		LAMB1	0.333557	5.11382e-39	0.135645	0.270059		P4HA2	0.326639	2.13574e-37	0.173603	0.156834		TBXA2R	0.427148	2.22713e-65	0.468987	5.48404e-05
EPHB3	-0.587872	0.000204424		SAPCD2	-0.522999	0.00126628		TUBB6	0.721761	9.92357e-07		CRIM1	0.333303	5.87448e-39	0.177246	0.14818		TRNP1	0.326633	2.14208e-37	0.116644	0.343497		SHOX2	0.426842	2.81048e-65	0.569196	4.08682e-07
SLC16A1	0.587778	0.000205022		SLCO3A1	0.522974	0.0012671		GPX8	0.721448	1.00829e-06		HMGA2	0.333156	6.36603e-39	0.344445	0.00402388		TMEM54	0.32641	2.41156e-37	-0.174118	0.155588		ENG	0.425697	6.68092e-65	0.358401	0.00269066
SAYSD1	-0.587667	0.000205734		ATG4D	-0.52268	0.00127659		IL31RA	0.721423	1.00961e-06		NPC1	0.332941	7.15919e-39	0.297444	0.0137647		ACTN1	0.326244	2.63463e-37	0.187445	0.125855		PPM1F	0.42569	6.71568e-65	0.569786	3.95106e-07
MRLN	0.587432	0.000207244		MIR221	0.522651	0.00127753		FAM84B	-0.721402	1.01069e-06		CLIP4	0.332566	8.77938e-39	0.18146	0.138621		SLC16A5	0.326118	2.81781e-37	0.100716	0.413807		NTM	0.424956	1.1686e-64	0.206809	0.0906227
PARP12	0.587431	0.000207246		IRGQ	-0.522243	0.00129078		CACFD1	-0.721286	1.01668e-06		CCN2	0.332051	1.1618e-38	0.409562	0.000523978		LRRC8E	0.325821	3.29947e-37	-0.170658	0.164098		BICC1	0.424496	1.65136e-64	0.646691	2.56241e-09
SLC25A10	-0.587409	0.000207393		SPG20-AS1	0.522186	0.00129266		PHF12	-0.720855	1.03917e-06		STEAP1	0.331709	1.3992e-38	0.455772	9.39554e-05		CLDN16	0.325793	3.34748e-37	0.112849	0.359532		BNIP3L	0.424441	1.72203e-64	0.443187	0.000153774
FSTL1	0.587319	0.000207972		GALNT2	0.521815	0.00130485		AIF1L	-0.720802	1.04199e-06		CSF1	0.331562	1.51525e-38	0.409736	0.000520832		KRT15	0.325656	3.60022e-37	-0.0710743	0.564644		CALHM5	0.424363	1.82589e-64	0.419938	0.00036382
KRT19P1	-0.587213	0.000208658		REEP6	-0.521703	0.00130852		ZNF664	-0.720612	1.05207e-06		PTPRK	0.331354	1.69624e-38	0.0599159	0.627424		THBS1	0.32535	4.2342e-37	0.189738	0.121207		ADAMTSL1	0.424304	1.90843e-64	0.483047	3.01695e-05
FTH1P27	0.587207	0.000208693		PAK4	-0.521558	0.00131335		DLG3	-0.720501	1.05801e-06		CDA	0.331234	1.80959e-38	0.296134	0.0142073		PTPRH	0.32504	4.9916e-37	0.151822	0.216485		FAP	0.423725	2.94825e-64	0.592116	1.04676e-07
RAB11FIP2	0.586965	0.000210269		LRCH2	0.521384	0.00131913		LRRC1	-0.720405	1.06319e-06		CD55	0.331179	1.86463e-38	0.199905	0.102166		PTPRF	0.324974	5.16638e-37	-0.168398	0.169837		TPM4	0.423549	3.36412e-64	0.500402	1.39035e-05
DHRS13	-0.586891	0.000210753		ZBTB46	-0.521162	0.00132651		LSR	-0.720156	1.07666e-06		IL24	0.331158	1.88636e-38	0.084382	0.493879		CSTB	0.32493	5.28924e-37	0.578512	2.37908e-07		AMPD2	0.423251	4.20582e-64	0.392229	0.000939413
IL1RL1	0.586784	0.000211453		OR2A9P	-0.520182	0.00135966		CNNM4	-0.719934	1.08879e-06		ULBP2	0.33109	1.95698e-38	0.323338	0.00715497		ITGB4	0.324889	5.40595e-37	0.0494104	0.689054		CYBRD1	0.42323	4.27289e-64	0.288595	0.0169996
VRK3	-0.586706	0.000211967		TRMT11	0.520085	0.00136301		SGK1	0.719888	1.09133e-06		NFKBIA	0.33097	2.08772e-38	0.549526	1.21475e-06		DKK1	0.32472	5.91086e-37	0.188845	0.123		FZD2	0.423136	4.58374e-64	0.508736	9.43955e-06
TMPRSS15	0.586402	0.000213969		FSCN1	0.520003	0.00136582		ANTXR2	0.719849	1.09349e-06		POLD4	0.330732	2.37505e-38	-0.0344035	0.780612		SERPINB8	0.324637	6.17429e-37	0.463429	6.89629e-05		LHFPL6	0.42279	5.9363e-64	0.588705	1.29059e-07
GFPT2	0.586256	0.00021494		DIEXF	0.519966	0.00136707		KIAA1324	-0.719819	1.09519e-06		SOCS3	0.330549	2.62175e-38	0.186599	0.127603		INPP4B	0.3246	6.29661e-37	-0.128467	0.296457		SNX17	0.422094	9.98783e-64	0.170586	0.164277
GXYLT2	0.586096	0.000216004		CPLX1	-0.519773	0.00137371		PRKCA	0.719724	1.10046e-06		RHOC	0.330428	2.79825e-38	0.0939404	0.446073		BAIAP2L1	0.324442	6.84502e-37	-0.0764421	0.535535		PJA2	0.421596	1.44762e-63	0.243358	0.0455276
TWIST2	0.586005	0.000216615		ARHGAP33	-0.519675	0.00137712		TRABD2A	0.719721	1.10061e-06		LMNA	0.330427	2.80077e-38	-0.0260097	0.833246		NFKBIA	0.324133	8.05996e-37	0.541275	1.87976e-06		POFUT2	0.42158	1.46529e-63	0.433513	0.000221706
DEGS2	-0.58566	0.000218939		CEBPD	0.519542	0.00138172		IGSF9	-0.719687	1.10248e-06		ANTXR2	0.330344	2.92919e-38	0.473236	4.59064e-05		VMP1	0.323636	1.0472e-36	0.0905981	0.46249		SPDL1	0.421562	1.48421e-63	0.675637	2.60298e-10
PLSCR4	0.585609	0.000219284		CTSL	0.519527	0.00138225		FHL3	0.719284	1.12514e-06		TAX1BP3	0.329936	3.64918e-38	0.113365	0.357324		ADORA2B	0.323364	1.20806e-36	0.391965	0.00094759		ARHGAP22	0.420734	2.74908e-63	0.61953	1.77478e-08
KLRG2	-0.585571	0.000219537		BTN2A3P	0.519463	0.00138445		TPM2	0.719198	1.13003e-06		IL11	0.329611	4.3478e-38	0.159078	0.195065		BAG3	0.323355	1.21383e-36	0.150961	0.219133		EXTL2	0.420549	3.15357e-63	0.51718	6.30918e-06
CCDC88B	0.585565	0.000219579		ADAM12	0.519372	0.00138764		RABEP2	-0.718816	1.152e-06		F2RL1	0.329545	4.50661e-38	0.231483	0.0575185		MICA	0.322775	1.64626e-36	0.300009	0.0129327		SUGCT	0.420244	3.95348e-63	0.652727	1.62313e-09
ARSJ	0.58527	0.00022159		MGAT4B	0.519297	0.00139022		TMEM210	-0.718755	1.15554e-06		EIF6	0.329407	4.85246e-38	0.00974412	0.937141		CELSR1	0.322379	2.02707e-36	-0.192974	0.114874		C3orf18	0.419864	5.23881e-63	0.503213	1.2215e-05
SPHK2	-0.584934	0.000223895		KDM4B	-0.519275	0.00139101		SLC48A1	-0.718667	1.16064e-06		SLC35D2	0.329331	5.05536e-38	0.0464307	0.706931		PXDC1	0.322232	2.18843e-36	0.345584	0.00389648		MYO5A	0.419671	6.04115e-63	0.188768	0.123156
ZNF887P	-0.584895	0.000224164		RAB1B	-0.519076	0.00139796		SLC25A37	0.718618	1.16351e-06		CD63	0.328885	6.42564e-38	0.0305871	0.804437		SERPINB6	0.322158	2.27567e-36	0.0932592	0.449393		TWF2	0.419516	6.77509e-63	0.475279	4.21075e-05
AKAP2	0.584705	0.000225483		IL13RA2	0.518748	0.00140949		ANXA1	0.718328	1.18064e-06		RAB27B	0.328694	7.11806e-38	0.0811484	0.510636		CIB1	0.322004	2.46687e-36	0.196017	0.109152		NEK1	0.418908	1.06165e-62	0.489656	2.25729e-05
APOL6	0.584692	0.000225574		RABL6	-0.518718	0.00141055		TRIL	-0.718266	1.18428e-06		MICALL2	0.328477	7.99855e-38	-0.130072	0.290412		ARHGAP29	0.32183	2.70073e-36	0.0237452	0.847582		ZBTB47	0.418753	1.19104e-62	0.356181	0.00287193
RGL2	-0.584558	0.000226504		OGT	0.518705	0.00141101		DKK3	0.71823	1.18644e-06		RIPK2	0.328183	9.36265e-38	0.220675	0.0705509		CD9	0.321481	3.2415e-36	0.0307916	0.803156		STARD9	0.418686	1.25078e-62	0.721148	4.03776e-12
ZACN	-0.584362	0.000227878		CLPTM1	-0.518692	0.00141148		SLC7A8	-0.718161	1.19056e-06		ELOVL1	0.328163	9.4636e-38	0.1123	0.361889		ALDH3B1	0.320939	4.30184e-36	0.0531155	0.667061		GLT8D2	0.418591	1.34164e-62	0.396069	0.000827674
LINC00941	0.58404	0.000230145		LRP3	-0.518409	0.00142149		NEGR1	0.718052	1.19709e-06		BACE2	0.327967	1.0509e-37	0.169592	0.166787		SNX33	0.320337	5.88505e-36	-0.0208077	0.866251		PDE1C	0.418555	1.37775e-62	0.512511	7.89399e-06
SRRM5	-0.584028	0.000230229		SGSH	-0.517845	0.00144167		FAT4	0.717988	1.20093e-06		CTSA	0.32795	1.06059e-37	-0.0433434	0.72562		PTPN14	0.320176	6.39741e-36	0.116545	0.343909		AOX1	0.418196	1.7949e-62	0.317996	0.00822659
IFI44L	0.583738	0.000232288		RHOB	-0.517814	0.00144279		C6orf132	-0.71778	1.21353e-06		AHNAK	0.327876	1.10344e-37	0.0238071	0.847189		EHF	0.32007	6.75931e-36	-0.124791	0.31061		ASAP1	0.417657	2.66826e-62	0.586704	1.45761e-07
KLHDC9	-0.583544	0.000233675		OPHN1	-0.517498	0.00145423		EVPL	-0.717753	1.21518e-06		C11orf68	0.327583	1.29079e-37	0.174287	0.15518		SPATS2L	0.320005	6.99169e-36	0.203342	0.0962853		ZC3HC1	0.417361	3.31648e-62	0.458448	8.44012e-05
STAC	0.583511	0.000233915		TTC39A	-0.517212	0.00146463		SPR	-0.717748	1.2155e-06		MYO1B	0.327502	1.34767e-37	0.0998597	0.417811		CD151	0.319968	7.12896e-36	-0.0814425	0.509101		TRAK2	0.417294	3.48387e-62	0.23837	0.050286
CCDC121	-0.583174	0.000236342		UAP1	0.517194	0.00146529		RAB11FIP4	-0.717249	1.24619e-06		EFHD2	0.326875	1.88315e-37	0.182926	0.135409		FAT1	0.319526	8.96272e-36	0.222667	0.0679851		COL3A1	0.41721	3.70668e-62	0.496579	1.65509e-05
CCDC82	0.583131	0.000236652		LY6K	0.517143	0.00146714		ALDH3B2	-0.71718	1.2505e-06		CST3	0.326059	2.90685e-37	0.131669	0.284482		AGTRAP	0.31936	9.7703e-36	0.388557	0.00105886		PDLIM7	0.417136	3.91093e-62	0.566223	4.84029e-07
KIAA1324	-0.583006	0.00023756		FABP5	0.516891	0.00147641		MIR600HG	-0.717163	1.25158e-06		TMEM265	0.325972	3.04524e-37	0.00227411	0.985316		SP100	0.318589	1.4555e-35	0.330563	0.00590143		ITGA4	0.417073	4.09781e-62	0.597223	7.61607e-08
LINC00152	0.582822	0.000238906		KRT8	-0.516808	0.00147946		AFTPH	-0.716855	1.27102e-06		TSPO	0.325957	3.06946e-37	0.236016	0.0526687		SOWAHC	0.317783	2.20609e-35	0.0113921	0.926537		OSBPL6	0.416955	4.46871e-62	0.518448	5.9334e-06
ALDH3B2	-0.582674	0.000239985		XBP1P1	-0.516114	0.00150522		TMEM62	-0.716611	1.28655e-06		DNAH5	0.325756	3.41387e-37	0.229608	0.0596269		ACTBL2	0.317654	2.35799e-35	0.276461	0.0224795		HSPA13	0.41679	5.04039e-62	0.563732	5.57023e-07
PPM1H	-0.58259	0.000240606		ATP1B1P1	-0.516011	0.00150908		TESK2	-0.716392	1.3007e-06		TRIM6	0.325736	3.45062e-37	0.171257	0.162601		TNFAIP3	0.31745	2.61884e-35	0.595532	8.46719e-08		ERCC1	0.416732	5.26071e-62	0.101082	0.412107
SRPX2	0.582294	0.000242791		TIMP1	0.515944	0.00151159		FUK	-0.716016	1.32526e-06		TOR4A	0.325435	4.04866e-37	0.0932736	0.449322		ITGB6	0.317145	3.06293e-35	0.0266527	0.829185		ETV5	0.416588	5.84644e-62	0.494638	1.80679e-05
LAMA1	0.581897	0.000245755		PHLDB2	0.515832	0.00151578		LYPD6B	-0.715882	1.33411e-06		NDRG1	0.325434	4.05111e-37	0.296885	0.0139521		HOXA3	0.316951	3.38386e-35	0.219267	0.0724101		TIMP1	0.416535	6.0753e-62	0.383521	0.00124499
CAV2	0.581679	0.000247397		P2RY6	-0.515765	0.00151829		RREB1	-0.71588	1.33427e-06		SH3RF2	0.325367	4.19698e-37	0.236295	0.0523821		CXCL16	0.316792	3.67094e-35	0.171684	0.161538		RPS27L	0.416381	6.80192e-62	-0.0158195	0.898117
MICAL1	0.581614	0.000247883		ARHGAP21	0.515731	0.0015196		UROD	0.715414	1.36551e-06		HSPA5	0.325326	4.28839e-37	0.37104	0.00183973		CTNND1	0.316756	3.74035e-35	-0.0299244	0.808593		PCDH18	0.416234	7.57728e-62	0.518029	6.05522e-06
TRIM3	-0.581555	0.00024833		TALDO1	-0.515577	0.0015254		UBLCP1	0.715306	1.37279e-06		LGALS3	0.325115	4.79564e-37	0.23872	0.0499396		RHOD	0.316209	4.95003e-35	-0.194802	0.111411		PEAK1	0.415618	1.18835e-61	0.64666	2.56837e-09
PRRT3	-0.581254	0.000250621		ETS2	0.515305	0.00153572		REEP6	-0.715086	1.38788e-06		UBTD1	0.325112	4.80427e-37	0.0794585	0.519508		IQCJ-SCHIP1	0.316039	5.40059e-35	0.283856	0.0189856		PROS1	0.415431	1.36216e-61	0.652271	1.68063e-09
LINC00882	0.581236	0.000250757		ST8SIA6	-0.515301	0.00153588		IFNGR2	0.715022	1.39227e-06		LY6K	0.325082	4.88061e-37	0.562255	6.0509e-07		PLAT	0.315913	5.7596e-35	0.272018	0.0248303		F2RL2	0.415368	1.42565e-61	0.502932	1.23749e-05
SLFN5	0.581135	0.000251531		LINC00499	0.515172	0.0015408		MAP7	-0.714945	1.39759e-06		RIPK4	0.324907	5.35526e-37	0.155734	0.204741		RHOC	0.315802	6.09394e-35	0.105932	0.389919		DCLK2	0.41498	1.8917e-61	0.59779	7.34923e-08
MCTP1	0.581095	0.000251834		KCNJ11	-0.515099	0.0015436		CYP4Z2P	-0.714829	1.40563e-06		AMOTL2	0.324713	5.93289e-37	-0.039718	0.747773		BHLHE40	0.315744	6.27951e-35	0.209062	0.0870859		HABP4	0.414661	2.386e-61	0.529921	3.36467e-06
SNAPC1	0.580758	0.000254433		LAMA3	0.514949	0.00154931		TNK1	-0.714278	1.44446e-06		DKK1	0.324556	6.44647e-37	0.0900372	0.465277		ITPRIPL2	0.315385	7.53977e-35	0.0811498	0.510629		LAMA4	0.414456	2.76879e-61	0.470664	5.11377e-05
CASKIN1	-0.580649	0.000255272		WWC3	-0.514875	0.00155216		OSBPL2	-0.712517	1.57522e-06		SERPINA1	0.324395	7.01724e-37	0.0777967	0.528308		TACSTD2	0.31511	8.67893e-35	-0.0132069	0.914875		PALM2AKAP2	0.414219	3.28912e-61	0.666937	5.31482e-10
ZNF574	-0.58046	0.000256748		TMEM63C	-0.514711	0.00155846		BIN1	0.712504	1.57624e-06		MLKL	0.32439	7.03558e-37	0.0706448	0.567005		FNDC3B	0.314704	1.0671e-34	0.347808	0.00365786		LAYN	0.413882	4.20155e-61	0.523877	4.54825e-06
ERBB3	-0.580304	0.000257967		C9orf142	-0.514653	0.00156071		AFAP1L1	0.712378	1.58601e-06		PERP	0.323805	9.57924e-37	0.229472	0.0597827		ADGRG1	0.314546	1.1564e-34	-0.135099	0.27201		CCDC102A	0.41366	4.9352e-61	0.574175	3.06691e-07
CHST3	0.580241	0.000258456		SNX13	-0.514396	0.00157067		PAK4	-0.71219	1.60063e-06		IL18	0.323783	9.69376e-37	0.0641142	0.603459		RAPGEF3	0.314107	1.44534e-34	-0.278108	0.0216575		DCTN1	0.413649	4.97519e-61	0.270058	0.0259321
SPDEF	-0.579647	0.000263159		UQCR10	-0.514362	0.001572		PBX1	-0.712101	1.60762e-06		TPBG	0.323778	9.71697e-37	0.286617	0.0178057		RGS20	0.313847	1.64961e-34	0.413601	0.000455249		MCAM	0.413593	5.18247e-61	0.757069	8.04872e-14
ABCA6	0.579636	0.000263241		FITM2	-0.514092	0.00158249		CHST2	0.711863	1.62646e-06		SEMA3A	0.323374	1.20207e-36	0.208522	0.0879234		SFN	0.313791	1.69711e-34	-0.0434155	0.725182		PARP3	0.413341	6.22188e-61	0.377949	0.00148488
SLAMF8	0.579357	0.000265476		ZNF66	-0.514005	0.0015859		PEAK1	0.711823	1.62964e-06		C1QTNF1	0.323325	1.23345e-36	0.577496	2.52572e-07		TOR4A	0.313535	1.93211e-34	0.154207	0.209271		MAGED2	0.41328	6.49976e-61	-0.108754	0.377344
SYNE4	-0.579276	0.000266128		VPS37D	-0.513946	0.00158821		CKMT1A	-0.711819	1.62995e-06		IL13RA1	0.323262	1.27484e-36	0.119818	0.330435		CLDN12	0.313391	2.07759e-34	0.28635	0.0179169		TIMP2	0.413116	7.32138e-61	0.610326	3.28155e-08
AOX1	0.579102	0.000267533		SSNA1	-0.513768	0.00159521		CAV2	0.711533	1.65293e-06		AGTRAP	0.323194	1.3213e-36	0.37463	0.00164684		NQO1	0.313387	2.08255e-34	-0.0749717	0.543435		JAM3	0.412805	9.16679e-61	0.424029	0.000314058
KCNJ11	-0.579028	0.000268134		ANTXR2	0.513666	0.00159923		IKBIP	0.711176	1.68193e-06		OAS3	0.32311	1.38073e-36	0.098023	0.426468		SRGAP1	0.313158	2.33752e-34	0.0744002	0.546521		ZHX3	0.412668	1.01223e-60	0.283959	0.0189405
EIF4A1P12	0.578905	0.000269129		TRIL	-0.513317	0.00161305		BICDL1	-0.711154	1.68372e-06		YAP1	0.322982	1.47702e-36	0.246121	0.0430547		APOL1	0.313085	2.42658e-34	0.237579	0.0510766		PDCD1LG2	0.41265	1.0252e-60	0.497502	1.58716e-05
ZNF616	-0.578897	0.000269196		S1PR1	0.51319	0.0016181		MCCC2	-0.71106	1.69149e-06		TMED7	0.322769	1.65166e-36	0.218031	0.0740747		KRT17	0.312987	2.54904e-34	0.312287	0.00952445		COL4A1	0.412588	1.07241e-60	0.666416	5.54311e-10
TPRN	-0.578883	0.000269314		LRRC37A16P	-0.513176	0.00161864		EMP2	-0.710732	1.71874e-06		SLC2A1	0.322231	2.19e-36	0.0339962	0.783145		HM13	0.312305	3.59746e-34	0.192694	0.115412		FAM214B	0.411614	2.16435e-60	0.00881789	0.943105
NAV2	0.578768	0.000270244		SERPINE2	0.512926	0.00162862		ZNF766	-0.710668	1.72403e-06		PLPP2	0.321796	2.74948e-36	0.171998	0.160762		SERPINB2	0.312201	3.79009e-34	0.321243	0.00755978		BNIP3	0.411586	2.20952e-60	0.304862	0.0114769
FOXN2	0.578531	0.000272187		RPL35P6	0.512861	0.00163122		CORO1B	-0.71066	1.72475e-06		MGLL	0.321709	2.87837e-36	-0.161235	0.189		GATA6	0.312067	4.05491e-34	0.249528	0.0401601		SMIM10	0.411344	2.62978e-60	0.495551	1.73386e-05
TNFRSF12A	0.578354	0.000273651		NCOA1	-0.512756	0.00163546		TMPRSS13	-0.710645	1.72597e-06		ITGAV	0.321361	3.45146e-36	0.239837	0.048846		PLLP	0.311842	4.5423e-34	0.0725112	0.55678		TMX3	0.410886	3.65535e-60	0.483074	3.01343e-05
ITGB1	0.578264	0.000274389		CCDC88A	0.512611	0.00164129		DEGS2	-0.710564	1.73279e-06		LRP10	0.321171	3.81117e-36	-0.0382724	0.756664		OSBPL10	0.311591	5.153e-34	0.0229404	0.852689		PRKCA	0.410624	4.4093e-60	0.534156	2.71469e-06
ZC3H12A	0.578247	0.000274536		ZACN	-0.512306	0.00165366		SH3GLB2	-0.71036	1.75009e-06		GDF15	0.321111	3.93126e-36	0.0293684	0.812083		UBTD1	0.31131	5.9354e-34	0.206373	0.0913204		THBS2	0.410615	4.43725e-60	0.386921	0.00111635
CATSPER1	0.578067	0.000276029		PHLDA1	0.51215	0.00165997		ARHGAP31	0.710141	1.76883e-06		GBP2	0.320921	4.34204e-36	0.196451	0.108355		ATP1B1	0.311276	6.03807e-34	0.180045	0.141779		DRAP1	0.410066	6.57828e-60	0.419252	0.000372843
SNX18P27	0.578011	0.000276494		VGLL2	0.511865	0.00167164		FAM214A	-0.709385	1.83483e-06		MICAL2	0.320565	5.22622e-36	0.184973	0.131015		SH3D19	0.311194	6.29253e-34	0.0242683	0.844266		CAP2	0.40984	7.7334e-60	0.237985	0.0506697
MIR100HG	0.577725	0.000278886		ZHX2	-0.511541	0.00168495		PRSS22	-0.708723	1.89448e-06		SH3TC2	0.320494	5.42276e-36	0.112819	0.359661		EIF6	0.311146	6.44584e-34	0.151069	0.218801		TTC7B	0.409816	7.87147e-60	0.573396	3.20872e-07
TTC39A	-0.577713	0.000278986		GPRC5C	-0.511456	0.00168849		RAB40C	-0.708605	1.90524e-06		ARHGAP18	0.320408	5.6719e-36	0.0807199	0.512879		COL17A1	0.310935	7.16475e-34	0.247202	0.0421187		EML1	0.408985	1.4246e-59	0.238306	0.0503492
INSC	0.577646	0.000279549		SDHAF1	-0.511421	0.00168994		CPLX1	-0.708511	1.9139e-06		BMP2	0.32027	6.09282e-36	0.491755	2.05611e-05		FSTL3	0.310844	7.49826e-34	0.211723	0.0830504		CLIP3	0.408812	1.61203e-59	0.477657	3.80552e-05
CMSS1	0.577625	0.000279723		HMGN4	0.511315	0.00169432		FMNL2	0.708481	1.91667e-06		G0S2	0.320089	6.69198e-36	0.384447	0.00120869		SCEL	0.310521	8.81744e-34	0.137206	0.264533		STRADB	0.408535	1.96362e-59	0.240549	0.0481592
ATP6V0E2	-0.577483	0.000280927		HILPDA	-0.510926	0.00171053		RALGPS1	-0.708382	1.92583e-06		PTTG1IP	0.320001	7.00749e-36	0.218079	0.0740089		INAVA	0.310261	1.00417e-33	0.00837702	0.945946		DNAJB4	0.408525	1.97756e-59	0.713164	8.88457e-12
TNFAIP8	0.577364	0.000281927		ERAP1	0.510688	0.00172049		DSE	0.708223	1.94069e-06		ZC3H12C	0.319854	7.56364e-36	0.507302	1.00973e-05		PTPN12	0.310072	1.10399e-33	0.372738	0.0017461		WNT5B	0.408412	2.14359e-59	0.562295	6.03724e-07
NPTX2	0.577299	0.000282482		ZZZ3	0.510653	0.00172197		COL4A2	0.708165	1.94612e-06		VAMP3	0.319752	7.9717e-36	0.206906	0.0904684		TNFRSF6B	0.310028	1.12847e-33	0.285017	0.0184814		GEM	0.407775	3.37254e-59	0.538417	2.18078e-06
TFB1M	0.577204	0.000283289		RRAD	0.510375	0.00173369		MPZL3	-0.708051	1.95679e-06		MGAT4B	0.319728	8.0711e-36	0.237102	0.0515586		MYO10	0.309915	1.19369e-33	0.224688	0.0654603		FGD1	0.407508	4.07655e-59	0.336249	0.00505506
ANPEP	0.576802	0.000286736		TIMM17B	-0.510191	0.0017415		MIR9-3HG	-0.707898	1.9713e-06		ITGB5	0.319691	8.23148e-36	-0.00199158	0.98714		LAMB2	0.309789	1.27123e-33	-0.119427	0.332026		FMN2	0.407121	5.3667e-59	0.338643	0.00473214
LUZP1	0.576707	0.00028755		ANKRD46	-0.510141	0.00174365		ZBTB6	-0.707808	1.97978e-06		EDEM2	0.319645	8.43023e-36	0.179936	0.142024		ABTB2	0.309607	1.39262e-33	0.0495045	0.688492		GLIS1	0.407004	5.83222e-59	0.505366	1.10531e-05
PLA2G12AP1	-0.576513	0.000289228		IRGC	0.51009	0.00174579		ITGA5	0.707028	2.0553e-06		PDLIM5	0.319529	8.95289e-36	0.380599	0.00136603		NEURL3	0.309583	1.40933e-33	0.16234	0.185946		FAM216A	0.406911	6.22767e-59	0.629042	9.20566e-09
EMP2	-0.576373	0.000290447		MAP7D3	0.510073	0.00174653		GRTP1	-0.707001	2.05802e-06		DUSP6	0.319421	9.46713e-36	0.230763	0.0583206		ABLIM3	0.309524	1.45154e-33	-0.0337834	0.78447		AZIN2	0.406466	8.53453e-59	0.562661	5.91491e-07
ITGA3	0.57627	0.000291342		CLIC3	-0.509842	0.00175639		EPB41L5	-0.706917	2.06633e-06		ITPRIPL2	0.319108	1.11316e-35	0.0242218	0.844561		GRAMD2B	0.309459	1.49892e-33	0.132659	0.280842		COPS8	0.406264	9.84279e-59	0.373342	0.00171388
CTSC	0.576182	0.000292114		S100PBP	0.509756	0.00176008		COBL	-0.706644	2.09351e-06		ITGA6	0.31891	1.2334e-35	0.267207	0.0276075		ARSJ	0.309421	1.5275e-33	0.327639	0.00638329		COL1A1	0.406263	9.85354e-59	0.421908	0.000339029
FAM98C	-0.576108	0.000292758		PAFAH1B3	-0.509565	0.00176828		GAB1	-0.70657	2.10094e-06		SVIL	0.318548	1.48668e-35	0.132853	0.280132		TYMP	0.309355	1.57884e-33	0.52884	3.55255e-06		ANGPTL2	0.406056	1.1407e-58	0.311762	0.00965237
EMP1	0.576098	0.000292851		CYB5R1	-0.509466	0.00177256		CYSRT1	-0.706493	2.10872e-06		IQCJ-SCHIP1	0.318475	1.54431e-35	0.172899	0.158548		EPS8L2	0.309331	1.59809e-33	-0.289112	0.0167942		HMCN1	0.40603	1.16128e-58	0.439043	0.000180108
GPR87	0.57606	0.000293179		GART	0.50945	0.00177326		ABHD11	-0.705797	2.17998e-06		CCL2	0.318443	1.5698e-35	0.487459	2.48748e-05		PDP1	0.309133	1.76363e-33	0.260198	0.0321192		FAM229B	0.40602	1.16957e-58	0.232486	0.0564148
COTL1	0.575731	0.00029608		MCEE	-0.508821	0.00180059		BATF3	0.7057	2.19001e-06		PTPRH	0.318217	1.76391e-35	0.301645	0.0124249		MGAT4B	0.308707	2.18012e-33	0.283628	0.0190857		SHISA4	0.405678	1.48862e-58	0.272824	0.0243893
PHF12	-0.575685	0.000296494		FAS	0.508581	0.0018111		SBK1	-0.705083	2.25535e-06		ARNTL2	0.317996	1.97717e-35	0.378257	0.00147063		GPAT3	0.30868	2.20961e-33	0.0271078	0.826313		CCDC80	0.405422	1.78376e-58	0.614421	2.50249e-08
ALDH4A1	-0.575414	0.000298904		TAPT1	-0.508518	0.0018139		GPR1	0.704881	2.27708e-06		TRIP10	0.317579	2.45016e-35	0.353891	0.00307031		PON2	0.30867	2.22093e-33	0.156242	0.203248		BTN2A1	0.405289	1.95957e-58	0.551177	1.11156e-06
PSMB9	0.575348	0.000299492		COX6B1	-0.508415	0.00181843		TMEM158	0.704672	2.29976e-06		INPP1	0.317102	3.13103e-35	0.24116	0.0475763		TSPO	0.308595	2.30482e-33	0.16853	0.169499		SEC23A	0.405044	2.3286e-58	0.496142	1.68818e-05
APCDD1L-AS1	0.575168	0.000301112		LSM14B	-0.508199	0.00182796		SHTN1	-0.70422	2.34964e-06		CAPG	0.317043	3.22682e-35	0.190212	0.120263		SLC49A4	0.308591	2.30918e-33	0.113433	0.357037		EDA2R	0.404927	2.52804e-58	-0.110708	0.368778
PKP4	-0.574963	0.000302958		PIK3CD	0.508196	0.0018281		TPD52L1	-0.704192	2.35272e-06		MLPH	0.316965	3.35873e-35	-0.210256	0.085257		STAP2	0.308575	2.32842e-33	-0.0650482	0.598183		ATP2B4	0.404739	2.88622e-58	0.537298	2.3106e-06
CACNA1D	-0.574902	0.000303505		REEP5	-0.507907	0.00184095		ILDR1	-0.703324	2.45126e-06		HM13	0.316959	3.36938e-35	0.17166	0.161598		WNT7B	0.308541	2.36808e-33	-0.164916	0.178967		PTGFR	0.404738	2.8867e-58	0.710235	1.1787e-11
PROS1	0.574713	0.000305224		CD44	0.50787	0.00184261		PPP2R5A	-0.703171	2.46905e-06		NAV3	0.316885	3.50035e-35	0.213226	0.0808371		SH2D4A	0.308432	2.49899e-33	0.0182118	0.882811		TNC	0.404669	3.03053e-58	0.472748	4.68576e-05
MIR222HG	0.574518	0.000307		WDFY3	-0.507832	0.0018443		LGALS8	-0.703043	2.48401e-06		HEXB	0.316855	3.55401e-35	0.303093	0.0119902		MEAK7	0.308395	2.54623e-33	-0.0798673	0.517355		THOC5	0.404569	3.2509e-58	0.538937	2.12288e-06
ZFP14	-0.574416	0.000307936		LINC00319	0.507659	0.00185206		PPDPF	-0.703028	2.4858e-06		RBPMS	0.316767	3.71944e-35	-0.0810679	0.511057		IFNE	0.308307	2.65901e-33	0.264049	0.0295691		CHST3	0.403921	5.1246e-58	0.77106	1.45107e-14
ESRP2	-0.574365	0.000308406		RBBP8NL	-0.50749	0.00185965		SLC40A1	-0.702784	2.51449e-06		BCL10	0.31637	4.55786e-35	0.332236	0.00564023		PLCD3	0.308284	2.69014e-33	-0.118832	0.334459		EVI2A	0.403774	5.68043e-58	0.511803	8.16457e-06
HIVEP2	0.57393	0.000312426		LDHAL6B	0.507384	0.00186443		HRH1	0.702689	2.52575e-06		CTSL	0.316353	4.59709e-35	0.177707	0.147112		SERPINB7	0.308173	2.84243e-33	0.505319	1.10773e-05		TMEM43	0.403585	6.48657e-58	0.665715	5.8645e-10
TRAF3	0.573807	0.000313574		BCL10	0.507332	0.00186677		CBX4	-0.702449	2.55446e-06		SERPINB1	0.316279	4.77515e-35	0.223596	0.0668143		DDX60	0.307939	3.19188e-33	0.30123	0.0125523		EPDR1	0.403575	6.53077e-58	0.351553	0.00328537
CXCL1	0.573625	0.000315268		CLU	-0.507295	0.00186843		ANK2	0.702366	2.56452e-06		CAST	0.31578	6.16532e-35	0.205518	0.0927		FZD6	0.307822	3.38185e-33	0.236176	0.0525044		PDGFRA	0.403326	7.77801e-58	0.580236	2.14832e-07
FAM8A1	-0.57349	0.000316541		TMSB10	0.506907	0.00188607		ZNF652	-0.702344	2.56709e-06		IL31RA	0.315139	8.54862e-35	0.213925	0.0798242		EPAS1	0.307545	3.88076e-33	0.13251	0.281387		EHD3	0.403155	8.76235e-58	0.270226	0.025836
HID1	-0.573037	0.000320824		PCDHGC3	0.506529	0.00190334		EHMT1	-0.701757	2.63887e-06		IGFBP7	0.315067	8.87102e-35	0.341392	0.00438383		VEPH1	0.307507	3.95376e-33	-0.216295	0.0764634		EPG5	0.402562	1.32695e-57	0.624725	1.24342e-08
EPB41L5	-0.57297	0.000321465		RPL12P14	0.506506	0.00190442		YBX1	0.701121	2.71874e-06		SEMA3C	0.315	9.17586e-35	0.14948	0.22374		SAMD4A	0.307367	4.23671e-33	0.230779	0.0583022		CHST14	0.402547	1.34044e-57	0.258859	0.0330474
RIN2	0.572969	0.000321467		LACC1	0.506429	0.00190795		LMTK3	-0.700653	2.77884e-06		SEMA4B	0.314963	9.35345e-35	0.278853	0.021294		NIPAL1	0.307035	4.99382e-33	-0.118241	0.336887		POGLUT2	0.402278	1.61776e-57	0.60197	5.63837e-08
HOTAIRM1	0.572744	0.000323617		SLC9A3R1	-0.506412	0.00190873		RHOH	-0.700338	2.81998e-06		LEPROT	0.314868	9.81398e-35	0.0438839	0.722337		KRT7	0.306493	6.52597e-33	-0.0283986	0.818181		RTN4	0.401544	2.69699e-57	0.546908	1.39699e-06
CLIP2	0.572734	0.000323719		ASB8	-0.506321	0.0019129		BRI3BP	-0.70004	2.85944e-06		NTN4	0.31485	9.9035e-35	0.127222	0.301204		RIPK2	0.306464	6.61984e-33	0.327803	0.00635542		DAAM2	0.401425	2.92844e-57	0.388681	0.00105462
RAC2	0.57273	0.000323758		SHC1	0.506296	0.00191406		GXYLT2	0.699972	2.86849e-06		IFNGR1	0.31383	1.66332e-34	0.646459	2.60723e-09		ITGAV	0.306246	7.36977e-33	0.293628	0.015088		ADH5	0.400864	4.32442e-57	0.563765	5.55989e-07
KIRREL	0.572488	0.000326088		PPFIBP1	0.50593	0.00193101		BTN2A3P	0.699926	2.87466e-06		DUSP5	0.313382	2.08721e-34	0.196753	0.107802		DMKN	0.306209	7.50627e-33	0.162632	0.185147		TNFAIP6	0.400617	5.13322e-57	0.452176	0.000108372
RBBP8NL	-0.572186	0.000329015		VTRNA2-1	0.505865	0.00193404		ICA1	-0.699581	2.92121e-06		IL1R1	0.313243	2.24015e-34	0.00718074	0.953656		ITGB5	0.305684	9.7185e-33	-0.0302999	0.806237		SNPH	0.400145	7.11761e-57	0.0845757	0.492884
SLC16A1-AS1	0.571926	0.000331551		LMF1	-0.505845	0.001935		SUOX	-0.699518	2.92972e-06		SIRPB1	0.313129	2.37218e-34	0.426933	0.000282603		KIRREL1	0.305341	1.15007e-32	0.424306	0.000310926		EPB41L2	0.400026	7.73251e-57	0.586682	1.45961e-07
EPHA2	0.571706	0.000333712		C9orf152	-0.505709	0.00194134		RAP1GAP	-0.699487	2.93399e-06		TMEM92	0.312943	2.60706e-34	0.180151	0.14154		S100A3	0.305309	1.16797e-32	0.31667	0.00851336		PCDHGC3	0.399928	8.27536e-57	0.407845	0.000555968
HSPBAP1	0.571637	0.000334391		FSTL4	-0.505588	0.00194698		FAM174B	-0.699475	2.93558e-06		SRXN1	0.312693	2.95722e-34	0.184639	0.131725		SEPTIN10	0.30498	1.37299e-32	0.220238	0.0711236		PEA15	0.399855	8.70135e-57	0.306258	0.0110852
OLAH	0.571595	0.000334811		RPH3AL	-0.505497	0.00195129		TFF1	-0.699252	2.96613e-06		IFI27	0.312422	3.39107e-34	0.368865	0.00196625		FAM114A1	0.304961	1.38545e-32	0.240027	0.0486617		SEC31A	0.399749	9.36217e-57	0.275417	0.0230145
SIDT1	-0.571471	0.000336038		GPR160	-0.505446	0.00195369		MIR149	-0.69911	2.98572e-06		EPS8	0.312408	3.41426e-34	0.0913592	0.458723		ID1	0.304948	1.39439e-32	0.190379	0.119932		PHF23	0.399676	9.84641e-57	0.40969	0.000521662
AXL	0.571169	0.000339042		LRRC26	-0.505311	0.00196		SMG7	-0.699048	2.99435e-06		PLS3	0.312244	3.70963e-34	0.120473	0.327778		PLOD2	0.304795	1.50266e-32	0.301061	0.0126044		TFE3	0.399512	1.10281e-56	0.481689	3.19989e-05
MYOZ2	0.571095	0.000339783		CAMK4	0.505107	0.00196963		AP1M2	-0.698997	3.00144e-06		NQO1	0.312237	3.72258e-34	-0.0214901	0.861908		RPS6KA4	0.304049	2.16467e-32	0.0172532	0.888939		LDHA	0.399108	1.45813e-56	0.529478	3.44056e-06
PPP1R3D	-0.570847	0.000342271		CYP2J2	-0.505006	0.00197441		FAM110C	-0.698863	3.02013e-06		PPIC	0.312177	3.83705e-34	0.109794	0.372771		SPHK1	0.304048	2.16615e-32	0.259996	0.0322576		RAB23	0.399084	1.4825e-56	0.543231	1.69674e-06
KIR2DL4	0.570814	0.00034261		TPP2	0.504852	0.00198177		ANK3	-0.698834	3.02426e-06		DUSP10	0.312138	3.91356e-34	0.333258	0.00548588		DDX60L	0.303862	2.37163e-32	0.153771	0.210576		GDNF	0.399023	1.54575e-56	0.46362	6.84251e-05
SLC7A11-AS1	0.570516	0.000345625		CCDC149	-0.504837	0.00198247		NOV	0.698754	3.03552e-06		ZYX	0.312077	4.03498e-34	0.324147	0.00700402		IL1RAP	0.303632	2.65349e-32	0.315497	0.00877442		MTFR1L	0.398979	1.59345e-56	0.321525	0.00750413
SLC25A37	0.570304	0.000347784		RAB26	-0.504784	0.001985		MCAM	0.698593	3.05823e-06		SYNJ2	0.311995	4.20458e-34	0.110345	0.370359		SMAGP	0.303313	3.09903e-32	-0.228016	0.0614663		SMARCD3	0.398956	1.6188e-56	0.424177	0.000312378
SAMD11	-0.570104	0.000349834		HAS3	0.504777	0.00198534		CIPC	-0.698444	3.07934e-06		LRRC8E	0.311995	4.20477e-34	-0.156094	0.203684		SPSB1	0.303261	3.1784e-32	0.0988786	0.422423		HACD1	0.398955	1.62006e-56	0.668595	4.64728e-10
RPS6KA2	0.569981	0.0003511		SH3KBP1	0.504747	0.00198677		CCDC183-AS1	-0.698327	3.09607e-06		SP140L	0.311983	4.23018e-34	0.202358	0.0979404		TNKS1BP1	0.303221	3.2411e-32	0.0837319	0.497225		FAM20C	0.398843	1.75031e-56	0.297863	0.0136258
HBE1	0.569927	0.000351657		EOMES	0.504709	0.00198858		REEP5	-0.697809	3.17115e-06		ECE1	0.311689	4.90634e-34	0.259894	0.0323278		FXYD5	0.303007	3.59728e-32	0.338327	0.00477367		FRMD6	0.398382	2.40378e-56	0.60196	5.64218e-08
IGFBP6	0.569762	0.000353369		PALD1	0.50468	0.00198997		TFF3	-0.697789	3.17399e-06		IL6ST	0.311536	5.297e-34	0.148888	0.225601		ADGRF1	0.302829	3.92185e-32	0.127659	0.299532		FHL3	0.39759	4.14256e-56	0.655058	1.35699e-09
LOXL2	0.569731	0.000353693		C2CD2L	-0.504622	0.00199272		TIMP1	0.697411	3.22983e-06		GLIS3	0.311213	6.2328e-34	0.266157	0.0282472		CAST	0.302523	4.54954e-32	0.106506	0.387341		EPHA5	0.39743	4.62279e-56	0.593865	9.39351e-08
FBXO30	0.569551	0.000355559		NRP2	0.504574	0.00199504		CNPY1	-0.697288	3.24828e-06		NRP2	0.311208	6.24695e-34	0.242332	0.0464742		PTHLH	0.302482	4.64224e-32	0.39643	0.00081781		ITPRIP	0.397359	4.85579e-56	0.464762	6.5298e-05
PIDD1	-0.569507	0.000356022		GTF2IP4	-0.504421	0.00200235		TSPAN1	-0.696934	3.30167e-06		PLXNB3	0.310881	7.36104e-34	-0.111751	0.364256		TGIF1	0.302395	4.84148e-32	0.252374	0.0378676		SPRED3	0.397194	5.43649e-56	0.173994	0.155887
IRF2BP1	-0.56907	0.000360613		SVIL	0.504309	0.00200775		ACVR1B	-0.696784	3.32447e-06		WNT7B	0.310832	7.54573e-34	-0.162075	0.186677		CST3	0.302229	5.24731e-32	0.139594	0.256228		SPOCK1	0.397068	5.92653e-56	0.588595	1.29927e-07
CEBPA	-0.56872	0.000364325		ZC3H12C	0.504109	0.00201739		FAM98C	-0.696469	3.3729e-06		VDR	0.310536	8.75222e-34	-0.177192	0.148308		TJP1	0.302131	5.50329e-32	0.0650848	0.597977		PAPPA	0.396904	6.63191e-56	0.371685	0.00180366
CMTM3	0.568496	0.000366719		MEF2A	0.504034	0.00202101		SH3RF3	0.696445	3.37658e-06		TBC1D8B	0.310226	1.02214e-33	0.148547	0.226677		NECTIN2	0.302021	5.80506e-32	-0.155112	0.206576		MPDZ	0.396677	7.74667e-56	0.493507	1.90103e-05
C6orf99	-0.567692	0.000375423		RPS21P4	0.504021	0.00202166		MGAT4A	-0.696398	3.38393e-06		P4HB	0.310176	1.0477e-33	0.158295	0.1973		SLCO1B3	0.302017	5.81503e-32	0.148276	0.227537		ZYX	0.396219	1.05905e-55	0.400248	0.000719863
GTF2F2P1	0.567647	0.000375914		SHROOM2	-0.503763	0.00203418		PAX9	-0.696167	3.41997e-06		INPP4B	0.309995	1.1472e-33	-0.262702	0.030441		SRPX2	0.301933	6.05902e-32	0.283948	0.0189451		NECTIN3	0.396175	1.0913e-55	0.756254	8.8612e-14
BDKRB1	0.567644	0.000375955		CD83	0.50348	0.00204799		CYP2J2	-0.696008	3.44505e-06		COL7A1	0.309927	1.18649e-33	0.176306	0.150379		PCDH1	0.3016	7.117e-32	-0.183449	0.134276		EMILIN1	0.396152	1.10865e-55	0.286948	0.0176685
ZNF93	-0.567498	0.000377555		PDIK1L	-0.503415	0.00205117		UAP1	0.695949	3.4543e-06		KRT18	0.309847	1.23513e-33	-0.256765	0.0345442		HERC6	0.301496	7.48473e-32	0.0885285	0.472818		SEC22B	0.395823	1.38823e-55	-0.0182635	0.882481
COX14	-0.567258	0.000380207		SNX9	0.503352	0.00205426		CCSER1	-0.695779	3.48139e-06		VMP1	0.309792	1.26941e-33	-0.0250704	0.839186		TPBG	0.301328	8.11665e-32	0.236889	0.051775		AKAP12	0.395754	1.45478e-55	0.572773	3.32678e-07
LINC00944	0.5672	0.000380851		USP30	-0.502784	0.00208232		C9orf163	-0.695425	3.53826e-06		CFH	0.309565	1.42212e-33	0.329124	0.00613437		PF4V1	0.301323	8.13853e-32	0.477474	3.83537e-05		PGAM1	0.395657	1.55502e-55	0.381468	0.00132898
TOB1	-0.566804	0.000385257		AP2S1	-0.502354	0.00210379		ST3GAL3	0.695361	3.54856e-06		IL32	0.308366	2.58203e-33	0.550247	1.16864e-06		DRAM1	0.301181	8.71596e-32	0.401223	0.000696638		DOK1	0.395574	1.64496e-55	0.498641	1.507e-05
RPS6KB2	-0.566202	0.000392052		ZNF630	-0.502162	0.00211342		HN1L	-0.695223	3.57105e-06		PLK3	0.308348	2.60528e-33	0.417342	0.000399028		PTTG1IP	0.301098	9.0712e-32	0.29516	0.0145444		SMARCAL1	0.395172	2.16277e-55	0.44212	0.00016019
TRAF1	0.566181	0.000392296		CEBPA	-0.502051	0.002119		PLEKHH3	-0.694864	3.63006e-06		FSTL3	0.308002	3.09454e-33	0.240172	0.0485217		KIAA1522	0.301067	9.20934e-32	-0.0124572	0.91969		RAB31	0.395161	2.17907e-55	0.534378	2.68405e-06
SMIM3	0.566145	0.000392709		RAB40C	-0.501958	0.0021237		CCDC183	-0.69485	3.63233e-06		LPP	0.307799	3.42207e-33	0.168391	0.169855		TMEM144	0.300499	1.21105e-31	-0.154726	0.207722		TRAPPC1	0.395085	2.29445e-55	0.222787	0.0678326
TP63	0.566125	0.00039293		CYP7A1	0.501812	0.00213111		ARVCF	-0.694666	3.66304e-06		FZD6	0.307694	3.60492e-33	0.164961	0.178847		OSGIN1	0.300497	1.21223e-31	-0.151993	0.215963		DPY19L1	0.395065	2.32575e-55	0.645281	2.84666e-09
ABCC6P1	-0.565905	0.000395443		IL31RA	0.501757	0.0021339		FAM92A1	0.694305	3.72379e-06		CLIC1	0.307489	3.99006e-33	0.276637	0.0223902		DDR1	0.300464	1.23135e-31	-0.154081	0.209648		SIRPA	0.395013	2.41103e-55	0.360229	0.00254909
SVILP1	0.565873	0.000395814		ELMO2	-0.501605	0.00214161		CLIP2	0.693969	3.78109e-06		SERINC3	0.307398	4.17265e-33	-0.03556	0.773431		PRNP	0.300246	1.36781e-31	0.379273	0.00142439		CPED1	0.394886	2.62833e-55	0.362883	0.0023554
PARD6B	-0.565809	0.000396546		TMEM210	-0.501537	0.00214508		SLC39A14	0.693938	3.78643e-06		TNIP3	0.307288	4.40618e-33	0.611102	3.11821e-08		BAIAP2L2	0.300151	1.43142e-31	0.142163	0.247495		PPP3CC	0.394473	3.47842e-55	0.573487	3.19186e-07
CAMSAP3	-0.565406	0.000401206		ANTXR1	0.501427	0.00215072		C17orf51	0.693377	3.8841e-06		CCND1	0.307244	4.50317e-33	-0.042476	0.730901		TRIM47	0.299863	1.64423e-31	0.34087	0.00444818		CAVIN1	0.393877	5.21268e-55	0.689107	8.209e-11
C1QTNF1-AS1	0.565235	0.000403193		SVILP1	0.501413	0.00215141		RDH13	-0.693287	3.89992e-06		SPATS2L	0.307216	4.56571e-33	0.304525	0.0115732		PLA2R1	0.299853	1.65176e-31	0.124416	0.312076		SRGAP2	0.393786	5.54324e-55	0.353623	0.00309436
FRMD6	0.565232	0.000403225		MICALL1	0.501218	0.00216139		NRP1	0.693247	3.90704e-06		TRIM16	0.306893	5.35515e-33	0.17267	0.159109		PLEKHG3	0.299731	1.75147e-31	-0.17926	0.143552		PTPRG	0.393719	5.80042e-55	0.596846	7.79845e-08
CFAP58	0.564801	0.000408287		HORMAD1	0.501024	0.00217142		PHC2	0.693068	3.93884e-06		USP53	0.306631	6.09485e-33	-0.0318225	0.796704		B3GNT5	0.299713	1.76673e-31	0.405199	0.000608736		ADAMTS7	0.39358	6.37298e-55	0.351682	0.00327323
OSMR-AS1	0.564756	0.000408814		RAB11FIP4	-0.501006	0.00217234		STRBP	-0.693016	3.94813e-06		ITPRIP	0.306615	6.14274e-33	0.244357	0.0446202		MECOM	0.29969	1.78685e-31	0.026401	0.830774		MDFIC	0.393479	6.82551e-55	0.459944	7.94581e-05
TDRD9	0.564409	0.000412932		CYP4F23P	-0.500882	0.00217871		RASSF7	-0.692931	3.96349e-06		HSPG2	0.306603	6.18072e-33	0.106465	0.387525		FBLIM1	0.299478	1.97749e-31	0.263113	0.0301729		SEPTIN7	0.393394	7.22748e-55	0.411342	0.0004926
RUNDC1	-0.564287	0.000414382		DEPTOR	-0.500831	0.00218135		TMEM106C	-0.692842	3.9795e-06		LHFPL2	0.306511	6.46742e-33	0.5289	3.54188e-06		CLIP4	0.299449	2.00577e-31	0.221405	0.0696021		MYBL1	0.393259	7.91673e-55	0.479164	3.56774e-05
IL15	0.564203	0.000415395		NNMT	0.500817	0.00218208		WDR34	-0.692504	4.04078e-06		CLDN12	0.3065	6.50223e-33	0.324338	0.00696867		GCNT3	0.299382	2.07064e-31	0.0868219	0.481427		VSTM4	0.393109	8.76252e-55	0.445271	0.000141913
LRRC37A2	-0.563994	0.000417906		SLC22A23	-0.50071	0.00218764		ABCC11	-0.692479	4.04534e-06		DDX58	0.306422	6.75853e-33	0.220291	0.0710532		IL32	0.298372	3.35797e-31	0.504245	1.16446e-05		CHSY3	0.393086	8.89981e-55	0.561292	6.38489e-07
FBXO39	0.563933	0.000418641		PACSIN1	-0.500629	0.00219185		MSANTD3	0.692464	4.04806e-06		DRAP1	0.306413	6.78645e-33	0.158488	0.196748		FOXQ1	0.29833	3.42574e-31	0.300933	0.0126437		PXK	0.392638	1.20486e-54	0.428078	0.00027101
DNASE1L2	-0.563821	0.000419985		KIAA0408	0.500497	0.00219869		CCBE1	0.692245	4.08829e-06		TMEM87B	0.306345	7.01684e-33	-0.084457	0.493493		TM4SF19	0.297864	4.2789e-31	0.326923	0.00650651		GLS	0.39263	1.21146e-54	0.728804	1.84677e-12
LINC00674	-0.563599	0.000422683		GSE1	-0.500406	0.00220345		PATJ	-0.691893	4.15377e-06		MCFD2	0.306226	7.44259e-33	0.206906	0.090469		PDXK	0.29754	4.99279e-31	0.0647813	0.599689		ADAMTS2	0.392619	1.22007e-54	0.571572	3.5657e-07
S100A3	0.563582	0.000422896		FAM173A	-0.500181	0.00221522		PLA2G12A	-0.691867	4.15859e-06		TVP23B	0.306172	7.64327e-33	0.336737	0.0049877		TRIP6	0.297455	5.20021e-31	0.282768	0.0194684		NFIX	0.392489	1.33155e-54	0.564928	5.20762e-07
CCDC22	-0.563468	0.000424277		TET2	-0.49991	0.00222947		AGPAT4	0.69183	4.16557e-06		RRBP1	0.306141	7.76005e-33	0.197055	0.107252		RNF149	0.297371	5.41158e-31	-0.0203336	0.869272		NFIC	0.392474	1.34558e-54	0.181364	0.138834
ZNF385D	0.563003	0.000429987		KLF6	0.499868	0.00223171		SLC2A8	-0.690951	4.33372e-06		LYPD1	0.30597	8.44334e-33	0.0526413	0.669861		EHD2	0.297277	5.65883e-31	0.288486	0.0170432		RTL8C	0.392341	1.47197e-54	0.445469	0.000140833
SCAND1	-0.562883	0.000431469		LDHB	0.499755	0.00223768		ALDH4A1	-0.690617	4.39914e-06		ELL2	0.305759	9.36397e-33	0.255062	0.0358029		RBPMS	0.297136	6.05134e-31	-0.221186	0.0698852		PRMT2	0.392254	1.56024e-54	0.408583	0.000542004
IGF2BP2	0.562627	0.000434652		SMIM1	-0.499523	0.00224997		PML	0.689784	4.56631e-06		FST	0.305457	1.08655e-32	0.333001	0.00552429		HES1	0.297099	6.15852e-31	0.0513582	0.677459		CIBAR1	0.392173	1.64791e-54	0.698485	3.54092e-11
GID8	-0.562205	0.000439946		RAB3B	0.499127	0.00227108		RNF43	-0.68941	4.64334e-06		SAMD4A	0.305409	1.11225e-32	0.15679	0.20165		ELOVL1	0.296997	6.46288e-31	0.134979	0.272439		SRGN	0.392066	1.77114e-54	0.637636	4.98903e-09
RALGAPB	-0.561759	0.000445596		ZMYND19	-0.498988	0.00227858		KCNE5	0.689347	4.65648e-06		ABTB2	0.305382	1.12716e-32	-0.00381999	0.975336		ARHGEF35	0.296871	6.86292e-31	-0.39295	0.00091746		VEGFC	0.392021	1.82521e-54	0.450516	0.000115693
SNAI2	0.561427	0.000449845		HERC4	0.498711	0.0022935		SUCLG2-AS1	0.688875	4.75554e-06		LGALS1	0.304881	1.44115e-32	0.400505	0.000713667		BMP2	0.296764	7.21892e-31	0.553904	9.58969e-07		LY96	0.391977	1.88033e-54	0.283348	0.01921
IP6K3	0.561401	0.000450188		EFHD1	-0.498572	0.00230103		PNPLA7	-0.688363	4.86512e-06		NPC2	0.304861	1.4549e-32	0.251533	0.0385335		S100A13	0.296564	7.93865e-31	-0.215079	0.078174		DIXDC1	0.391781	2.14628e-54	0.366187	0.00213269
GRIN1	-0.561377	0.000450496		CAPN13	-0.498414	0.00230959		BMP1	0.688321	4.87432e-06		HFE	0.304673	1.59545e-32	0.0971164	0.430779		TES	0.2962	9.43237e-31	-0.0328973	0.789992		ADAMTS10	0.391612	2.40366e-54	0.45075	0.000114632
FRMD5	0.561137	0.00045359		BRWD1-AS2	-0.498282	0.00231681		LIMK2	-0.687987	4.94706e-06		SAA4	0.304224	1.98776e-32	0.582068	1.92654e-07		ASAP2	0.296126	9.7707e-31	-0.0566017	0.646619		TPM2	0.39144	2.6987e-54	0.770891	1.48256e-14
PITRM1-AS1	0.560877	0.000456967		TIRAP	-0.498243	0.00231894		C8orf58	0.687671	5.01704e-06		TGFB2	0.304173	2.03736e-32	0.410288	0.00051098		IL13RA1	0.295896	1.0893e-30	0.0614772	0.618465		EDIL3	0.391408	2.75749e-54	0.622101	1.48951e-08
ZNF107	-0.560667	0.00045971		VEGFC	0.497915	0.00233691		SPSB3	-0.687559	5.04191e-06		MEAK7	0.304038	2.17648e-32	-0.0787111	0.523457		IFIT3	0.295768	1.15716e-30	0.334315	0.00532997		EOGT	0.391301	2.9627e-54	0.675497	2.63362e-10
LDLRAD4	-0.560537	0.000461417		PROSER3	-0.497863	0.00233973		SYNE4	-0.687174	5.12872e-06		TLR3	0.304021	2.19397e-32	0.201999	0.0985508		TOM1L1	0.295524	1.29877e-30	-0.141546	0.249574		STK32B	0.391249	3.06883e-54	0.0444291	0.719029
SP1	-0.559911	0.000469715		MIR222HG	0.497743	0.00234636		TPO	-0.687127	5.13945e-06		LACC1	0.303977	2.24177e-32	0.350399	0.00339641		KRT19	0.295445	1.34816e-30	-0.235288	0.0534242		DSTYK	0.391145	3.29049e-54	0.280685	0.0204225
DOLK	-0.559845	0.000470608		RGS17	0.497721	0.00234755		ARL2	0.686664	5.24571e-06		HELZ2	0.303964	2.25677e-32	0.09362	0.447633		FERMT1	0.295417	1.366e-30	0.180213	0.1414		WDR1	0.391029	3.55571e-54	0.407247	0.00056752
ANKRD46	-0.559667	0.000472984		FHOD3	0.497599	0.0023543		MSX2	-0.686584	5.26432e-06		IFIT2	0.303333	3.06989e-32	0.254464	0.0362539		SERINC2	0.295349	1.41037e-30	-0.222045	0.0687784		MPV17	0.390924	3.81658e-54	0.11614	0.345602
CCSER1	-0.559311	0.000477793		ALKBH6	-0.49753	0.00235814		CHIC2	0.686363	5.31585e-06		SLPI	0.303299	3.12099e-32	0.265106	0.0289002		NEDD4L	0.294866	1.77111e-30	0.00111114	0.992825		ZFHX4	0.390826	4.07409e-54	0.40578	0.000596782
SLCO5A1	0.5591	0.000480663		TXNDC17	0.497361	0.0023675		SPARC	0.685852	5.43705e-06		KRT15	0.303055	3.51458e-32	-0.0751753	0.542338		CITED4	0.294858	1.77791e-30	0.0556898	0.651942		WWTR1	0.389917	7.49063e-54	0.612685	2.80862e-08
SERPINB8	0.558959	0.000482593		SPON2	0.497091	0.00238258		PKIG	0.68581	5.44706e-06		PTPN14	0.303024	3.56781e-32	0.00853319	0.944939		ELF3	0.294743	1.87693e-30	-0.0760118	0.537841		ETV1	0.389688	8.72899e-54	0.49931	1.46164e-05
FAM117A	-0.558896	0.000483463		EPGN	0.496952	0.00239034		NOXA1	-0.685494	5.52331e-06		ADM	0.302591	4.40283e-32	0.477183	3.88322e-05		NAMPT	0.294609	1.9989e-30	0.315757	0.00871587		ENO1	0.389269	1.15402e-53	0.536851	2.36444e-06
MED29	-0.558875	0.000483749		ACSL4	0.496874	0.0023947		ATM	0.685396	5.54721e-06		BMP1	0.302474	4.65968e-32	0.296849	0.0139641		FRMD6	0.294477	2.12703e-30	0.299826	0.0129907		SPOCD1	0.389259	1.16182e-53	0.234852	0.0538812
ZNF350	-0.558546	0.00048827		NUMA1	-0.496819	0.0023978		MAP7D1	0.68534	5.56092e-06		TIPARP	0.302144	5.468e-32	0.335563	0.00515115		SNX7	0.294228	2.39027e-30	0.368537	0.00198599		SH3BGRL3	0.388973	1.40614e-53	0.365742	0.00216154
FNBP1L	-0.558342	0.000491103		DPP7	-0.496647	0.00240751		IL6	0.685317	5.56635e-06		B4GALT1	0.302121	5.53016e-32	0.181388	0.138781		CTSA	0.293946	2.72918e-30	-0.0266226	0.829375		MACF1	0.388707	1.67797e-53	0.534205	2.70783e-06
NAV3	0.558267	0.000492155		OPTN	0.496511	0.00241519		ANO1	-0.684961	5.65416e-06		DTX3L	0.302045	5.73887e-32	0.195738	0.109667		RHBDF2	0.293944	2.73158e-30	0.221762	0.0691407		ACTR1A	0.388704	1.6816e-53	0.233498	0.0553195
KDM4B	-0.558049	0.000495193		RECQL	0.496503	0.00241563		BCAS1	-0.684916	5.66534e-06		SSH3	0.302016	5.81955e-32	-0.229913	0.0592801		SLC37A2	0.293911	2.77477e-30	0.186401	0.128015		ST6GALNAC6	0.388547	1.86676e-53	0.326417	0.00659478
ARHGEF26	-0.558	0.000495884		RNF103	-0.496348	0.00242439		PTPN6	-0.684817	5.69004e-06		RTN4	0.301752	6.61279e-32	0.282428	0.0196216		FLNB	0.293716	3.04e-30	-0.0784682	0.524744		PLBD2	0.388259	2.26065e-53	0.331637	0.0057325
FAP	0.557955	0.000496505		NT5E	0.496282	0.00242812		ZNF841	-0.684649	5.73208e-06		PON2	0.30172	6.71495e-32	0.138767	0.259085		RHPN2	0.293587	3.2303e-30	0.0197806	0.872797		NUDT11	0.3882	2.35152e-53	0.51989	5.53133e-06
IER3	0.557824	0.000498358		LINC00454	0.496139	0.00243628		PTPA	-0.684552	5.75651e-06		SFXN3	0.301717	6.72542e-32	-0.119392	0.33217		B3GNT3	0.293445	3.45119e-30	-0.0451449	0.714694		PMM1	0.388154	2.42387e-53	0.342848	0.00420878
RBFOX2	0.557727	0.000499719		KCNT2	0.496077	0.00243983		SPOCK1	0.684437	5.78561e-06		BTC	0.301714	6.73451e-32	0.0736586	0.550537		DNAH5	0.293442	3.45583e-30	0.114191	0.353812		C1R	0.387867	2.93308e-53	0.653801	1.4948e-09
GCNT1P2	0.557651	0.000500794		CHM	0.495896	0.00245015		CLN3	-0.684157	5.85681e-06		RGS20	0.301587	7.16089e-32	0.331406	0.00576852		LAMC1	0.293309	3.67954e-30	0.30304	0.012006		TNS2	0.387768	3.13228e-53	-0.125237	0.308867
SELENBP1	-0.557629	0.000501108		SLC39A14	0.495875	0.00245136		FAM101B	0.683962	5.90718e-06		MOB3C	0.301492	7.50046e-32	0.198002	0.105541		EFHD2	0.293024	4.20298e-30	0.217205	0.0752038		CDK15	0.387687	3.30413e-53	0.586292	1.49448e-07
UCK1	-0.557596	0.000501578		SLITRK5	0.495764	0.00245774		LRBA	-0.683919	5.91823e-06		TMEM158	0.301473	7.56729e-32	0.47063	5.12103e-05		MELTF	0.292974	4.30283e-30	0.287441	0.0174661		HCFC2	0.387519	3.69499e-53	0.187349	0.126052
BPTF	-0.557556	0.00050214		RHOH	-0.495739	0.0024592		EPHB3	-0.683907	5.92121e-06		RAB13	0.301278	8.31381e-32	-0.121735	0.322699		CD55	0.292762	4.75023e-30	0.0920587	0.455276		AGPAT4	0.387325	4.20076e-53	0.68383	1.29959e-10
MARVELD2	-0.557049	0.000509375		CRCP	-0.49569	0.00246197		PARD6B	-0.68362	5.99584e-06		VEGFA	0.301178	8.72746e-32	0.268465	0.0268572		RNF207	0.292346	5.76832e-30	0.0523521	0.671571		MAGEH1	0.387277	4.33815e-53	-0.298205	0.0135133
MVB12B	-0.556722	0.000514083		MAU2	-0.495662	0.0024636		JUN	0.683008	6.15804e-06		TRIP6	0.301095	9.08519e-32	0.27911	0.0211696		TFPI	0.292285	5.93502e-30	0.142188	0.247409		IGFBP7	0.387255	4.40116e-53	0.554526	9.27007e-07
ISOC1	-0.556633	0.000515381		GPATCH1	-0.495652	0.0024642		VAV2	-0.682839	6.20357e-06		GNG11	0.300721	1.08794e-31	0.219536	0.0720522		G0S2	0.291925	7.01911e-30	0.418155	0.000387677		EIF2AK4	0.387183	4.61541e-53	0.382167	0.00129983
ZER1	-0.556593	0.000515956		TP53RK	-0.495423	0.00247736		C4orf19	-0.682647	6.2558e-06		CD274	0.300098	1.46842e-31	0.263351	0.0300183		CYB5R2	0.291731	7.68238e-30	0.106109	0.389124		POSTN	0.386911	5.52527e-53	0.533899	2.75052e-06
ZNF385A	-0.556559	0.000516449		ITGA10	0.494556	0.00252794		RSU1	0.682194	6.38009e-06		PML	0.29993	1.59218e-31	0.243324	0.0455581		NPC1	0.291647	7.98853e-30	0.244298	0.0446738		WTIP	0.386567	6.93592e-53	0.614327	2.51819e-08
KATNA1	0.556551	0.000516571		SLC20A1	0.494285	0.00254398		ANAPC2	-0.682109	6.40358e-06		PSORS1C1	0.29984	1.66252e-31	0.235915	0.0527737		OPTN	0.291634	8.03569e-30	0.365217	0.00219602		STARD3NL	0.386532	7.09817e-53	0.328763	0.00619408
CTAGE11P	0.556533	0.000516831		PSMD8	-0.494128	0.00255327		SLC9A2	-0.681976	6.44074e-06		TMED9	0.299779	1.71194e-31	0.226337	0.0634556		USP53	0.291016	1.0708e-29	-0.0846142	0.492686		SCN1B	0.386521	7.15168e-53	0.338173	0.00479397
SIGLEC22P	0.556266	0.000520722		HMGA2	0.494045	0.00255822		DBNDD1	-0.681481	6.58045e-06		COQ10B	0.299518	1.94053e-31	0.312168	0.00955338		DUSP1	0.290861	1.15022e-29	0.0657187	0.594408		C5orf24	0.386502	7.24185e-53	0.485115	2.75691e-05
DCXR	-0.55615	0.000522421		RPL35AP3	0.493898	0.00256694		PWWP2B	-0.680666	6.81619e-06		SRPX	0.299472	1.98405e-31	0.341247	0.00440159		FKBP9	0.290649	1.269e-29	0.170869	0.163569		CDH11	0.386447	7.50849e-53	0.651701	1.75542e-09
SMAD3	0.556035	0.00052412		RAB32	0.493888	0.00256753		CMTM4	-0.680582	6.84114e-06		UBD	0.299266	2.18972e-31	0.112181	0.362402		EVA1A	0.290604	1.29605e-29	0.354571	0.00301023		AKR1B1	0.386351	8.00125e-53	0.643278	3.30241e-09
SPAG5-AS1	-0.555987	0.000524824		EXOG	0.493639	0.00258247		TIGD3	-0.680531	6.85617e-06		SPSB1	0.29922	2.23853e-31	0.0674263	0.584842		PYGB	0.290451	1.39084e-29	0.276	0.0227145		ATP10A	0.386163	9.05721e-53	0.342446	0.00425651
MAP1B	0.555806	0.000527499		RAP1GAP	-0.493624	0.00258332		LARS	0.68048	6.87116e-06		ITGB3	0.298927	2.57563e-31	0.24729	0.0420429		WFDC2	0.289912	1.78435e-29	0.41077	0.000502506		ARMCX2	0.385817	1.1377e-52	0.272172	0.0247459
SWSAP1	-0.555802	0.000527563		HOTAIRM1	0.493523	0.00258941		TMEM79	-0.680441	6.8827e-06		TUBA1C	0.298873	2.64334e-31	0.172572	0.159349		BAIAP2	0.289827	1.85586e-29	-0.126564	0.303732		SH3BGRL	0.385612	1.30253e-52	0.0828158	0.501959
CASC19	0.555794	0.000527672		ZNF461	-0.493328	0.00260113		MIR4740	0.680115	6.98025e-06		HPCAL1	0.298837	2.6884e-31	0.144174	0.2408		CTSD	0.289799	1.88013e-29	-0.161921	0.187102		C20orf194	0.385247	1.65618e-52	0.385307	0.00117585
FXYD5	0.555681	0.000529348		TFB1M	0.493062	0.00261722		COL4A1	0.680048	7.00032e-06		TGIF1	0.298789	2.75069e-31	0.271931	0.0248786		RRBP1	0.289569	2.09076e-29	0.211824	0.0829008		SNAPC1	0.385071	1.85904e-52	0.692687	5.97717e-11
PAGE3	0.555634	0.00053005		ZNF847P	0.492861	0.00262946		PRKCZ	-0.679814	7.07116e-06		BNC1	0.298759	2.79169e-31	0.424639	0.000307203		TWF1	0.289544	2.11524e-29	-0.00661862	0.95728		PIK3CD	0.384913	2.06192e-52	0.572658	3.34889e-07
ROBO3	0.555261	0.000535628		MUCL1	-0.492848	0.00263028		SP1	-0.679667	7.11611e-06		IL15RA	0.298365	3.36957e-31	0.372317	0.00176894		SERPINB5	0.289515	2.14332e-29	0.352493	0.00319738		NEK10	0.384595	2.54061e-52	0.32909	0.00613992
C4orf19	-0.555244	0.000535884		SPINK8	-0.492403	0.00265746		ALAD	-0.679638	7.125e-06		C19orf33	0.29829	3.49242e-31	-0.157511	0.199559		RHBDL2	0.289343	2.3204e-29	0.163966	0.181519		EVA1A	0.38451	2.68684e-52	0.698346	3.5863e-11
LSM14B	-0.555033	0.000539063		SCGB3A2	0.492327	0.00266219		PPM1F	0.679634	7.12617e-06		S100A13	0.298208	3.63222e-31	-0.291983	0.0156914		MAL2	0.289199	2.47941e-29	-0.114107	0.354169		CNTLN	0.384128	3.45144e-52	0.482568	3.08037e-05
TIMELESS	-0.555012	0.000539374		RET	-0.491822	0.00269344		ATP8B3	0.679559	7.1493e-06		GRAMD2B	0.298063	3.89176e-31	0.123449	0.315882		H2AJ	0.289017	2.69552e-29	-0.183532	0.134096		SHC1	0.384127	3.45381e-52	0.370919	0.00184659
BSCL2	-0.554897	0.000541119		TUBB6	0.49171	0.00270041		AHNAK2	0.679504	7.16624e-06		UACA	0.298037	3.9394e-31	0.176274	0.150453		RASAL2	0.288864	2.89167e-29	-0.0361358	0.769863		PCDHGC5	0.383938	3.90847e-52	0.565794	4.95919e-07
SPINT2	-0.554774	0.000542977		ZNF574	-0.491686	0.0027019		HECW1	0.679332	7.21934e-06		BHLHE41	0.298018	3.97612e-31	0.263381	0.0299988		NTN4	0.28871	3.10366e-29	0.0431682	0.726686		HARS1	0.38392	3.95585e-52	0.254343	0.0363462
GNG2	0.554719	0.000543818		DCXR	-0.49165	0.00270412		CDK6	0.679198	7.26084e-06		HERC6	0.297997	4.01602e-31	-0.0830371	0.500813		MOK	0.2885	3.41877e-29	0.0972855	0.429973		HTRA1	0.383668	4.66322e-52	0.600917	6.02963e-08
ANAPC2	-0.554717	0.000543845		HAGH	-0.491486	0.00271436		ATP6V1G1	-0.678613	7.44533e-06		KLHL5	0.296719	7.37459e-31	0.411643	0.000487466		TPM1	0.288407	3.56829e-29	0.098947	0.4221		ITGB1BP1	0.383434	5.43523e-52	0.409331	0.000528182
RNU1-93P	0.554105	0.000553237		ZNF467	-0.491438	0.0027174		IGSF3	-0.678447	7.49839e-06		EFEMP1	0.296234	9.2823e-31	0.179113	0.143888		POLD4	0.288075	4.15363e-29	-0.0807421	0.512763		GPX8	0.383244	6.1544e-52	0.502058	1.28845e-05
ADGRF5P2	0.554105	0.000553237		IFNE	0.491272	0.00272782		SH3RF3-AS1	0.678349	7.53005e-06		ITPRID2	0.296105	9.86509e-31	0.166908	0.173702		IL36G	0.287912	4.47622e-29	0.416587	0.000409836		LACTB	0.383117	6.68589e-52	0.374014	0.00167859
SPACA1	0.554105	0.000553237		PCYT2	-0.490959	0.00274756		CRIM1	0.678239	7.56535e-06		FAM20C	0.295922	1.07578e-30	0.241327	0.0474179		LTBP2	0.287836	4.63559e-29	0.277346	0.0220345		C1S	0.38303	7.07492e-52	0.664189	6.62664e-10
KIR3DL1	0.554105	0.000553237		FADS1	0.490515	0.00277578		SEC23A	0.678126	7.60211e-06		TNKS1BP1	0.295752	1.16621e-30	0.0846515	0.492495		SERPINA1	0.28775	4.82019e-29	0.0474313	0.700909		FLNC	0.382856	7.92744e-52	0.508195	9.6825e-06
OR51B6	0.554105	0.000553237		PNPLA7	-0.490497	0.00277695		SACS	0.677968	7.6536e-06		SERPINA3	0.295371	1.39569e-30	0.319289	0.00795515		RAB13	0.287454	5.52004e-29	-0.125133	0.309275		ARHGAP17	0.382734	8.58492e-52	0.415751	0.000422121
TSPYL6	0.554105	0.000553237		HAUS5	-0.490349	0.00278638		C9orf142	-0.677943	7.66194e-06		KRTAP2-3	0.295184	1.52484e-30	0.150127	0.221721		MANBAL	0.28734	5.81591e-29	0.202577	0.0975707		PPM1M	0.382505	9.96076e-52	0.404759	0.000617949
OR10J5	0.554105	0.000553237		ZNF138	-0.490331	0.00278755		CGN	-0.677916	7.67074e-06		ADGRF4	0.294925	1.72244e-30	0.156848	0.201482		ADGRF4	0.287117	6.43909e-29	0.153693	0.21081		NLGN1	0.382425	1.04965e-51	0.41256	0.00047213
RNU6-1128P	0.554105	0.000553237		CASKIN2	-0.490287	0.00279038		MUCL1	-0.677499	7.80835e-06		GBP1	0.294884	1.75564e-30	0.353283	0.00312506		C1QTNF1	0.286887	7.15088e-29	0.533823	2.76119e-06		LRP1	0.382217	1.20179e-51	0.541568	1.85121e-06
DEFB117	0.554105	0.000553237		LINC01284	0.490113	0.00280156		TMEM25	-0.677496	7.80926e-06		FAM214B	0.294739	1.8802e-30	0.104768	0.395176		ANKRD29	0.286846	7.28613e-29	0.203087	0.0967123		CNN1	0.381707	1.67469e-51	0.470966	5.04957e-05
HMGN2P39	0.554105	0.000553237		STARD10	-0.49006	0.00280496		RGS20	0.677481	7.81422e-06		ANXA4	0.294522	2.08195e-30	0.0533375	0.665752		ORMDL2	0.286708	7.75973e-29	-0.165466	0.177501		TRPV2	0.381494	1.92333e-51	0.291594	0.015837
ADAM24P	0.554105	0.000553237		KRT8P45	-0.490059	0.00280502		PAQR3	0.677363	7.85386e-06		SDCBP	0.294277	2.33646e-30	0.559757	6.95357e-07		UGT2B7	0.286619	8.07946e-29	0.0815422	0.50858		CZIB	0.381321	2.15124e-51	0.471131	5.01482e-05
RN7SKP111	0.554105	0.000553237		C6orf226	-0.490035	0.0028066		KLHL5	0.677104	7.94074e-06		ARPC1B	0.294161	2.46723e-30	0.243285	0.0455941		DDX58	0.286559	8.30406e-29	0.283511	0.0191378		ETS1	0.381266	2.22999e-51	0.841201	2.75018e-19
OR51B3P	0.554105	0.000553237		TTC6	-0.48994	0.00281271		ESR1	-0.676998	7.97695e-06		HTATIP2	0.294079	2.56434e-30	0.166783	0.174028		MPZL2	0.286528	8.42367e-29	-0.0901203	0.464863		PXDN	0.381138	2.42221e-51	0.258705	0.0331558
MTND1P12	0.554105	0.000553237		TOM1L2	-0.489899	0.00281538		C17orf58	-0.676973	7.98538e-06		TNFRSF10B	0.293873	2.82395e-30	0.336525	0.00501684		IFIT2	0.286145	1.00258e-28	0.354392	0.00302591		RCN3	0.381092	2.49512e-51	0.646224	2.65349e-09
HSFY1P1	0.554105	0.000553237		KIAA0513	-0.489889	0.00281597		TWIST2	0.676652	8.09513e-06		BCL3	0.293873	2.8249e-30	0.0530127	0.667668		CCN2	0.286128	1.01065e-28	0.384017	0.00122541		CREB3L2	0.38107	2.53097e-51	0.186532	0.127743
FKBP1AP3	0.554105	0.000553237		BCAS1	-0.489805	0.00282146		ZNF602P	0.676325	8.20839e-06		PARP14	0.293681	3.09071e-30	0.214804	0.0785651		MICALL2	0.286077	1.03434e-28	-0.053542	0.664547		LRRFIP2	0.380824	2.9685e-51	0.471309	4.97765e-05
SDR42E1P3	0.554105	0.000553237		BARHL2	0.489711	0.00282755		DCLK2	0.676288	8.22105e-06		ADGRG6	0.293373	3.56968e-30	-0.221613	0.0693331		SDC1	0.285997	1.07226e-28	-0.194642	0.111709		A1BG	0.38056	3.52258e-51	-0.0569051	0.644852
RPL21P111	0.554105	0.000553237		LAMA2	0.489609	0.00283416		PRRG4	-0.676138	8.27364e-06		TMED7-TICAM2	0.293253	3.77558e-30	0.3232	0.00718106		SLC52A3	0.285895	1.1231e-28	-0.172391	0.159793		PPIP5K2	0.380217	4.39748e-51	0.274226	0.0236374
FAM231A	0.554105	0.000553237		NECTIN2	-0.489291	0.00285489		RAB34	0.675834	8.38111e-06		TRNP1	0.293191	3.88816e-30	0.0350628	0.776516		ANGPTL4	0.285621	1.27204e-28	0.21467	0.078756		SEPTIN11	0.379976	5.13806e-51	0.515865	6.72266e-06
CABYRP1	0.554105	0.000553237		KDELC1	0.489279	0.00285567		CYR61	0.675471	8.51066e-06		IKBKE	0.293177	3.91276e-30	0.0991856	0.420976		TUBA1C	0.285619	1.27313e-28	0.166975	0.173525		GPR161	0.379959	5.19498e-51	0.659965	9.26033e-10
OR5M14P	0.554105	0.000553237		TXNDC12	0.489136	0.00286508		BIRC2	0.675261	8.58662e-06		COTL1	0.293056	4.14145e-30	0.24576	0.0433717		UBD	0.285594	1.28774e-28	0.100292	0.415786		ABI3BP	0.379915	5.34472e-51	0.535059	2.59217e-06
CHCHD2P7	0.554105	0.000553237		MCF2L	-0.488975	0.00287562		PTPRM	0.675192	8.61171e-06		IL36G	0.292677	4.94338e-30	0.396409	0.000818388		KLK10	0.285475	1.35918e-28	0.274916	0.0232747		DAPK3	0.379747	5.9539e-51	0.19849	0.104667
NREP-AS1	0.554105	0.000553237		MVB12B	-0.48884	0.00288452		LINC01237	-0.674982	8.68871e-06		PTPRM	0.292546	5.25374e-30	0.265472	0.0286713		AFAP1L2	0.285293	1.47636e-28	0.160078	0.192236		DBN1	0.379597	6.55963e-51	0.527439	3.81067e-06
RNU6-781P	0.554105	0.000553237		MIR3687-2	-0.488733	0.00289161		C2orf54	-0.674835	8.74276e-06		DUSP1	0.292518	5.32483e-30	0.136918	0.265548		GPR87	0.285258	1.49972e-28	0.191876	0.116993		FKBP10	0.379358	7.65469e-51	0.28551	0.0182709
RNU2-56P	0.554105	0.000553237		RFX8	0.488671	0.00289568		GRB7	-0.674635	8.81693e-06		RIN3	0.292119	6.41362e-30	0.227821	0.061695		IGFBP7	0.285076	1.6288e-28	0.361069	0.0024863		AC055839.2	0.379348	7.70016e-51	0.368036	0.00201647
RNA5SP47	0.554105	0.000553237		SEMA4A	-0.488641	0.00289771		RABGAP1	-0.67457	8.84089e-06		MMP7	0.291932	6.9958e-30	0.376921	0.00153346		BCL9L	0.284879	1.78022e-28	-0.0844479	0.49354		CHST2	0.379336	7.75982e-51	0.617002	2.10541e-08
DLGAP2-AS1	0.554105	0.000553237		SNX4	-0.488524	0.00290544		SLC16A14	-0.674561	8.8443e-06		ATP6V0E1	0.29184	7.30263e-30	0.316704	0.00850601		ME1	0.284778	1.86401e-28	0.0186351	0.880107		PHTF1	0.379266	8.12052e-51	0.345567	0.00389827
RPL31P57	0.554105	0.000553237		TDH	-0.488477	0.00290857		PTK6	-0.674504	8.86572e-06		PTPRJ	0.29155	8.35597e-30	-0.0926957	0.452149		BOK	0.284294	2.31946e-28	0.038053	0.758016		YIPF5	0.378806	1.0917e-50	0.328843	0.00618077
LIMS4	0.554105	0.000553237		ZNF100	-0.488354	0.00291675		TUBBP5	-0.673875	9.10372e-06		IL15	0.291281	9.46778e-30	0.484423	2.84152e-05		RAC1	0.284293	2.32045e-28	0.17321	0.157788		MAP1A	0.378551	1.28588e-50	0.333181	0.00549728
PTCD2P1	0.554105	0.000553237		QRFPR	0.488244	0.00292409		LINC00702	0.673382	9.29396e-06		SMAGP	0.291237	9.66243e-30	-0.319087	0.00799705		A4GALT	0.284265	2.34984e-28	0.359364	0.00261517		FAM114A2	0.378474	1.3513e-50	0.181882	0.137691
MIR548S	0.554105	0.000553237		RPS6KB2	-0.488098	0.00293392		RND1	-0.673221	9.35729e-06		RAB5IF	0.291153	1.00488e-29	0.166575	0.174573		FAM83A	0.28393	2.73328e-28	0.147432	0.230222		MPP1	0.378462	1.36203e-50	0.57562	2.81921e-07
MIR4525	0.554105	0.000553237		TMEM86A	-0.488076	0.00293537		CMTM3	0.673075	9.4147e-06		HOMER3	0.290296	1.49473e-29	0.116317	0.344863		RELB	0.28338	3.50024e-28	0.510764	8.57733e-06		DPYSL3	0.378067	1.75493e-50	0.567201	4.57906e-07
LGALS9DP	0.554105	0.000553237		DCT	0.488073	0.00293559		RABL6	-0.672766	9.53715e-06		PDLIM7	0.290282	1.50395e-29	0.233729	0.0550717		PPP1R13L	0.283285	3.65365e-28	0.00244558	0.984209		BDNF	0.377961	1.8786e-50	0.526556	3.98222e-06
FAM231B	0.554105	0.000553237		MIR4701	-0.488027	0.00293864		MYO5B	-0.672572	9.61492e-06		ACTN4	0.2902	1.56198e-29	0.110846	0.36818		KLF4	0.283214	3.77158e-28	0.0391016	0.75156		CEP112	0.377784	2.1036e-50	0.359507	0.00260419
BRDTP1	0.554105	0.000553237		C6orf58	0.488014	0.00293953		GLIS3	0.672541	9.62771e-06		SH3BGRL3	0.290105	1.63234e-29	0.458504	8.42127e-05		KRTAP2-3	0.283142	3.89604e-28	0.064688	0.600216		FEZ2	0.37734	2.79472e-50	0.502018	1.29079e-05
CBX2	-0.553971	0.00055531		CSF2	0.487768	0.00295605		FAM222A	-0.672132	9.79387e-06		MCTP1	0.290037	1.68414e-29	0.371213	0.00183001		UXS1	0.283089	3.9892e-28	0.21945	0.0721657		EID2B	0.37722	3.0186e-50	0.330117	0.00597267
CYB5R4	0.553807	0.000557857		NMB	0.487617	0.00296628		TNK2	-0.672073	9.81789e-06		ARHGAP29	0.289981	1.72836e-29	-0.107403	0.383333		OASL	0.282911	4.32078e-28	0.348002	0.00363768		LOXL3	0.377137	3.18335e-50	0.355298	0.00294708
TMEM158	0.553772	0.000558401		LOX	0.487501	0.00297411		IQCE	-0.671796	9.9321e-06		GATA6	0.289934	1.76646e-29	0.312991	0.00935539		VEGFC	0.282824	4.49282e-28	0.492859	1.95705e-05		DPYD	0.3771	3.2585e-50	0.595778	8.33787e-08
ST8SIA6	-0.553731	0.000559038		IL32	0.487258	0.00299065		DIP2B	-0.671765	9.94488e-06		LAMP2	0.289919	1.7789e-29	0.217456	0.0748599		ARSD	0.282744	4.65676e-28	0.0310381	0.801611		STEAP1B	0.376985	3.50851e-50	0.506998	1.02419e-05
NFKB2	0.55356	0.000561709		TRMT1	0.487194	0.00299497		ZNF613	-0.671353	1.01174e-05		RELB	0.289885	1.8072e-29	0.491122	2.11494e-05		TMEM132A	0.282705	4.74034e-28	-0.150216	0.221443		GJA1	0.376763	4.04232e-50	0.431948	0.000234989
BNIP3P26	-0.553456	0.000563339		ATG101	-0.487163	0.00299712		HSD17B10	-0.671315	1.01333e-05		MYDGF	0.28987	1.81923e-29	0.306669	0.0109722		PHLDA3	0.28252	5.14978e-28	0.0642474	0.602706		DACT1	0.376754	4.06594e-50	0.470834	5.07763e-05
LINC00525	0.553292	0.000565926		HNRNPA1P10	-0.486607	0.00303526		LRRC45	-0.67099	1.02711e-05		MAFK	0.289869	1.82064e-29	-0.1434	0.243363		ADM	0.282419	5.38848e-28	0.371287	0.00182586		PCBP4	0.376745	4.0898e-50	0.429902	0.000253448
HLA-A	0.552782	0.000574021		SSPO	-0.486537	0.00304011		EME2	-0.67061	1.0435e-05		DSG2	0.289863	1.82506e-29	0.250209	0.0396019		TLR3	0.282075	6.28387e-28	0.237592	0.0510638		DSEL	0.376463	4.89465e-50	0.594652	8.94445e-08
CNNM3	-0.552546	0.000577797		AXL	0.486503	0.00304244		TRIM52-AS1	0.670029	1.06894e-05		SH2D4A	0.28965	2.01373e-29	0.173084	0.158097		CP	0.282033	6.40294e-28	0.0887861	0.471526		COLGALT1	0.376426	5.01274e-50	0.60383	5.00515e-08
XKR3	0.552491	0.000578672		MSX2	-0.48644	0.00304682		CSAD	-0.669891	1.07506e-05		TAGLN2	0.289498	2.16021e-29	0.0984244	0.424567		TSPAN6	0.282012	6.46345e-28	0.300173	0.0128809		DPH3	0.376299	5.43421e-50	0.433992	0.000217784
FGFR4	-0.552455	0.000579256		ALDH6A1	-0.485756	0.0030945		RNF145	0.669792	1.07949e-05		NECTIN2	0.289437	2.2212e-29	-0.125827	0.306578		ALCAM	0.281951	6.64299e-28	0.13846	0.260152		ADAMTS12	0.376195	5.80684e-50	0.468219	5.66174e-05
ERGIC3	-0.552314	0.000581533		WAS	-0.485598	0.00310563		LIN7B	-0.669461	1.09437e-05		FGFBP1	0.289178	2.50352e-29	0.490035	2.21967e-05		MST1R	0.281845	6.96387e-28	-0.0153854	0.900899		ADAMTS3	0.376096	6.18536e-50	0.41374	0.000453037
DHTKD1	-0.552225	0.000582967		DEGS2	-0.48556	0.0031083		PLPP1	0.669458	1.09451e-05		LPAR1	0.289115	2.57709e-29	0.435971	0.000202237		QSOX1	0.281661	7.56326e-28	0.140433	0.253355		AZI2	0.375914	6.94661e-50	0.44891	0.000123202
LARP6	0.552103	0.00058494		SUGT1	0.48555	0.00310898		ZBTB41	-0.669326	1.10051e-05		SYNPO	0.288995	2.72365e-29	0.117491	0.339982		CTSL	0.281629	7.67035e-28	0.180857	0.139961		AGPAT1	0.375843	7.26762e-50	0.431819	0.000236111
ADCY6	-0.552081	0.000585299		PIGQ	-0.485542	0.00310955		MARK2	-0.669099	1.11089e-05		TM9SF1	0.288833	2.93406e-29	0.063012	0.609712		CTAGE4	0.281558	7.91725e-28	-0.151358	0.217911		ZNF521	0.37541	9.5714e-50	0.416231	0.000415019
C10orf35	-0.551958	0.000587301		STPG3	-0.48548	0.0031139		EVI2A	0.669038	1.11368e-05		NRIP1	0.288659	3.17807e-29	-5.47693e-05	0.999646		C6orf132	0.281512	8.08046e-28	-0.340368	0.00451084		PLPP7	0.3754	9.62773e-50	0.237028	0.051634
KLRC3	0.551607	0.000593044		ZMIZ1	-0.485402	0.00311946		PKD2	0.668851	1.1223e-05		TYMP	0.288432	3.52762e-29	0.527534	3.7927e-06		LAMA5	0.281268	9.01298e-28	-0.226523	0.0632331		CLEC11A	0.375289	1.03323e-49	0.122929	0.317942
UBA52P8	-0.551318	0.000597813		NAAA	-0.485391	0.00312022		ABAT	-0.668701	1.12929e-05		LAMC1	0.288382	3.6082e-29	0.323213	0.00717865		CTNNA1	0.28107	9.8416e-28	-0.200331	0.101422		GSTM2	0.374959	1.27405e-49	0.00854222	0.944881
SURF1	-0.551278	0.000598474		RASSF7	-0.485318	0.00312538		SMPD3	-0.668675	1.13051e-05		BTBD19	0.288267	3.80408e-29	0.187604	0.125529		C1orf116	0.281036	9.99208e-28	0.00954003	0.938455		CDH13	0.374856	1.36006e-49	0.520453	5.38145e-06
ETV1	0.551057	0.000602155		SDAD1P1	0.485074	0.00314271		KRT18	-0.668515	1.13798e-05		STC1	0.288064	4.1757e-29	0.269541	0.0262292		TNFAIP1	0.280982	1.02363e-27	0.00145983	0.990573		SOCS5	0.37382	2.62145e-49	0.585827	1.53712e-07
SULT1A1	-0.550975	0.000603512		TNRC6C-AS1	-0.485047	0.00314459		DENND2D	-0.668408	1.14302e-05		PYGL	0.287918	4.46428e-29	0.0733843	0.552026		FN1	0.280942	1.04206e-27	0.373603	0.00170009		RHOA	0.37366	2.89862e-49	0.450209	0.000117092
ZNF432	-0.550874	0.000605207		PPP1R7	-0.48485	0.00315866		CMSS1	0.668269	1.14956e-05		SLFN12	0.287512	5.37669e-29	0.160551	0.190908		IL1R1	0.280917	1.05378e-27	0.0477237	0.699153		DNAJC8	0.373646	2.9251e-49	0.591872	1.06267e-07
RAB17	-0.550809	0.000606291		PARP4P2	0.484738	0.0031667		SREBF1	-0.668187	1.15345e-05		ITGA1	0.287397	5.66601e-29	0.210795	0.0844417		HEXB	0.280889	1.06684e-27	0.223019	0.0675396		ORAI2	0.373614	2.98499e-49	0.287427	0.0174718
RPF2	0.550769	0.000606959		ZNF532	0.484575	0.00317832		ZFYVE21	-0.668174	1.15408e-05		HKDC1	0.287194	6.21516e-29	0.276907	0.0222544		TMEM87B	0.280408	1.32109e-27	-0.129289	0.293352		GLI2	0.373428	3.35737e-49	0.528701	3.5774e-06
FOXC2	0.550605	0.000609726		ABHD11	-0.484465	0.00318626		TMEM144	-0.668085	1.15832e-05		GFPT2	0.286902	7.10322e-29	0.514898	7.04247e-06		IFI44	0.280293	1.39016e-27	0.419227	0.000373177		RAB34	0.373128	4.05462e-49	0.572152	3.44836e-07
LMX1B	-0.550551	0.000610633		APOC3	0.484427	0.00318902		WFDC21P	0.668065	1.15924e-05		AOX1	0.286847	7.28264e-29	0.135939	0.269012		PLAAT3	0.280031	1.56176e-27	-0.128325	0.296995		YIF1B	0.373127	4.05777e-49	0.30207	0.0122959
DPY19L1	0.550277	0.000615268		RIN3	0.484346	0.00319485		MB	-0.667661	1.17868e-05		PRRG1	0.286687	7.83557e-29	0.206214	0.0915758		NRP2	0.279865	1.68136e-27	0.316335	0.00858736		JAM2	0.372815	4.94053e-49	0.41209	0.000479937
SHANK2	-0.550145	0.000617514		EOGT	0.484333	0.00319578		ZHX2	-0.667596	1.18182e-05		FKBP9	0.286651	7.96457e-29	0.190079	0.120528		ANXA8	0.27984	1.70002e-27	0.316055	0.00864935		ZNF385D	0.37276	5.11334e-49	0.425208	0.000300915
LINC00619	0.550132	0.000617734		BORCS8	-0.484269	0.00320042		RNPEP	-0.667532	1.18495e-05		LARP6	0.286542	8.36932e-29	0.281092	0.0202329		MLKL	0.279738	1.77816e-27	0.0665718	0.58962		TLCD5	0.372592	5.68246e-49	0.497084	1.61763e-05
GALNT15	0.549876	0.000622105		ZNF350-AS1	-0.483865	0.00322969		MCEE	-0.667276	1.19747e-05		LPCAT2	0.286339	9.17934e-29	0.330311	0.00594165		VAMP3	0.279545	1.93742e-27	0.24706	0.0422409		GNPDA2	0.372575	5.74371e-49	0.398877	0.000753755
RPL26P19	0.549797	0.000623464		AP2A1	-0.483775	0.00323626		SRMS	-0.667233	1.19958e-05		TRIM16L	0.286286	9.40287e-29	0.218796	0.0730408		EPS8	0.279536	1.94484e-27	0.0977582	0.427725		VAT1	0.372553	5.82351e-49	0.261034	0.0315501
TIMP1	0.54979	0.000623576		PDGFC	0.483608	0.00324847		HIP1R	-0.666926	1.21478e-05		ATP1B1	0.286078	1.03372e-28	0.170465	0.164582		WNT7A	0.279019	2.44486e-27	0.101433	0.410474		PIK3C3	0.372276	6.93193e-49	0.621459	1.55634e-08
SLC6A5	0.549728	0.000624657		ZNHIT6	0.48352	0.00325489		RAB15	-0.666869	1.21761e-05		SCEL	0.285988	1.07694e-28	0.168683	0.169105		SERPINB1	0.278988	2.47777e-27	0.130353	0.289364		SMIM29	0.371716	9.85232e-49	-0.018142	0.883257
CAPN2	0.549689	0.000625322		ALOX15	-0.483431	0.00326149		ALPK2	0.666609	1.23062e-05		BLZF1	0.285667	1.2457e-28	-0.107669	0.382149		CYP2S1	0.278873	2.60743e-27	0.172324	0.159958		PDGFC	0.371625	1.04363e-48	0.585547	1.56333e-07
ZNF320	-0.549572	0.000627341		KLHL5	0.483184	0.00327968		SRGN	0.666422	1.24009e-05		FAM83A	0.285552	1.31246e-28	0.160929	0.189854		ELK3	0.278429	3.17049e-27	0.37803	0.00148112		FAM98A	0.371504	1.1254e-48	0.191385	0.11795
GTF2F2	0.549225	0.000633361		PTPRCAP	-0.482903	0.00330047		NRADDP	-0.666073	1.25791e-05		PAM	0.285124	1.59343e-28	0.405606	0.000600334		MGLL	0.278311	3.33946e-27	-0.299963	0.0129473		LRRC17	0.37148	1.14242e-48	0.389441	0.0010289
TNFRSF10B	0.549108	0.000635405		TTC39A-AS1	-0.482841	0.00330509		SPINK8	-0.665726	1.27586e-05		SSR3	0.285037	1.65737e-28	0.44087	0.000168023		LRP10	0.278217	3.48184e-27	-0.118024	0.337778		VPS35L	0.371451	1.16377e-48	0.391085	0.000975234
SMUG1	-0.549071	0.000636048		BBS1	-0.482833	0.00330564		RXRA	-0.665294	1.2985e-05		NEDD4	0.284871	1.78714e-28	-0.000195747	0.998736		PARP14	0.278032	3.77715e-27	0.288668	0.0169703		SPHK1	0.371322	1.26139e-48	0.501512	1.32122e-05
TESK2	-0.549001	0.00063728		TMEM63B	-0.482509	0.00332983		PPIP5K1	-0.665176	1.30479e-05		KRT7	0.284671	1.95627e-28	-0.0270737	0.826528		SERPINA3	0.277849	4.0922e-27	0.304629	0.0115433		PFN1	0.371211	1.3521e-48	0.397713	0.000783633
STKLD1	-0.548988	0.000637501		TMEM220	0.482382	0.00333934		TIMP2	0.665109	1.3083e-05		ARL14	0.284334	2.27752e-28	0.21635	0.0763872		KRT6A	0.277687	4.3939e-27	0.34553	0.00390237		LRRC15	0.370631	1.94413e-48	0.394122	0.000882727
LEMD3	-0.548946	0.000638237		SF3A3	0.482057	0.00336379		XBP1	-0.665007	1.31378e-05		UXS1	0.284193	2.42769e-28	0.19059	0.119515		MTMR11	0.277649	4.46832e-27	0.154741	0.20768		KCTD17	0.370193	2.55447e-48	0.33875	0.00471809
C9orf163	-0.548747	0.000641739		EFHD2	0.48198	0.00336954		MSRB3	0.664827	1.32344e-05		TCN1	0.283754	2.95853e-28	0.123793	0.314526		UCN2	0.277613	4.53941e-27	0.13556	0.270363		MAP4K4	0.369923	3.02307e-48	0.604224	4.87998e-08
PANX1	0.548599	0.000644353		DOCK10	0.481954	0.00337157		MACC1	-0.664805	1.32462e-05		DHX32	0.283572	3.21062e-28	-0.0236748	0.848028		FAM83B	0.277475	4.82254e-27	0.183032	0.135178		SEC13	0.369875	3.11603e-48	0.180831	0.140019
HIF1A	0.548584	0.000644604		LINC00460	0.481801	0.00338312		EXTL2	0.664755	1.32728e-05		RALB	0.283455	3.38494e-28	-0.0317617	0.797084		DOCK1	0.27706	5.78683e-27	-0.0787443	0.523281		DYNC2H1	0.369849	3.16671e-48	0.382692	0.00127832
DIEXF	0.548496	0.00064618		MANEA-AS1	0.481788	0.00338411		GPD1L	-0.664704	1.33005e-05		CEMIP2	0.283261	3.69271e-28	0.165541	0.177303		TNFRSF10A	0.277055	5.79965e-27	-0.0375842	0.760908		SYT11	0.369834	3.19655e-48	0.408156	0.000550048
MIR3142HG	0.548472	0.000646592		PNKD	-0.481704	0.00339048		CNRIP1	0.664589	1.33629e-05		DUSP3	0.28315	3.88109e-28	-0.0682947	0.580004		NRP1	0.276822	6.42081e-27	0.212142	0.0824284		CHN1	0.369594	3.71177e-48	0.465347	6.3747e-05
ARID2	-0.548391	0.000648028		GPR87	0.4815	0.00340599		F2R	0.664482	1.34213e-05		VSIR	0.283081	4.00339e-28	0.36311	0.00233941		HSPA5	0.276774	6.55805e-27	0.280863	0.0203392		BAG2	0.369554	3.80365e-48	0.75871	6.62332e-14
PACSIN1	-0.548351	0.00064874		COX14	-0.481389	0.00341447		SERPINE2	0.664464	1.34307e-05		MYO10	0.282851	4.43896e-28	0.224312	0.0659239		DTX2	0.276707	6.75455e-27	0.347898	0.00364855		HHIP	0.36943	4.10872e-48	0.526547	3.9841e-06
NPM1P25	-0.548343	0.000648897		SMOX	0.481315	0.00342018		KCNJ11	-0.664204	1.35731e-05		PDCD1LG2	0.282782	4.57943e-28	0.40587	0.000594938		GULP1	0.27647	7.49158e-27	0.251347	0.0386817		PCNX4	0.369419	4.13692e-48	0.495365	1.74851e-05
ABCC5	-0.548294	0.000649763		TESK2	-0.481133	0.00343407		CARD14	-0.664162	1.35966e-05		FBLIM1	0.282678	4.79827e-28	0.262574	0.0305248		BCL3	0.276464	7.50867e-27	0.0197682	0.872876		MCFD2	0.3693	4.45644e-48	0.441235	0.0001657
ABCC6	-0.548234	0.000650828		ZNF92P3	-0.480863	0.0034549		DYNLRB2	-0.664082	1.36405e-05		MOK	0.282542	5.10008e-28	0.0990331	0.421694		LPP	0.276282	8.1321e-27	0.0493029	0.689696		TXNDC5	0.369177	4.80918e-48	0.423228	0.000323286
CD33	0.548167	0.000652023		OST4	-0.480828	0.00345762		PIK3CD	0.664056	1.36549e-05		KIRREL1	0.282256	5.79505e-28	0.337285	0.00491297		FAM83H	0.276276	8.15431e-27	-0.170578	0.164298		SMG6	0.369071	5.13868e-48	0.28891	0.016874
KLRC2	0.548015	0.000654749		MRPL53	-0.480808	0.00345918		CCDC82	0.66399	1.36918e-05		SNX7	0.282037	6.39194e-28	0.292157	0.0156264		IFNGR1	0.276244	8.26639e-27	0.541479	1.85985e-06		TNFSF12	0.369061	5.16908e-48	0.331342	0.00577843
RNU6-1087P	0.547995	0.000655116		ZNF14	-0.480774	0.00346176		STX2	0.663775	1.38114e-05		IFFO2	0.281859	6.92313e-28	0.0191994	0.876505		SYS1	0.276188	8.47111e-27	0.0579357	0.638865		KCTD20	0.369003	5.35831e-48	0.405958	0.00059316
JUN	0.547713	0.000660183		UCK1	-0.480762	0.00346274		RALGAPA1P1	-0.663465	1.39855e-05		ME1	0.281854	6.93896e-28	0.0467297	0.705129		KRT6B	0.276184	8.48593e-27	0.441198	0.000165934		ATOX1	0.368824	5.99002e-48	-0.0372759	0.762811
SBK1	-0.547656	0.000661212		LDLRAD4	-0.480735	0.00346483		SORBS3	0.663283	1.40888e-05		DGKG	0.281844	6.96786e-28	0.286488	0.0178593		SOCS3	0.2756	1.09477e-26	0.23715	0.05151		RBM43	0.368778	6.16272e-48	0.348449	0.0035916
MADD	-0.547633	0.000661641		TNFRSF6B	0.480492	0.00348369		ENPP5	-0.663038	1.42293e-05		CTNND1	0.281413	8.44605e-28	0.018717	0.879585		CD63	0.275534	1.12669e-26	-0.0577409	0.639995		CAP1	0.368501	7.31981e-48	0.303026	0.01201
COL4A6	0.547565	0.000662872		CRYBG3	0.480306	0.00349812		ZNRF2	-0.662982	1.42611e-05		OPTN	0.2814	8.49741e-28	0.256911	0.034438		NCKAP1	0.275425	1.1813e-26	0.151166	0.218501		NUMBL	0.368476	7.43259e-48	0.463594	6.8499e-05
MAGEC1	0.547074	0.000671836		NAPA	-0.480102	0.00351413		PLEKHF2	-0.662915	1.42998e-05		BCAR1	0.281025	1.00405e-27	-0.0144416	0.90695		B4GALT1	0.275287	1.25451e-26	0.173525	0.157023		TRIM23	0.368306	8.25962e-48	0.342933	0.00419876
LRRC45	-0.546841	0.00067612		TSEN54	-0.479671	0.00354803		PMP22	0.66289	1.43146e-05		REEP3	0.280975	1.02686e-27	0.0630129	0.609707		SERPINE1	0.275285	1.25535e-26	0.238639	0.0500194		ADAM19	0.368216	8.73168e-48	0.430054	0.000252029
FZD4	-0.546778	0.000677272		LINC00304	-0.479363	0.00357241		PHF8	-0.662827	1.43509e-05		GULP1	0.280875	1.07351e-27	0.245664	0.0434561		TFAP2A	0.275098	1.36191e-26	-0.167453	0.17228		SFRP1	0.367718	1.18876e-47	0.483221	2.9943e-05
ATG4D	-0.546717	0.000678406		GPD1L	-0.479328	0.00357521		ARSK	0.662672	1.4441e-05		FAT1	0.280339	1.36226e-27	0.257031	0.0343511		SECTM1	0.275092	1.36566e-26	-0.0177779	0.885584		CCBE1	0.367618	1.26429e-47	0.476718	3.96098e-05
IL1RAP	0.546492	0.000682584		C17orf51	0.479208	0.00358482		WBP1	-0.662624	1.4469e-05		KDELR2	0.280306	1.38254e-27	0.319628	0.0078853		SH3BP4	0.274992	1.42612e-26	-0.107452	0.383114		CERS5	0.367489	1.36945e-47	0.116328	0.344816
CSAD	-0.546067	0.000690533		ZNF887P	-0.478984	0.00360266		PHLDA1	0.662515	1.45326e-05		FAM3C	0.280178	1.46299e-27	0.297041	0.0138996		MYO1C	0.274933	1.46347e-26	-0.0580774	0.638043		GNG2	0.367458	1.39606e-47	0.309171	0.0103053
GNB5	0.545804	0.000695498		ITGA3	0.478741	0.00362216		MRPS34	-0.662396	1.46025e-05		ROBO4	0.280081	1.52751e-27	0.257637	0.0339139		ACTN4	0.2749	1.48455e-26	0.114682	0.351733		ATP10D	0.367431	1.41917e-47	0.632039	7.45075e-09
IL21R	0.545734	0.000696818		STUB1	-0.478705	0.00362512		PRSS12	0.662269	1.46772e-05		SLC22A18	0.279984	1.59456e-27	0.117167	0.341325		MISP	0.274705	1.61567e-26	-0.163899	0.181699		IFI16	0.367414	1.43403e-47	0.534497	2.66779e-06
PLSCR1	0.545633	0.000698749		TCEANC	-0.4785	0.00364162		PROM2	-0.662259	1.46833e-05		RUNX1	0.279951	1.61841e-27	0.110562	0.369414		LARP6	0.27468	1.6333e-26	0.360795	0.00250657		COMMD1	0.367273	1.56462e-47	0.122332	0.320313
RPL36AP26	0.545215	0.000706727		EMP3	0.478421	0.00364799		GADD45G	-0.66207	1.47956e-05		TSPAN4	0.279598	1.89248e-27	0.0260729	0.832847		EDEM2	0.274007	2.18583e-26	0.143934	0.241593		BBIP1	0.366853	2.0271e-47	0.212218	0.0823173
DDAH2	-0.545114	0.000708661		DLGAP1-AS2	0.477057	0.00375993		SORL1	-0.662044	1.48107e-05		BAIAP2	0.279593	1.89625e-27	-0.206831	0.0905878		MLPH	0.27374	2.45287e-26	-0.203059	0.096759		TBC1D19	0.366627	2.33065e-47	0.363461	0.00231497
SOX13	-0.545102	0.000708896		CYTH2	-0.477006	0.00376411		TMEM254	-0.661837	1.49347e-05		JUN	0.279478	1.99521e-27	0.122904	0.318038		MSLN	0.273324	2.93557e-26	0.266415	0.028089		ANKRD28	0.366501	2.51809e-47	0.548234	1.30175e-06
ZNF141	-0.545064	0.000709638		REEP1	-0.476969	0.0037672		PRR7-AS1	0.66146	1.51627e-05		BDNF	0.279158	2.29894e-27	0.292814	0.0153841		CEMIP2	0.27329	2.97892e-26	0.0455368	0.712325		MICAL1	0.366412	2.66084e-47	0.502609	1.25605e-05
MICALL1	0.544937	0.000712083		PPP2R1A	-0.476944	0.00376929		FBXO17	0.661449	1.51694e-05		OASL	0.279139	2.31856e-27	0.237594	0.0510611		TM9SF1	0.27325	3.03144e-26	0.0408734	0.74069		NCKAP5L	0.366383	2.70889e-47	0.0996542	0.418774
TM4SF19-AS1	0.544848	0.000713808		SLC4A7	0.47684	0.00377799		S100A3	0.661125	1.53676e-05		PELO	0.279047	2.41441e-27	0.235285	0.0534274		CTSC	0.273234	3.05195e-26	0.470704	5.10521e-05		NRSN2	0.366288	2.87189e-47	0.300196	0.0128739
TDG	-0.544673	0.000717192		TBX18	0.476749	0.00378558		DPY19L1	0.661117	1.53728e-05		CELSR1	0.279026	2.43679e-27	-0.26645	0.0280675		NPC2	0.273178	3.12665e-26	0.330024	0.00598766		CAMK1	0.366166	3.09591e-47	0.565655	4.99826e-07
ZNF652	-0.544648	0.000717688		ARFGEF3	-0.476746	0.00378584		VAMP8	-0.66109	1.53892e-05		HIF1A	0.278841	2.64427e-27	0.151258	0.218219		PPP1R15A	0.273146	3.16935e-26	0.298065	0.0135592		GALNT2	0.365903	3.63942e-47	0.515704	6.77494e-06
C11orf94	-0.544559	0.000719411		SLC5A6	-0.476581	0.0037996		EPB41L4A	-0.660758	1.55957e-05		CTBS	0.278552	3.00299e-27	0.371142	0.00183401		SNAPC1	0.272747	3.76482e-26	0.301206	0.0125594		SAMD4A	0.365789	3.90321e-47	0.613336	2.68991e-08
SRSF6	-0.544438	0.000721774		MAN1C1	-0.476514	0.00380523		SH2D5	0.660671	1.56502e-05		BCAP29	0.278508	3.06289e-27	0.246121	0.043055		PRKAG2	0.272736	3.78166e-26	0.153366	0.211795		IL7R	0.365699	4.12355e-47	0.584616	1.65365e-07
TMEM106C	-0.544435	0.000721842		MYLIP	-0.476394	0.00381536		WDCP	0.660555	1.57231e-05		FBXO32	0.278486	3.09175e-27	0.265942	0.0283798		COL4A2	0.272391	4.38698e-26	0.369439	0.00193215		POU6F1	0.365649	4.25181e-47	0.595336	8.57101e-08
TMEM184A	-0.544406	0.000722417		TPTE2P5	-0.476327	0.00382101		EFHD1	-0.660502	1.57563e-05		ZNFX1	0.278467	3.11885e-27	-0.166533	0.174685		DCBLD1	0.272241	4.67815e-26	0.556303	8.41209e-07		SAP30	0.365534	4.56287e-47	0.463732	6.81136e-05
ENG	0.544235	0.000725767		ARHGEF35	-0.476286	0.00382444		NECTIN4	-0.66025	1.59157e-05		SNAI2	0.27846	3.128e-27	0.424813	0.000305263		STEAP2	0.272208	4.74436e-26	0.293132	0.0152679		COPZ2	0.365448	4.81145e-47	0.340147	0.0045386
ZNF573	-0.5442	0.000726443		PRADC1	-0.476278	0.00382513		CLMP	0.660237	1.59241e-05		COL13A1	0.278423	3.17938e-27	0.352707	0.0031776		RAB5IF	0.271513	6.39178e-26	0.190608	0.119479		RNF14	0.365401	4.9515e-47	0.263556	0.0298862
FAS	0.544014	0.000730127		PLK3	0.476128	0.00383778		CFL1P5	-0.660193	1.59522e-05		LTBP2	0.277699	4.37252e-27	0.220877	0.0702874		RHCG	0.271333	6.90384e-26	0.620889	1.61812e-08		CD70	0.365367	5.05626e-47	0.547213	1.37452e-06
DENND2D	-0.543847	0.000733426		LRRK1	0.475786	0.00386684		DSCAM-AS1	-0.659703	1.62674e-05		ADGRF1	0.277538	4.69247e-27	0.184966	0.13103		RNASE7	0.271168	7.40872e-26	0.0957798	0.437179		FOXC2	0.365128	5.852e-47	0.599007	6.80615e-08
GADD45G	-0.543708	0.000736177		RUNDC3A-AS1	-0.475702	0.00387396		CCDC125	-0.659692	1.6274e-05		SPRY2	0.277176	5.49965e-27	0.318086	0.00820759		ARPC1B	0.271067	7.73669e-26	0.265734	0.0285086		DACT3	0.365063	6.09075e-47	0.521766	5.0462e-06
VIM	0.543683	0.000736687		KRT8P3	-0.475603	0.0038824		BTBD19	0.659254	1.65609e-05		C1S	0.277017	5.89685e-27	0.406066	0.00059096		APP	0.271056	7.77238e-26	0.189506	0.121672		DCBLD2	0.3647	7.60524e-47	0.706036	1.7572e-11
MIR155HG	0.543681	0.000736726		PPM1AP1	0.475558	0.00388624		EPS8L2	-0.658975	1.67457e-05		TAPBP	0.276953	6.06406e-27	0.256255	0.0349173		TLCD1	0.270809	8.63643e-26	-0.101278	0.411195		LUM	0.364497	8.61076e-47	0.385995	0.00115015
APLF	0.54286	0.000753236		EIF2B4	-0.475453	0.00389523		FAAH2	-0.658785	1.68732e-05		C3orf52	0.276943	6.09001e-27	-0.0888799	0.471056		CDH3	0.270675	9.14384e-26	0.248699	0.0408495		CDC27	0.364226	1.01654e-46	0.524952	4.31273e-06
C2orf72	-0.542844	0.000753553		MNX1-AS1	-0.475401	0.00389972		NUMA1	-0.658775	1.68793e-05		RAC1	0.276831	6.39641e-27	0.209417	0.0865398		ARNTL2	0.270641	9.27661e-26	0.409055	0.000533253		ESYT1	0.364115	1.0874e-46	0.381937	0.00130935
TSTD1	-0.542473	0.000761142		FOXO6	-0.475317	0.0039069		SERTAD3	-0.658631	1.69768e-05		MALL	0.276806	6.468e-27	0.18786	0.125003		EPHB4	0.270621	9.35733e-26	0.0850426	0.490491		PLA2G15	0.364093	1.10235e-46	0.143311	0.243657
RAB11FIP4	-0.542402	0.000762589		SNORA2B	-0.475303	0.00390816		SELENBP1	-0.658599	1.69983e-05		SLC20A1	0.276584	7.12694e-27	0.00126502	0.991831		PEDS1	0.270573	9.55104e-26	-0.00283774	0.981677		ACTG1	0.363812	1.30872e-46	0.487852	2.44479e-05
SH3PXD2B	0.542366	0.000763339		PTPN2	0.475154	0.00392097		ARHGEF26	-0.658594	1.70011e-05		ATL3	0.276488	7.43184e-27	0.105625	0.391303		FGD6	0.270429	1.0154e-25	0.198557	0.104548		ANK2	0.363629	1.46321e-46	0.558518	7.44717e-07
DFNA5	0.542137	0.000768055		ANKRD18EP	-0.475119	0.00392396		KIAA0100	-0.658437	1.71079e-05		ARHGAP22	0.276368	7.83091e-27	0.116051	0.345975		GSAP	0.270238	1.10156e-25	0.0747318	0.544729		PCOLCE2	0.363203	1.89683e-46	0.751897	1.47301e-13
ADGRG2	0.542095	0.000768925		PNLIPRP3	0.474837	0.00394837		LINC01444	0.658286	1.72109e-05		TPM1	0.276288	8.10994e-27	0.0491703	0.690489		TIMP1	0.269986	1.22631e-25	0.436661	0.000197057		CHPF2	0.363082	2.04071e-46	0.298697	0.0133527
MTND4LP30	-0.54209	0.000769027		SEPP1	-0.47473	0.0039576		SNRNP25	-0.65813	1.73173e-05		FLNA	0.276248	8.25156e-27	0.138727	0.259222		DEFB1	0.269614	1.43668e-25	0.319966	0.00781624		P2RX6	0.363052	2.07933e-46	0.464258	6.66634e-05
OAF	0.541876	0.000773451		TNFRSF10B	0.474706	0.00395973		WNT5B	0.658087	1.73469e-05		LOXL2	0.276093	8.83084e-27	0.375969	0.00157968		PRELID2	0.269611	1.43833e-25	0.264076	0.0295519		SLC26A2	0.363005	2.13925e-46	0.48998	2.22509e-05
CSF2	0.541783	0.000775405		FAM102A	-0.474695	0.00396069		LIG1	-0.658037	1.73813e-05		IFI35	0.275834	9.88705e-27	0.192568	0.115655		GJB4	0.269548	1.47708e-25	0.218635	0.0732572		GPSM1	0.36292	2.25223e-46	0.266194	0.0282245
C9orf172	-0.541716	0.000776784		GRID2IP	-0.474648	0.00396472		CLCF1	0.657876	1.74925e-05		PROSER2	0.275778	1.01331e-26	-0.0790281	0.521781		NR2F2	0.269537	1.48425e-25	0.102525	0.405428		PNPLA6	0.362912	2.26319e-46	0.489363	2.28684e-05
SCAMP4	-0.541496	0.000781397		SLC9A3P3	-0.474457	0.00398143		MTHFD1L	0.657733	1.75923e-05		FLNB	0.275724	1.03735e-26	-0.141693	0.249076		CAPN1	0.269273	1.66013e-25	-0.0481753	0.696444		MAGED4B	0.362856	2.34162e-46	0.346038	0.00384662
PTPRE	0.541221	0.000787183		MANEAL	-0.474456	0.00398146		VIM-AS1	0.657603	1.76827e-05		SGK1	0.27569	1.05263e-26	0.604306	4.85418e-08		B4GALT4	0.269084	1.79863e-25	0.0967888	0.432342		RBMS1	0.362284	3.31457e-46	0.407441	0.000563751
RPL13AP2	0.541155	0.00078857		TGFB1I1	0.474435	0.0039833		PRLR	-0.657222	1.79512e-05		PLP2	0.275677	1.05873e-26	0.234888	0.0538437		PDLIM5	0.269032	1.83879e-25	0.295871	0.0142975		CEP85L	0.36216	3.57343e-46	0.63624	5.51843e-09
USP3-AS1	-0.541098	0.000789783		IQCE	-0.474354	0.00399042		PTGFR	0.657044	1.80779e-05		KLF4	0.275238	1.2816e-26	0.166436	0.17494		IL24	0.268958	1.89721e-25	0.128456	0.296499		DCN	0.361979	3.98789e-46	0.494126	1.84888e-05
GATA3	-0.541037	0.00079108		FOXD1-AS1	0.474293	0.00399572		GRID2IP	-0.657016	1.80984e-05		ANKRD29	0.275126	1.3452e-26	0.219357	0.0722898		DUSP5	0.268953	1.90138e-25	0.097559	0.428671		LATS2	0.361787	4.47995e-46	0.558784	7.33831e-07
ASB8	-0.541035	0.000791126		HCN2	-0.474195	0.00400437		MIF4GD	-0.656676	1.83425e-05		IDO1	0.275123	1.34733e-26	0.225685	0.0642428		FAM160A1	0.268929	1.92043e-25	0.0263403	0.831157		TTC37	0.361338	5.87942e-46	0.293908	0.0149875
GART	0.541013	0.000791589		FREM2	-0.474031	0.00401875		PPP1R18	0.656663	1.83521e-05		TCIM	0.275083	1.37066e-26	0.136493	0.267047		COL27A1	0.26871	2.10713e-25	-0.00276303	0.982159		ACVR1	0.361105	6.76612e-46	0.429843	0.000254001
FGF2	0.541011	0.000791626		GCC2-AS1	0.473948	0.00402606		GLS	0.656273	1.86364e-05		CTTN	0.275028	1.40382e-26	-0.177581	0.147405		PYGL	0.268698	2.11814e-25	0.151605	0.217151		ERCC2	0.360951	7.42592e-46	0.398625	0.000760127
RXFP2	0.540909	0.000793803		SNRNP35	-0.473771	0.00404172		NFIL3	0.656178	1.8706e-05		TREM1	0.274936	1.46127e-26	0.247504	0.0418596		RARRES1	0.26863	2.17993e-25	0.31036	0.010001		RGL1	0.36069	8.69044e-46	0.345579	0.00389702
DISC1	0.540836	0.000795349		PYGL	0.473677	0.00405005		FRMD6	0.656146	1.87299e-05		BIRC2	0.274932	1.4635e-26	0.367145	0.00207173		TCIM	0.268568	2.2377e-25	0.0960181	0.436034		MTMR9	0.360561	9.39361e-46	0.514801	7.07536e-06
LLGL2	-0.540762	0.000796922		SLC9A3R2	-0.47365	0.0040524		ZBTB7B	-0.656115	1.87525e-05		CD14	0.274871	1.50315e-26	0.185841	0.129186		FAM3C	0.268508	2.29464e-25	0.281033	0.0202605		HIPK2	0.359375	1.91753e-45	0.390842	0.000983033
POPDC3	0.540737	0.000797462		KRT19P1	-0.473597	0.00405715		FASN	-0.655951	1.88738e-05		SH3BP4	0.274679	1.63372e-26	-0.0359346	0.771109		SRXN1	0.268506	2.29643e-25	-0.0514007	0.677206		RNF25	0.35931	1.99453e-45	0.186149	0.128541
GABRG1	0.540582	0.000800791		AIF1L	-0.473579	0.00405868		PRKCD	-0.65552	1.9197e-05		SH3D19	0.274618	1.67754e-26	-0.123382	0.316146		FRK	0.268188	2.62654e-25	0.0776546	0.529064		TRO	0.359292	2.01622e-45	0.404362	0.000626355
GLS2	-0.540507	0.000802397		PARP4	0.473389	0.00407558		ARMT1	-0.655459	1.92428e-05		EXT2	0.274468	1.79017e-26	0.171735	0.161413		ASB9	0.267996	2.84832e-25	0.138349	0.260537		TMEM47	0.358542	3.1591e-45	0.467017	5.95077e-05
RPL12P14	0.54034	0.000805994		TET3	-0.473291	0.00408436		MAP7D3	0.655456	1.92446e-05		PDGFC	0.274466	1.79142e-26	0.400856	0.000705299		CYP24A1	0.2678	3.094e-25	0.490616	2.16316e-05		C1QTNF5	0.358116	4.07673e-45	0.382907	0.00126959
LRRC26	-0.540219	0.000808598		MARVELD1	0.473262	0.00408695		RET	-0.65543	1.92645e-05		SERPINE2	0.27442	1.82796e-26	0.507883	9.8258e-06		ECE1	0.267673	3.26387e-25	0.22781	0.0617077		SLC27A1	0.357913	4.60154e-45	0.262183	0.0307826
EIF4EBP2	-0.540177	0.000809502		JUNB	0.473193	0.00409311		GCA	-0.655014	1.95815e-05		PRELID2	0.27441	1.83535e-26	0.286024	0.0180537		TRPV4	0.267356	3.72968e-25	0.15396	0.21001		APOBEC3C	0.357873	4.71221e-45	0.366126	0.00213663
CCDC54	0.540168	0.000809701		STARD9	0.473162	0.00409594		TGFBR2	0.654875	1.9689e-05		SLC22A18AS	0.274192	2.01764e-26	0.3101	0.010067		ACP7	0.267321	3.7847e-25	0.211906	0.0827788		CORO2B	0.357843	4.79713e-45	0.293425	0.0151613
WFS1	-0.540167	0.000809715		BLNK	-0.47307	0.00410412		SSH3	-0.654779	1.97629e-05		FOXL1	0.274109	2.09106e-26	0.229225	0.0600656		INPP1	0.267269	3.86895e-25	0.230501	0.0586149		SEMA4F	0.357808	4.90036e-45	0.524888	4.32628e-06
IGHV3-73	0.540089	0.000811417		CDC42EP1	0.47306	0.00410501		NR2F6	-0.654666	1.98504e-05		LURAP1L	0.273826	2.36317e-26	0.0453667	0.713353		ARPIN-AP3S2	0.267172	4.0293e-25	0.0698238	0.571531		LURAP1	0.357761	5.04053e-45	0.328008	0.00632063
BCAM	-0.539924	0.000814997		HES7	0.473019	0.00410867		HIST3H2BB	-0.654591	1.99085e-05		IL1RN	0.273811	2.37905e-26	0.199561	0.102769		TBC1D8B	0.267154	4.06094e-25	-0.0145788	0.90607		SEC24D	0.357614	5.50247e-45	0.00107038	0.993088
HES7	0.539736	0.000819093		KLHDC2	-0.472794	0.00412893		FUT1	-0.654553	1.99386e-05		RNF217	0.273612	2.59257e-26	0.257413	0.0340754		SUMF1	0.266769	4.77415e-25	-0.100517	0.414735		NKIRAS1	0.357531	5.77959e-45	0.0959669	0.43628
ACTN1	0.539511	0.000824034		NCKAP5	-0.472665	0.00414057		CAMK4	0.654482	1.99943e-05		ZNF697	0.273275	2.99797e-26	0.23189	0.0570684		CTBP2	0.266649	5.02018e-25	-0.0985465	0.42399		TMEM45A	0.357253	6.82156e-45	0.202098	0.0983827
PIGU	-0.539345	0.000827703		MIGA2	-0.472426	0.00416218		PTX3	0.654387	2.00683e-05		ESM1	0.27318	3.12328e-26	0.271415	0.0251649		MT1E	0.266635	5.04982e-25	0.362402	0.0023895		ENPP2	0.356986	7.99693e-45	0.394645	0.000867633
ELMOD1	0.539334	0.000827941		EXOC7	-0.472376	0.00416673		NPM1P25	-0.654075	2.03151e-05		CCDC68	0.273024	3.34051e-26	0.11772	0.339035		ANLN	0.266386	5.60541e-25	0.197433	0.106567		SH3RF3	0.35665	9.76545e-45	0.612377	2.86643e-08
GPX8	0.539092	0.000833305		LIMK2	-0.472376	0.00416677		C1orf115	-0.6538	2.05342e-05		LACTB	0.272926	3.48426e-26	0.174372	0.154977		SRC	0.266379	5.62179e-25	0.0838464	0.496635		KAT2B	0.356238	1.24784e-44	0.242153	0.0466415
TMEM134	-0.539044	0.000834356		RN7SL659P	0.472154	0.00418698		TDG	-0.653797	2.05367e-05		GRN	0.272922	3.49144e-26	0.214471	0.0790399		TLE1	0.266297	5.81627e-25	0.106516	0.387295		BMPER	0.356078	1.37151e-44	0.447681	0.00012925
OSBPL2	-0.538704	0.000841944		ARNTL2-AS1	0.472038	0.0041976		CFL2	0.653764	2.0563e-05		TMEM156	0.272839	3.61845e-26	0.476683	3.96684e-05		DEFB4A	0.26628	5.8578e-25	0.0226831	0.854323		GIT2	0.356049	1.39524e-44	0.314265	0.00905586
TMEM86A	-0.538518	0.000846125		C2orf72	-0.472024	0.00419884		EBF1	0.653756	2.05694e-05		PYGB	0.272625	3.9672e-26	0.18295	0.135357		NFKB2	0.26622	6.00712e-25	0.314354	0.00903531		RGS4	0.356027	1.41363e-44	0.611801	2.97764e-08
TGFB2	0.538204	0.000853224		DCP2	-0.472022	0.00419904		RAB37	-0.653402	2.08552e-05		MT1E	0.272545	4.10572e-26	0.148349	0.227306		SPR	0.26618	6.10858e-25	-0.290915	0.0160939		ELOVL5	0.356003	1.43427e-44	0.294151	0.0149003
ACOT9	0.538164	0.000854127		PIDD1	-0.471743	0.00422464		NRP2	0.653149	2.1062e-05		RAB7B	0.272458	4.26188e-26	0.294771	0.0146807		SPAG1	0.266144	6.20122e-25	0.0904334	0.463307		NPHP3	0.35587	1.55171e-44	0.411559	0.000488896
STK17B	0.538117	0.000855208		KRT8P8	-0.471716	0.00422711		ITPRIP	0.65299	2.11925e-05		PLOD3	0.272454	4.26862e-26	0.252275	0.0379453		IL1RL2	0.266127	6.24673e-25	0.131635	0.284608		NEGR1	0.355848	1.57191e-44	0.699929	3.10199e-11
CENPW	0.538107	0.000855423		CXXC1P1	0.471605	0.00423729		ACER2	-0.652709	2.14257e-05		BDKRB2	0.272309	4.54464e-26	0.172362	0.159864		KDELR2	0.265909	6.84175e-25	0.190141	0.120405		CUTA	0.355774	1.64228e-44	0.372895	0.0017377
FAM69B	-0.538059	0.000856524		LARP6	0.471201	0.00427463		PPP4C	-0.652406	2.16799e-05		C1R	0.272209	4.74292e-26	0.414673	0.00043845		SLC2A1	0.265893	6.88764e-25	-0.0553476	0.653944		HIC1	0.355718	1.69819e-44	0.319994	0.00781046
PIK3CD	0.538039	0.000856967		LNPK	-0.471158	0.00427869		INHBB	-0.652282	2.17839e-05		GSDMD	0.272194	4.77319e-26	0.0365099	0.767547		SLC22A18	0.265578	7.85739e-25	-0.0623171	0.613668		PWP1	0.355712	1.70388e-44	0.395869	0.00083317
NECAB3	-0.538034	0.000857087		SHANK2	-0.471133	0.00428096		RSPH1	-0.652237	2.18228e-05		ANGPTL4	0.272156	4.85187e-26	0.21477	0.0786136		PARVA	0.265514	8.07159e-25	0.132774	0.280424		ZNF583	0.355701	1.71556e-44	0.201527	0.0993566
CD83	0.538002	0.00085781		GOLGA8A	0.471052	0.0042885		VAMP5	-0.651841	2.21599e-05		HOXA3	0.272155	4.85468e-26	0.160794	0.19023		OAS1	0.265407	8.43708e-25	0.106784	0.386098		BMP1	0.355648	1.7705e-44	0.5781	2.43751e-07
ERFE	0.537943	0.000859174		COL4A6	0.470992	0.00429413		TBXAS1	0.651525	2.2433e-05		ARSD	0.27206	5.05577e-26	-0.112553	0.360801		STK17A	0.265287	8.87212e-25	0.436165	0.000200768		MMP14	0.355514	1.91631e-44	0.549335	1.22728e-06
PRODH	-0.537916	0.000859791		HPX	-0.470874	0.00430512		RHOQ	0.651326	2.26064e-05		SEMA7A	0.271905	5.40306e-26	0.0733682	0.552114		CLDN23	0.26523	9.08297e-25	0.0393607	0.749967		DPYSL2	0.355434	2.00909e-44	0.703489	2.23101e-11
EEF1A1P1	0.537869	0.000860865		LINGO2	0.470796	0.00431242		EXT1	0.651168	2.27454e-05		PAX8	0.271457	6.54597e-26	0.119226	0.332846		NECTIN3	0.264518	1.222e-24	0.325549	0.00674873		MCRIP1	0.355392	2.05927e-44	0.307979	0.0106186
SGTB	0.537707	0.000864568		MIR193A	-0.470674	0.00432387		PRKD2	-0.651094	2.28104e-05		KRT17	0.271427	6.6313e-26	0.31587	0.00869071		SGK1	0.264196	1.39636e-24	0.637602	5.00141e-09		TBX2	0.355331	2.135e-44	-0.0253424	0.837465
TTC36	-0.537603	0.000866957		ZRANB2	0.470336	0.0043556		P3H2	0.650985	2.29065e-05		RAP2B	0.27121	7.27571e-26	0.279504	0.0209806		DUSP6	0.264093	1.45751e-24	0.126071	0.305631		UBTD1	0.355304	2.17003e-44	0.343096	0.00417954
RAET1E	0.537572	0.000867667		UBA52P8	-0.470275	0.00436139		ELF3	-0.650923	2.29617e-05		RRAD	0.271023	7.88281e-26	0.359697	0.00258959		ZFP36L1	0.26389	1.58526e-24	0.0284481	0.817869		POLR3D	0.355117	2.42412e-44	0.585552	1.56286e-07
HOXA1	0.537568	0.000867762		PI4KA	-0.470194	0.00436903		SUGCT	0.650731	2.31321e-05		C1RL	0.270705	9.02922e-26	0.232964	0.0558952		DUSP3	0.263851	1.61128e-24	-0.0186679	0.879898		TBC1D25	0.355107	2.43784e-44	0.459581	8.06336e-05
MTND4P8	0.537426	0.000871028		ASIC3	-0.47016	0.00437227		FGD3	-0.650676	2.31819e-05		TRIM47	0.27069	9.08734e-26	0.269566	0.0262152		ADAMTSL5	0.263784	1.65652e-24	-0.10589	0.390107		GDF11	0.354791	2.9377e-44	0.297525	0.0137379
ACTR3P2	0.537348	0.000872842		HDX	0.470127	0.00437541		ARHGEF5	-0.650616	2.32357e-05		SERINC2	0.27067	9.16565e-26	-0.232737	0.056142		RBKS	0.26372	1.70098e-24	-0.119123	0.333269		UAP1	0.354768	2.97935e-44	0.361144	0.00248074
HPSE	0.537228	0.000875613		IGSF22	-0.469999	0.00438756		MYO1D	-0.650427	2.34052e-05		ADGRG1	0.27051	9.81322e-26	-0.258484	0.0333111		IER5L	0.263372	1.96502e-24	0.0286775	0.816426		ADAMTS5	0.354757	2.99813e-44	0.376289	0.00156401
MSANTD3	0.537068	0.000879335		MIR149	-0.469913	0.00439577		ARHGAP22	0.650346	2.34781e-05		TACSTD2	0.270287	1.07913e-25	-0.066334	0.590953		RAP2B	0.263334	1.99555e-24	0.424004	0.000314346		C5orf15	0.354623	3.2446e-44	0.388847	0.00104893
ZBTB38	0.536992	0.000881102		MSRB1	-0.469888	0.00439815		MME	0.650333	2.34901e-05		IRF9	0.270158	1.13986e-25	0.310138	0.0100574		ITPR3	0.263284	2.03759e-24	-0.147315	0.230596		SGCD	0.354606	3.27653e-44	0.248682	0.0408633
NT5E	0.536851	0.000884402		FPGT-TNNI3K	0.469719	0.00441422		OR7E14P	-0.649794	2.39833e-05		APOL6	0.269986	1.22614e-25	0.339934	0.00456558		CREG2	0.263198	2.11104e-24	0.301685	0.0124128		RRAGC	0.353964	4.78445e-44	0.525696	4.15645e-06
HCN3	-0.536746	0.000886873		SPOUT1	-0.469674	0.00441856		SYNJ2BP	-0.649742	2.40312e-05		SAMD9	0.269854	1.29737e-25	0.30378	0.0117885		TRIM7	0.263074	2.22249e-24	0.229641	0.0595893		CUL7	0.353795	5.28545e-44	0.286707	0.0177685
IFI44	0.536622	0.000889787		TP53INP1	-0.469509	0.00443432		TIAM2	0.649654	2.41126e-05		RAET1G	0.269843	1.3033e-25	0.306644	0.010979		ZBED2	0.263048	2.24663e-24	0.150654	0.220082		NCS1	0.353649	5.76075e-44	0.493645	1.88929e-05
ZDHHC8P1	-0.536584	0.000890664		SNX22	-0.469497	0.00443546		FN1	0.649549	2.42097e-05		RAB11FIP5	0.269743	1.3597e-25	0.189523	0.121638		KCTD14	0.262856	2.43172e-24	0.141284	0.250461		MOCS1	0.353511	6.24554e-44	0.118265	0.336786
GARSP1	0.536477	0.000893191		C17orf49	0.46942	0.00444282		MCFD2	0.649433	2.43179e-05		KCNN4	0.269728	1.36825e-25	0.16393	0.181617		EFEMP1	0.262787	2.50144e-24	0.234838	0.0538959		LCTL	0.353271	7.18987e-44	0.338419	0.00476151
SSPO	-0.536414	0.000894688		TMC6	-0.469388	0.00444589		GID8	-0.649348	2.43979e-05		HLA-E	0.269646	1.41696e-25	0.263779	0.0297425		CTAGE8	0.262591	2.71264e-24	-0.274138	0.0236843		PLOD3	0.353218	7.41975e-44	0.5761	2.74125e-07
CCBE1	0.536291	0.000897593		RBM42	-0.469304	0.00445402		UPP1	0.648988	2.47371e-05		TMEM35B	0.26952	1.49514e-25	0.284207	0.0188319		CKAP4	0.262225	3.15321e-24	0.349078	0.0035276		ZMAT3	0.353189	7.54752e-44	0.185493	0.129917
SEL1L3	0.536173	0.000900401		EHMT1	-0.468972	0.00448604		ABCA2	-0.648871	2.48483e-05		COL16A1	0.26928	1.65528e-25	0.356036	0.00288415		IFI35	0.262081	3.34603e-24	0.219768	0.0717445		SLIT3	0.352929	8.79072e-44	0.411473	0.00049036
IGSF5	-0.535896	0.000907002		RPF2	0.468947	0.00448848		LHFP	0.648844	2.4874e-05		COL8A1	0.269186	1.72267e-25	0.302458	0.0121792		PPL	0.262015	3.43753e-24	-0.0939895	0.445834		WDR41	0.352915	8.86168e-44	0.233795	0.0550011
VEGFC	0.53573	0.00091099		RHBDF1	-0.468837	0.00449908		GALNT3	-0.64869	2.50217e-05		GJB2	0.269167	1.73669e-25	0.366089	0.00213901		PPARG	0.261961	3.5154e-24	0.238457	0.0501999		SRM	0.352887	9.01056e-44	0.383886	0.00123056
RASAL2-AS1	0.535512	0.000916241		SIPA1L3	-0.468758	0.00450684		TMEM86A	-0.648548	2.51577e-05		BDKRB1	0.26911	1.77868e-25	0.430424	0.000248611		HS3ST1	0.261919	3.57616e-24	0.345553	0.00389982		ANO10	0.352835	9.28943e-44	0.0529921	0.667789
ZSWIM5	-0.535508	0.00091633		CBX4	-0.468686	0.00451378		PPM1J	-0.648486	2.52176e-05		CDC42EP3	0.2691	1.78626e-25	0.277337	0.0220392		ACOT9	0.26169	3.92978e-24	0.1748	0.15395		SMO	0.352434	1.17495e-43	0.466664	6.03824e-05
ABL2	0.535501	0.000916513		DUSP13	-0.468683	0.00451412		TINCR	-0.647981	2.57095e-05		GADD45B	0.269019	1.84896e-25	0.155071	0.2067		INF2	0.26168	3.94524e-24	-0.0877642	0.476664		KRBOX4	0.352377	1.21491e-43	0.272547	0.0245402
C4orf3	-0.53513	0.000925514		MALT1	0.468597	0.00452242		DNAJC8	0.647755	2.5933e-05		COL4A2	0.269002	1.86205e-25	0.381284	0.00133677		CARD6	0.261552	4.15766e-24	0.18968	0.121322		ADSL	0.35236	1.2267e-43	0.551302	1.10413e-06
PRNP	0.535001	0.000928668		MVK	-0.468573	0.0045248		ZER1	-0.647595	2.60922e-05		GOLT1B	0.268901	1.94347e-25	0.417112	0.000402299		RRAD	0.261392	4.44094e-24	0.40788	0.000555289		MEX3B	0.352318	1.25722e-43	0.3862	0.0011426
XDH	0.534836	0.0009327		FMN1	-0.468569	0.0045252		BPTF	-0.647561	2.61256e-05		COL12A1	0.268828	2.00444e-25	0.130257	0.289721		TRIM16	0.261189	4.82596e-24	0.0997115	0.418505		ARL2	0.352272	1.2915e-43	0.55811	7.61656e-07
DOLPP1	-0.534806	0.000933433		NOP10	0.468537	0.00452835		NEBL	-0.647397	2.62891e-05		YIPF5	0.268725	2.09363e-25	0.137679	0.262875		PACSIN3	0.260979	5.25919e-24	0.0799163	0.517098		DGKI	0.351988	1.52481e-43	0.561686	6.24615e-07
SLC40A1	-0.534683	0.000936447		PHKA2	-0.468367	0.00454495		CLDN18	0.647265	2.64225e-05		MBNL2	0.268715	2.10243e-25	0.207879	0.0889291		DTX3L	0.260936	5.3525e-24	0.258953	0.0329812		MAGED4	0.35193	1.57752e-43	0.328989	0.00615673
TRPC4	0.534676	0.000936635		RNF141	-0.468189	0.00456245		CCDC57	-0.647151	2.65376e-05		MYH9	0.268671	2.14182e-25	0.117846	0.338511		ANXA8L1	0.260769	5.72965e-24	0.291445	0.0158932		LRRC29	0.351806	1.69638e-43	0.152595	0.214129
QKI	0.534654	0.000937174		NDEL1	0.468131	0.00456807		ITPK1	-0.647119	2.65692e-05		TNFRSF6B	0.26867	2.14313e-25	0.0785588	0.524264		PDGFB	0.260756	5.76145e-24	-0.249891	0.0398619		AP2M1	0.351778	1.72384e-43	0.156443	0.202661
PDRG1	-0.534525	0.000940348		MSC-AS1	0.468093	0.00457184		PLCH1	-0.64699	2.67003e-05		EMC7	0.268433	2.36903e-25	0.348786	0.00355717		SBNO2	0.260712	5.86552e-24	-0.0884092	0.473417		FBXL5	0.351182	2.44073e-43	0.262708	0.0304372
PSAT1	0.534072	0.000951606		ZNRF2	-0.468038	0.00457728		MAP4K4	0.646953	2.67379e-05		TRIOBP	0.268367	2.4357e-25	-0.0488891	0.69217		FOXC1	0.260699	5.89592e-24	0.332472	0.00560422		NDST1	0.351072	2.60251e-43	0.257133	0.0342773
C6orf58	0.534026	0.000952765		SYN2	0.467986	0.00458238		KIAA1644	0.646657	2.70408e-05		CTNNA1	0.268357	2.44652e-25	-0.197059	0.107245		TSKU	0.260529	6.31966e-24	-0.123726	0.314787		LARP6	0.350866	2.93424e-43	0.753266	1.25716e-13
IL31RA	0.533901	0.000955874		SLC8A1	0.46791	0.00458983		PRDM8	0.646567	2.71339e-05		HES1	0.268044	2.792e-25	0.179354	0.143339		PRSS22	0.260308	6.91686e-24	-0.240774	0.0479442		PGBD1	0.350827	3.00296e-43	0.519233	5.7112e-06
CIPC	-0.533761	0.000959398		HSPBAP1	0.467844	0.00459641		KMT5C	-0.646515	2.71872e-05		VNN3	0.268022	2.81777e-25	0.628414	9.62004e-09		MAFK	0.260252	7.07733e-24	-0.0899317	0.465802		SLC20A1	0.350754	3.13208e-43	0.455205	9.61064e-05
LRRC46	-0.533693	0.00096112		ERAL1	-0.467827	0.00459812		PNMA2	0.646377	2.73311e-05		KLF5	0.267978	2.87053e-25	0.313294	0.00928335		TTC22	0.260159	7.35105e-24	0.308727	0.010421		ABI2	0.350693	3.24666e-43	0.359955	0.00256986
COLGALT1	0.533624	0.00096285		NCOA7	0.467826	0.00459814		VRK3	-0.646247	2.74661e-05		WFDC3	0.26776	3.14682e-25	-0.020634	0.867358		TPD52L2	0.260126	7.44947e-24	-0.0459751	0.709678		ARL2BP	0.350604	3.41796e-43	0.306908	0.0109071
CFH	0.53354	0.000964966		RHEBP2	0.467788	0.00460196		ST6GALNAC2	-0.646243	2.74704e-05		G6PD	0.267749	3.16075e-25	-0.113036	0.358731		EHHADH	0.259932	8.06291e-24	0.15049	0.220591		APCDD1L	0.350593	3.43948e-43	0.567374	4.53423e-07
PPP1R18	0.533246	0.000972427		CYP4Z2P	-0.467635	0.00461714		PDPK1	-0.646228	2.74859e-05		LAMB2	0.267731	3.18603e-25	-0.203392	0.0962016		CCL28	0.259323	1.03334e-23	-0.0148722	0.904189		MARVELD1	0.350272	4.14597e-43	0.596731	7.85467e-08
ACOX1	-0.533228	0.000972898		TMEM170B	-0.467599	0.00462065		MIR4701	-0.645888	2.78426e-05		LTBP3	0.267723	3.19651e-25	-0.0750268	0.543138		TNS3	0.259118	1.12295e-23	0.123354	0.316259		SYNM	0.350255	4.18694e-43	0.582271	1.90324e-07
RBBP8P1	0.533074	0.000976826		IFI44	0.467568	0.00462379		RN7SL738P	-0.645765	2.79729e-05		TPD52L2	0.267554	3.43146e-25	-0.0592501	0.631261		PCSK9	0.258771	1.29258e-23	0.406875	0.000574805		CALR	0.349741	5.64251e-43	0.392567	0.000929065
LINC01615	0.53302	0.000978208		TEKT5	-0.467494	0.0046311		FAM63A	-0.645514	2.82404e-05		DUSP4	0.267549	3.43967e-25	0.0183306	0.882052		REEP3	0.258693	1.33402e-23	0.0506511	0.68166		ZNF569	0.349608	6.09464e-43	0.292869	0.015364
WASH4P	-0.532736	0.0009855		UQCC3	-0.467481	0.00463246		TEKT5	-0.645264	2.85094e-05		SLC7A11	0.267402	3.65935e-25	0.184312	0.132421		VDR	0.258682	1.34019e-23	-0.100129	0.416552		REEP2	0.349591	6.15538e-43	0.56301	5.8006e-07
DOK3	-0.532635	0.000988101		USP17L11	0.467461	0.00463444		DHTKD1	-0.645053	2.87376e-05		DKK3	0.267364	3.71779e-25	0.34496	0.00396574		GADD45A	0.258662	1.35117e-23	0.351213	0.00331779		FOXF1	0.349574	6.21499e-43	0.287306	0.0175211
WASF2	0.53256	0.000990044		JMJD1C	0.467426	0.00463785		CDH1	-0.644799	2.90147e-05		KCTD11	0.267024	4.289e-25	0.0181639	0.883117		IL15	0.258541	1.41873e-23	0.511456	8.30031e-06		ACO1	0.349364	7.018e-43	0.442202	0.000159689
RIIAD1	-0.532412	0.000993863		FSTL1	0.467416	0.00463888		ADAMTS14	0.644794	2.90208e-05		AFAP1	0.266898	4.52254e-25	0.161826	0.187362		RASSF7	0.25849	1.4487e-23	-0.324947	0.00685723		RAB29	0.349294	7.31077e-43	0.274774	0.023349
OR51B4	0.532353	0.000995393		CCDC167	-0.467165	0.00466392		RECK	0.64398	2.99253e-05		RPS6KA4	0.266786	4.73862e-25	-0.0757725	0.539126		IDO1	0.258338	1.54029e-23	0.282065	0.0197863		ECM1	0.349273	7.40164e-43	0.120516	0.327604
KIR3DL2	0.532318	0.000996315		ZNF792	-0.467088	0.00467165		KLRG2	-0.643978	2.9928e-05		TNS3	0.266408	5.55255e-25	0.0358639	0.771547		PTK6	0.258255	1.59299e-23	-0.241597	0.0471631		ZSCAN26	0.349267	7.42664e-43	0.346391	0.00380828
GPR160	-0.532237	0.000998427		PARP8	0.467024	0.00467807		PDCD5	0.643584	3.03755e-05		PARVA	0.266382	5.6135e-25	0.104019	0.398584		RARG	0.257891	1.84534e-23	0.031014	0.801762		DOCK7	0.348963	8.85445e-43	0.574353	3.03537e-07
C8orf88	0.532036	0.00100367		KLRC2	0.466904	0.00469015		KLF12	0.643515	3.04546e-05		VCL	0.26617	6.1357e-25	0.0392522	0.750634		C16orf74	0.257752	1.95219e-23	0.0874762	0.478116		PRICKLE2	0.348962	8.85657e-43	0.0422309	0.732395
PHKG2	-0.531977	0.00100521		MIR100HG	0.46679	0.00470167		ENSA	-0.643417	3.05668e-05		NEDD4L	0.266017	6.53979e-25	0.0465156	0.706419		NUAK2	0.257598	2.07668e-23	0.1688	0.168806		P2RX7	0.348781	9.83268e-43	0.240195	0.0485
PSMB8-AS1	0.531952	0.00100586		TSIX	0.466668	0.00471395		RHBDF1	-0.643325	3.06729e-05		SNX9	0.265959	6.69993e-25	0.209246	0.0868023		TVP23B	0.257569	2.10119e-23	0.237117	0.0515428		CHIC1	0.348563	1.1154e-42	0.224783	0.0653436
GBP5	0.531945	0.00100604		PRDM8	0.466461	0.00473495		XBP1P1	-0.643319	3.06797e-05		PDGFA	0.265925	6.79741e-25	0.156029	0.203873		TRIM6	0.257568	2.10269e-23	0.176167	0.150706		KLHL4	0.348531	1.13611e-42	0.350764	0.00336097
PARP8	0.53181	0.00100959		APOLD1	0.466315	0.00474971		SLC35A3	-0.642862	3.1211e-05		GPR176	0.265843	7.03381e-25	0.36348	0.00231367		TNFRSF10B	0.257538	2.12751e-23	0.281627	0.0199862		WNT5A	0.348432	1.20305e-42	0.338227	0.00478688
CCDC97	-0.531749	0.0010112		SEC16A	-0.466241	0.00475729		RPS6KA5	-0.642782	3.13046e-05		NFE2L2	0.265786	7.20388e-25	0.28175	0.0199298		PORCN	0.257511	2.15102e-23	0.0249685	0.839831		PRXL2C	0.348286	1.30859e-42	0.482787	3.05125e-05
ENTPD2	-0.531734	0.00101161		ZNF607	-0.466128	0.00476879		SEPP1	-0.642717	3.13814e-05		NECTIN3	0.265445	8.30643e-25	0.345569	0.00389803		LYPD1	0.257417	2.2341e-23	0.0930922	0.450208		C10orf90	0.348267	1.32315e-42	0.473384	4.5621e-05
GRM7-AS3	0.531581	0.00101565		PLA2G12AP1	-0.466127	0.00476887		LGALS1	0.642452	3.16941e-05		UEVLD	0.26543	8.35643e-25	-0.196369	0.108506		HOMER3	0.25735	2.29497e-23	0.192563	0.115664		HAS2	0.347991	1.55179e-42	0.434474	0.000213896
EFHD1	-0.531527	0.00101706		TMEM229B	-0.466096	0.004772		LAMA2	0.642353	3.18118e-05		SKAP2	0.2654	8.46474e-25	0.128665	0.295709		GNG11	0.257332	2.31253e-23	0.318322	0.00815749		AHRR	0.347973	1.56727e-42	0.255824	0.0352352
TMEM50B	-0.531504	0.00101767		CDK6	0.466082	0.00477347		TNK2-AS1	-0.642335	3.18338e-05		PARP9	0.265398	8.46878e-25	0.094575	0.442994		PLXNB2	0.257313	2.3297e-23	-0.135889	0.269191		SRGAP2B	0.347924	1.61275e-42	0.407876	0.00055538
ST18	0.531292	0.00102331		IGF2R	0.465973	0.00478463		MIR4435-2HG	0.642166	3.20355e-05		CASP1	0.265388	8.5049e-25	0.352692	0.00317905		TPRA1	0.257207	2.43182e-23	0.0410781	0.739437		SSH1	0.34763	1.91032e-42	0.58777	1.36623e-07
RAB26	-0.531288	0.00102341		ZNF365	0.465949	0.00478704		CTCF	-0.641725	3.25685e-05		BCL2A1	0.265179	9.28145e-25	0.22326	0.0672365		RTKN	0.257076	2.56365e-23	-0.0738553	0.549471		SOCS3	0.347318	2.28518e-42	0.569212	4.08301e-07
TBC1D10B	-0.531042	0.00102998		MYOT	0.465832	0.00479908		PLAT	0.641549	3.27835e-05		FURIN	0.265159	9.35604e-25	0.142971	0.244791		OR2A7	0.25707	2.56962e-23	-0.203676	0.0957277		BTD	0.347218	2.42068e-42	0.393883	0.00088971
WASIR2	-0.531036	0.00103014		PITRM1-AS1	0.465831	0.00479915		SDCBP	0.64118	3.32379e-05		SECTM1	0.264771	1.09999e-24	0.0684063	0.579384		FJX1	0.257056	2.58361e-23	0.228393	0.0610262		CREM	0.347078	2.62275e-42	0.3385	0.00475081
TPM2	0.531018	0.00103062		ANXA6	-0.465719	0.00481068		MKRN2OS	-0.641131	3.32992e-05		SRGAP1	0.264708	1.1289e-24	0.0667076	0.58886		MICAL2	0.256754	2.91768e-23	0.106133	0.389014		CD99	0.346928	2.85968e-42	0.158248	0.197436
ZNF703	-0.530715	0.00103876		PAQR5	0.465703	0.0048123		ZNF28	-0.640696	3.38437e-05		SBNO2	0.26467	1.14703e-24	-0.113485	0.356816		COL7A1	0.256645	3.04773e-23	0.114597	0.352089		ARHGDIA	0.346805	3.06773e-42	0.309064	0.0103333
IGF2BP2-AS1	0.530688	0.0010395		TPM2	0.465697	0.00481297		IGF2BP2	0.640673	3.38725e-05		PORCN	0.264626	1.16822e-24	0.0866877	0.482108		ACVR1	0.25664	3.05361e-23	0.26383	0.0297098		MMP17	0.346765	3.1393e-42	-0.150781	0.219689
COL9A2	-0.530598	0.00104192		NARFL	-0.465674	0.00481531		SETD1B	-0.640407	3.42086e-05		ANLN	0.26461	1.17601e-24	0.113103	0.358445		TACC2	0.256593	3.11188e-23	-0.0532258	0.66641		ACTB	0.346693	3.27137e-42	0.235003	0.0537228
LINC00601	0.530548	0.00104327		RNF220	0.465595	0.00482343		GLTSCR1	-0.640279	3.4373e-05		CTHRC1	0.264434	1.26515e-24	0.252281	0.0379411		PTPN3	0.256229	3.60245e-23	-0.0816674	0.507927		RBM24	0.346573	3.50406e-42	0.166173	0.17563
GNG12-AS1	0.530543	0.00104341		MPND	-0.465497	0.00483351		PRR36	-0.640218	3.44501e-05		ZFAND2A	0.264292	1.34197e-24	0.0883538	0.473695		LHFPL2	0.25592	4.07607e-23	0.464947	6.48042e-05		SHC4	0.34647	3.71684e-42	0.379645	0.0014078
TLR3	0.530501	0.00104456		BIVM	0.465421	0.00484138		MPP4	0.640171	3.45103e-05		PLA2G4A	0.26416	1.41788e-24	0.416691	0.000408333		SYNPO	0.255892	4.12206e-23	0.192239	0.116289		ARHGEF10	0.346029	4.78539e-42	0.685142	1.16031e-10
SMOX	0.530431	0.00104645		PCBP2	-0.4654	0.00484355		GADD45A	0.64007	3.46399e-05		APLP2	0.264132	1.43432e-24	-0.0312174	0.800489		DHX32	0.255777	4.3165e-23	0.0413009	0.738074		CNP	0.345963	4.96837e-42	0.41597	0.000418863
C17orf58	-0.530325	0.00104934		FBXW12	-0.465324	0.00485146		ENO1	0.639819	3.49651e-05		IFNE	0.264089	1.46e-24	0.164921	0.178953		PTX3	0.255735	4.38908e-23	0.380313	0.00137846		STAC	0.345925	5.07978e-42	0.530565	3.25733e-06
ZEB2	0.530211	0.00105244		USB1	0.465249	0.00485921		ADAMTS6	0.639773	3.50246e-05		GSN	0.263946	1.54926e-24	0.0949378	0.441238		MYL12B	0.255639	4.56119e-23	0.131047	0.286783		GLIS3	0.345924	5.08164e-42	0.638226	4.78034e-09
EPAS1	0.530166	0.00105367		ZDHHC2	0.465133	0.00487124		HDHD3	-0.639663	3.5168e-05		C6orf58	0.263798	1.64751e-24	0.266375	0.0281134		TNC	0.255617	4.60159e-23	0.362081	0.00241249		SLC2A3	0.345633	6.00074e-42	0.556011	8.54764e-07
ZNF235	-0.53015	0.00105412		CATSPERB	-0.465102	0.00487448		LINC00885	-0.639582	3.52742e-05		LRMDA	0.263758	1.67456e-24	0.160837	0.19011		KCTD11	0.255518	4.78797e-23	0.0570645	0.643925		YY2	0.345352	7.04471e-42	0.308736	0.0104187
MIR1273A	0.529979	0.00105878		INPP5J	-0.465053	0.00487956		KIF16B	-0.639559	3.53046e-05		KCNJ15	0.263381	1.9577e-24	0.178145	0.146101		PEAR1	0.25545	4.91879e-23	0.149779	0.222807		BBS12	0.345129	8.0036e-42	0.556327	8.40129e-07
BTBD9	-0.529936	0.00105999		PLA2G1B	-0.464908	0.00489475		TMEM134	-0.639448	3.54495e-05		TNFRSF9	0.263353	1.97995e-24	0.336754	0.00498531		CD14	0.255433	4.95254e-23	0.169465	0.167108		RAB32	0.344885	9.19637e-42	0.509753	8.9975e-06
BIRC2	0.529882	0.00106147		PTPRO	0.464857	0.00489999		DFNA5	0.639156	3.58354e-05		KRT6B	0.263087	2.20999e-24	0.419824	0.000365302		SEMA3B	0.255405	5.00884e-23	-0.18633	0.128163		ARHGEF6	0.344717	1.01163e-41	0.0843871	0.493852
TRPM3	0.529747	0.00106518		MTMR11	0.464823	0.00490359		LNX1	-0.63901	3.60297e-05		CARD19	0.263084	2.21293e-24	0.0396076	0.74845		DRAP1	0.25512	5.61137e-23	0.165429	0.1776		WDFY1	0.344546	1.11551e-41	0.457717	8.69192e-05
VNN1	0.529669	0.00106734		TRIM3	-0.464739	0.00491239		RN7SKP11	0.638824	3.62779e-05		MYL12A	0.262828	2.46013e-24	0.460254	7.84689e-05		GJB5	0.255097	5.66397e-23	0.178353	0.145623		ITGA10	0.344489	1.15225e-41	0.452711	0.000106107
LINC00511	0.529504	0.00107191		KIF12	-0.464698	0.00491668		STX11	0.638718	3.64205e-05		TNFRSF11B	0.262692	2.60214e-24	0.478059	3.74061e-05		BHLHE41	0.255064	5.73806e-23	0.173425	0.157266		RIC8A	0.34446	1.17102e-41	0.345469	0.00390911
ZBTB46	-0.529473	0.00107275		NDOR1	-0.464679	0.00491868		TGFB2	0.638608	3.65694e-05		RASAL2	0.262671	2.62385e-24	-0.111237	0.366483		TSPAN15	0.254904	6.11756e-23	-0.300936	0.0126428		C18orf54	0.344384	1.2228e-41	0.69089	7.01329e-11
ZC3H12C	0.529173	0.00108111		TTC36	-0.464664	0.0049202		BASP1	0.638504	3.67101e-05		SMURF2	0.262378	2.9606e-24	0.0437181	0.723343		COL16A1	0.254877	6.18322e-23	0.371076	0.00183773		ARMC4	0.344364	1.23689e-41	0.353471	0.00310805
KIF12	-0.529129	0.00108235		STX3	-0.464659	0.00492075		RNF224	-0.638441	3.67952e-05		CCDC80	0.262334	3.01457e-24	0.331488	0.00575564		BATF2	0.254598	6.90895e-23	0.173749	0.156479		PBX3	0.344272	1.30309e-41	0.176608	0.14967
MIR149	-0.529062	0.00108424		WWTR1	0.464614	0.00492544		GAS1	0.638283	3.70115e-05		RBMS1	0.262254	3.11644e-24	0.141377	0.250145		C11orf68	0.254424	7.406e-23	0.217728	0.0744878		CTSK	0.344134	1.40975e-41	-0.0385878	0.754721
TTC39A-AS1	-0.528883	0.00108924		C1orf159	-0.464612	0.00492563		NDUFAF2	0.63807	3.73035e-05		HTRA1	0.262252	3.11917e-24	0.333068	0.00551426		LAD1	0.254258	7.91049e-23	-0.109179	0.375471		NID2	0.343939	1.57494e-41	0.332981	0.00552733
TNRC6C-AS1	-0.528556	0.00109848		CD70	0.464533	0.00493396		FOXN3-AS2	-0.63799	3.74139e-05		GIPC1	0.262129	3.28051e-24	-0.16611	0.175797		TMED9	0.253975	8.85105e-23	0.134384	0.274579		P4HA3	0.343799	1.70514e-41	0.605125	4.60471e-08
RNU7-7P	0.52846	0.0011012		TMEM74	0.464413	0.00494665		CCDC6	-0.637773	3.77146e-05		SLC8B1	0.262015	3.43737e-24	0.0134711	0.913178		S100A9	0.253818	9.42144e-23	0.171689	0.161526		CGGBP1	0.343681	1.82271e-41	0.46419	6.68481e-05
RNU7-47P	0.52846	0.0011012		SLC7A1	0.46439	0.00494908		ANXA2P2	0.637766	3.77243e-05		MGST1	0.261531	4.19331e-24	0.218105	0.0739739		AP1M2	0.253711	9.82904e-23	-0.216594	0.0760474		BACE1	0.343441	2.08872e-41	0.426316	0.000289029
PDK2	-0.528218	0.0011081		DCBLD2	0.464262	0.0049625		DDR2	0.637676	3.78488e-05		TSPAN1	0.261517	4.21825e-24	-0.0798313	0.517545		CYP4F11	0.25366	1.00311e-22	0.101705	0.409213		SNX3	0.343388	2.15245e-41	0.268243	0.0269883
MVP	0.528213	0.00110825		SQSTM1	0.4642	0.00496907		PLEKHM1P1	-0.63756	3.80106e-05		CSRP1	0.261388	4.44743e-24	0.108553	0.378229		TNIP3	0.253613	1.02183e-22	0.32696	0.00650005		CCDC107	0.343387	2.15321e-41	0.236923	0.0517403
CDH2	0.52809	0.00111176		KLRC3	0.464043	0.00498568		MIEF2	-0.637277	3.8409e-05		PSMB8	0.261294	4.62225e-24	0.327082	0.00647889		ETV4	0.253517	1.06139e-22	0.246296	0.0429021		ABL1	0.343184	2.4165e-41	0.450245	0.000116926
ZNF629	-0.527895	0.00111736		LINC00598	0.463803	0.00501126		JTB	-0.637221	3.8489e-05		IQSEC2	0.260561	6.23968e-24	-0.0452662	0.713961		VANGL1	0.253319	1.1481e-22	-0.0182098	0.882824		SLC16A2	0.343041	2.61919e-41	0.0546182	0.658219
SLC25A29	-0.527786	0.00112051		PLSCR1	0.463745	0.00501735		KLHL29	0.637202	3.8515e-05		SPRR2D	0.260314	6.90188e-24	0.404884	0.000615312		CFAP251	0.25324	1.1846e-22	0.419996	0.000363063		USP4	0.342946	2.76381e-41	0.480735	3.33451e-05
CSF3	0.527507	0.00112857		SAMD4A	0.463616	0.00503121		GEM	0.636967	3.88499e-05		SUMF1	0.260291	6.96619e-24	-0.221259	0.0697905		PAQR7	0.253072	1.266e-22	0.189037	0.122613		SNX21	0.342802	2.99947e-41	0.140486	0.253174
DOCK10	0.527228	0.0011367		AKAP2	0.463556	0.00503762		FAM65C	-0.636848	3.90206e-05		DHRS9	0.260228	7.14734e-24	0.291068	0.016036		TNFRSF10D	0.253052	1.27581e-22	0.288697	0.0169588		ARMH4	0.342772	3.04935e-41	0.398585	0.000761147
ARR3	0.527089	0.00114077		GABRD	-0.463509	0.00504265		PDGFC	0.636303	3.98087e-05		ADGRE5	0.26021	7.19879e-24	0.350692	0.00336795		SNX9	0.253041	1.28172e-22	0.193425	0.114011		CTHRC1	0.342527	3.50287e-41	0.538681	2.15127e-06
TM4SF19	0.527079	0.00114107		NFIX	0.463479	0.00504584		CBR3-AS1	-0.636244	3.98945e-05		TRIM21	0.26019	7.25888e-24	0.188352	0.124		FXYD3	0.252944	1.33174e-22	-0.134099	0.275609		GAS1	0.342021	4.66093e-41	0.598771	6.90853e-08
LIG3	-0.527055	0.00114174		DEPDC7	0.46346	0.00504782		TRIM11	-0.636084	4.01286e-05		MILR1	0.260138	7.41507e-24	0.295937	0.014275		KIF1C	0.25267	1.48355e-22	-0.0296682	0.810201		SNRPN	0.341885	5.03196e-41	-0.0178479	0.885137
GATSL3	-0.52685	0.00114778		GTF2IRD1P1	-0.463316	0.00506332		RANGRF	0.635545	4.09282e-05		DTX2	0.259922	8.09625e-24	0.283808	0.0190067		GLIS3	0.252641	1.50089e-22	0.434198	0.000216117		STX8	0.341835	5.17709e-41	0.275508	0.0229671
HGD	-0.526803	0.00114916		SLC6A1-AS1	-0.463296	0.00506552		LRP1	0.635375	4.11842e-05		RER1	0.259717	8.80334e-24	0.168629	0.169245		GAS2L1	0.25261	1.51914e-22	-0.0266077	0.829469		FAM180A	0.341697	5.59509e-41	0.449778	0.00011909
RAB19	-0.526642	0.00115393		AMIGO1	-0.463244	0.00507102		CASKIN2	-0.635168	4.14969e-05		ALS2CL	0.259637	9.093e-24	-0.113642	0.356146		FAT2	0.252568	1.54466e-22	0.0890882	0.470013		RNH1	0.341641	5.77308e-41	0.349249	0.00351034
ZNF876P	-0.526551	0.00115663		SERBP1	0.463108	0.00508569		MAP1LC3A	0.635067	4.16495e-05		ATXN1	0.259622	9.14944e-24	0.175648	0.151931		AGPAT2	0.252529	1.56864e-22	-0.168112	0.170574		COL18A1	0.341262	7.14338e-41	0.435628	0.000204854
ETNK2	-0.526239	0.00116592		SMARCE1	-0.463086	0.00508812		MACF1	0.634994	4.17617e-05		RAB43	0.259124	1.12033e-23	-0.00225533	0.985437		PLCXD2	0.252467	1.60768e-22	0.022122	0.857889		CACNA2D1	0.341024	8.16734e-41	0.525585	4.17937e-06
SLC9B2	0.526212	0.0011667		ZG16B	-0.463024	0.00509475		RHEBP2	0.634972	4.17953e-05		MECOM	0.25911	1.12648e-23	-0.00213516	0.986213		RAB11FIP5	0.252447	1.62043e-22	0.0596404	0.629011		PFDN1	0.341007	8.24387e-41	0.263055	0.0302106
PPP6R3	-0.526083	0.00117058		HERC5	0.462983	0.0050992		PLEKHM2	0.634962	4.18098e-05		SEPTIN10	0.259089	1.13629e-23	0.220947	0.0701953		EPHB2	0.252389	1.6576e-22	0.185009	0.130939		PIGK	0.340936	8.5833e-41	0.535229	2.56971e-06
TMC6	-0.525717	0.00118158		FGFR4	-0.462663	0.00513396		CDK15	0.634747	4.21391e-05		LAMA4	0.25902	1.1683e-23	0.405419	0.000604184		RALB	0.252125	1.83924e-22	-0.00980887	0.936724		SPAG7	0.340821	9.15245e-41	0.382271	0.00129553
SYNGR2	-0.52564	0.00118391		TSPAN3	0.462603	0.0051405		DOLPP1	-0.634562	4.24246e-05		CPA4	0.258976	1.18964e-23	0.149483	0.223731		TMEM200B	0.252097	1.85964e-22	0.456846	9.00077e-05		HOMER3	0.340818	9.16854e-41	0.444315	0.000147247
DNMT3A	-0.525603	0.00118503		WFS1	-0.462316	0.00517179		CANT1	-0.634514	4.24989e-05		SDSL	0.258849	1.25219e-23	-0.310132	0.0100589		FLII	0.251951	1.96957e-22	-0.106372	0.387941		WASHC2A	0.340793	9.2987e-41	0.36194	0.0024226
SOD2	0.525506	0.00118798		ANXA9	-0.462313	0.00517214		PER2	-0.634242	4.29223e-05		HLA-C	0.258835	1.25971e-23	0.221366	0.0696516		NRIP1	0.251933	1.98424e-22	0.0194838	0.87469		STK17A	0.340745	9.55106e-41	0.408163	0.000549916
PLXNA2	0.525035	0.00120236		ARTN	0.462287	0.00517495		NGF	0.634136	4.3088e-05		KRT8	0.25866	1.35183e-23	-0.33844	0.00475875		PLEKHA1	0.251912	2.00031e-22	0.19831	0.10499		AASS	0.340734	9.60999e-41	0.512285	7.97946e-06
POLE	-0.52444	0.00122074		GSTO1	0.462005	0.00520587		GNG2	0.6341	4.31442e-05		GJB3	0.258628	1.3697e-23	0.273772	0.0238786		PTPRJ	0.251762	2.12172e-22	-0.0733735	0.552086		CNEP1R1	0.340687	9.8669e-41	0.288844	0.0169002
ANXA9	-0.5244	0.00122199		ACAA2	0.46198	0.00520868		KHK	-0.634017	4.32743e-05		NCOA7	0.258612	1.37838e-23	0.522269	4.9232e-06		RETSAT	0.251615	2.24795e-22	-0.0919439	0.45584		TMEM115	0.34054	1.07187e-40	0.407738	0.000558021
SFTA1P	0.524365	0.00122309		TAF1A	0.461898	0.00521766		FBP1	-0.633918	4.34311e-05		ARF4	0.258562	1.40683e-23	0.319381	0.00793608		DSC3	0.251585	2.27511e-22	0.445673	0.000139726		RAB3IL1	0.340531	1.0768e-40	0.581842	1.95262e-07
TESMIN	-0.524197	0.00122832		VRK3	-0.461848	0.00522326		RNY3	-0.633895	4.34672e-05		BCL9L	0.258559	1.40833e-23	-0.128234	0.297343		TGFB2	0.251522	2.33205e-22	0.385001	0.00118745		ATP6V1B2	0.340221	1.28147e-40	0.334027	0.00537206
GPR157	-0.524091	0.00123164		DGKA	0.461834	0.00522476		ADRA1B	0.633831	4.35684e-05		MAMLD1	0.258416	1.49243e-23	0.226498	0.0632624		NFE2L3	0.251459	2.39035e-22	0.349396	0.00349557		PLEKHM2	0.340199	1.29722e-40	0.559711	6.97143e-07
KCTD15	-0.524057	0.00123272		CFL1P5	-0.461802	0.00522834		TDRD5	-0.633732	4.3725e-05		PHLDA3	0.25839	1.50851e-23	0.0189816	0.877895		CSF1	0.251426	2.42107e-22	0.457327	8.82883e-05		MMP19	0.340183	1.30923e-40	0.342825	0.00421149
DGCR6	-0.524015	0.00123403		ACADM	0.461704	0.0052391		TSPAN3	0.633683	4.38035e-05		TMEM30A	0.258354	1.53063e-23	0.363877	0.00228626		CBR1	0.251214	2.63088e-22	0.270645	0.0255982		WDR47	0.339928	1.51017e-40	0.376813	0.00153864
SERTAD3	-0.523849	0.00123925		FBXL22	-0.461403	0.00527254		PPP1R26-AS1	-0.633325	4.43761e-05		CSTB	0.258312	1.55634e-23	0.462444	7.17926e-05		PTPRM	0.251144	2.704e-22	0.156671	0.201997		ROBO1	0.339868	1.56101e-40	0.439474	0.000177185
TAP2	0.523677	0.00124468		GAS1	0.461366	0.00527664		AKAP9	-0.633307	4.44054e-05		PLOD1	0.258297	1.56614e-23	0.424885	0.000304468		PAPSS2	0.251009	2.85122e-22	0.0295725	0.810801		BST1	0.339856	1.57184e-40	0.349832	0.00345218
SERPINE2	0.523423	0.00125274		HTRA1	0.461312	0.00528273		PKIB	-0.633276	4.44548e-05		S100A9	0.258281	1.57641e-23	0.293806	0.015024		VCL	0.250902	2.97362e-22	0.113106	0.358434		COL11A1	0.339808	1.61477e-40	0.330141	0.00596888
SPANXC	0.523197	0.00125995		SPECC1L-ADORA2A	-0.461284	0.00528578		NECTIN3	0.633272	4.44619e-05		NFKB2	0.258214	1.61985e-23	0.340717	0.00446716		TBC1D8	0.250787	3.11015e-22	-0.00864428	0.944224		MLLT11	0.339776	1.64378e-40	0.33329	0.00548102
PGP	-0.523169	0.00126084		TNFSF12	0.461224	0.00529248		DPYD	0.633261	4.448e-05		NIPAL1	0.258207	1.62439e-23	-0.2703	0.0257938		IL4R	0.250767	3.13512e-22	0.174065	0.155715		KCNQ5	0.339774	1.64536e-40	0.681774	1.55029e-10
EPGN	0.523116	0.00126255		TTC34	-0.461202	0.00529497		ADCY6	-0.633184	4.46034e-05		SLCO1B3	0.258073	1.71452e-23	0.192713	0.115375		IKBKE	0.250645	3.28845e-22	0.206181	0.0916285		COL5A3	0.339722	1.69367e-40	0.4812	3.2682e-05
HTRA1	0.523048	0.00126473		DNM1P46	0.461023	0.00531498		KLF6	0.633074	4.47817e-05		NMI	0.257981	1.77929e-23	0.371476	0.00181528		CLDN7	0.25034	3.70404e-22	-0.124111	0.313273		PDLIM4	0.339714	1.7021e-40	0.340175	0.00453513
LRRK1	0.523022	0.00126555		VIPR1-AS1	-0.460967	0.00532127		LRRC56	-0.633036	4.48435e-05		SIGLEC15	0.25748	2.17849e-23	0.0125225	0.919271		CNIH4	0.250321	3.73218e-22	0.129814	0.291378		FAM160B1	0.339562	1.85221e-40	0.170696	0.164002
TRPS1	-0.523013	0.00126584		GRIK4	-0.460893	0.00532959		IL32	0.632915	4.50416e-05		IRF1	0.257375	2.27249e-23	0.379014	0.00143604		UGT1A6	0.250305	3.755e-22	-0.116833	0.34271		STC1	0.339538	1.8776e-40	0.278036	0.0216927
RDH13	-0.522944	0.00126806		MTPAP	0.46071	0.00535011		MMP15	-0.632678	4.54283e-05		LETM2	0.257356	2.29018e-23	-0.0187328	0.879484		SEMA3A	0.250278	3.79558e-22	0.20978	0.0859831		IL6	0.339414	2.01201e-40	0.662084	7.8346e-10
STPG3	-0.52286	0.00127078		RPL17P33	0.460704	0.00535083		ALOX15	-0.632353	4.59662e-05		IL7	0.257242	2.39728e-23	0.391337	0.000967244		PPFIBP1	0.250247	3.84117e-22	0.0762804	0.536401		INHBA	0.339344	2.09205e-40	0.454215	9.99667e-05
SOGA1	-0.522791	0.001273		LIG1	-0.460576	0.00536526		EPHA2	0.63232	4.6021e-05		NRG1	0.256649	3.04261e-23	0.238789	0.0498713		UEVLD	0.250128	4.02476e-22	-0.162912	0.18438		OLFML3	0.339286	2.16171e-40	-0.0405816	0.742476
SNX9	0.522761	0.00127396		TLE3	-0.460522	0.00537142		MCTP1	0.632192	4.62341e-05		TGFB1I1	0.256091	3.80709e-23	0.2953	0.0144954		GSDMC	0.250042	4.16113e-22	0.119999	0.3297		POLH	0.339151	2.33068e-40	0.394922	0.000859729
AIF1L	-0.522584	0.00127968		CNPY1	-0.460469	0.00537732		BRWD1-AS1	-0.632057	4.64613e-05		ANKRD1	0.25608	3.824e-23	0.122889	0.318097		GRN	0.250021	4.19581e-22	0.233716	0.0550862		ASB1	0.339075	2.43136e-40	0.510153	8.82906e-06
UCN2	0.522468	0.00128346		PLA2G4F	-0.460382	0.00538728		ZNF615	-0.631419	4.7543e-05		MANBAL	0.256069	3.84043e-23	0.0051686	0.966633		NGEF	0.249993	4.24125e-22	0.189924	0.120837		ANGPT1	0.338949	2.60807e-40	0.393773	0.000892944
RS1	0.522281	0.00128955		RHBDD2	-0.460279	0.00539887		NMT2	0.631403	4.75699e-05		PDXK	0.25577	4.32841e-23	0.0862921	0.484117		NDRG1	0.249964	4.28931e-22	0.133336	0.278375		CYP2U1	0.338595	3.17712e-40	0.444681	0.000145185
MIR4435-1	0.522269	0.00128994		SEPT14P2	0.460218	0.00540588		PDZD2	-0.631174	4.79646e-05		FEZ2	0.255663	4.51848e-23	0.0929079	0.45111		CD276	0.249944	4.32391e-22	0.242289	0.0465142		ABCC4	0.338591	3.1837e-40	0.66322	7.15861e-10
RAB15	-0.522044	0.00129728		SULT1A1	-0.460182	0.00540992		NUDT4	-0.631109	4.80766e-05		IL4R	0.255521	4.7828e-23	0.299916	0.0129621		MATN3	0.249931	4.34578e-22	0.00453658	0.970711		SSR1	0.338411	3.51841e-40	0.438259	0.000185535
CCDC149	-0.522028	0.00129784		FAM65C	-0.46007	0.00542274		THRB	-0.631083	4.81217e-05		TMEM144	0.255462	4.89673e-23	-0.250379	0.0394634		DSP	0.249853	4.47997e-22	-0.151978	0.216011		TPP1	0.338396	3.54912e-40	0.435973	0.000202219
ZNF273	-0.521763	0.00130656		UCP2	-0.460056	0.00542432		SLC16A6	-0.631022	4.82278e-05		SH3RF1	0.255428	4.96245e-23	-0.15649	0.202523		LURAP1L	0.24976	4.64524e-22	0.0554328	0.653445		USP32	0.338304	3.73534e-40	0.153418	0.21164
ARHGEF40	0.521673	0.00130953		SUCLG2-AS1	0.459922	0.00543956		GPR157	-0.63087	4.84922e-05		STING1	0.255338	5.14456e-23	0.163378	0.183111		RAB27B	0.249636	4.87573e-22	0.0825109	0.50354		ZNF546	0.338254	3.84003e-40	0.365952	0.00214791
DNAJC27-AS1	-0.521585	0.00131243		SLC16A6	-0.459864	0.00544623		TPD52	-0.63083	4.85629e-05		SMIM3	0.255311	5.19971e-23	0.213013	0.081148		IL11	0.24963	4.88612e-22	0.208467	0.0880102		MAP2K2	0.338253	3.84228e-40	0.291151	0.0160044
FKBP4	-0.521528	0.00131432		SLIT2	0.459786	0.00545517		IPO5	0.630748	4.87053e-05		PARP12	0.255282	5.26116e-23	0.161303	0.188813		IL17RC	0.249578	4.986e-22	-0.142954	0.244846		NUCB1	0.337989	4.44962e-40	0.188511	0.123678
PCBP2	-0.521518	0.00131467		NTNG1	0.459566	0.00548047		NEK5	-0.630647	4.88828e-05		TMEM54	0.255107	5.64238e-23	-0.19555	0.110015		TPD52L1	0.249281	5.5976e-22	-0.196765	0.10778		FKBP1A	0.337952	4.54337e-40	0.401195	0.000697278
CHD6	-0.521343	0.00132047		PRRT3	-0.459393	0.0055003		TMTC2	-0.630481	4.91745e-05		STEAP3	0.255031	5.81526e-23	0.0455158	0.712452		CHST3	0.249143	5.9055e-22	0.337706	0.00485631		LRRC8C	0.337915	4.63727e-40	0.566266	4.82836e-07
NUMA1	-0.5212	0.00132525		CCDC181	0.459352	0.00550508		RANBP10	-0.630252	4.95804e-05		SIL1	0.254973	5.95244e-23	-0.0418487	0.734727		NDFIP2	0.249071	6.07223e-22	0.16155	0.188126		LRRN4CL	0.337905	4.66107e-40	0.271309	0.0252243
TMEM92-AS1	0.521101	0.00132855		PCOLCE2	0.459287	0.00551259		ERMP1	-0.630136	4.9788e-05		ITGB6	0.254882	6.17196e-23	-0.0170578	0.890189		ACTRT3	0.24892	6.43872e-22	0.223386	0.0670775		IL13RA2	0.337787	4.97774e-40	0.363635	0.00230291
TTLL11-IT1	0.520999	0.00133199		DSEL	0.459274	0.00551408		EEF1A1	0.629808	5.0378e-05		SYPL1	0.254833	6.2936e-23	0.0937255	0.447119		CD82	0.248874	6.55698e-22	0.0532778	0.666104		RNASEK	0.337757	5.06241e-40	0.309957	0.0101035
LRRC73	-0.520891	0.00133561		SYNGR2	-0.459236	0.00551848		RFTN1	0.629769	5.04478e-05		CD58	0.254659	6.74331e-23	0.261121	0.0314915		YES1	0.248869	6.56775e-22	0.264397	0.0293476		DOCK4	0.337715	5.18058e-40	0.358848	0.00265538
STRBP	-0.520719	0.00134141		FLRT2	0.459227	0.00551959		SMIM22	-0.629709	5.05572e-05		PEDS1	0.254598	6.9115e-23	0.105795	0.390535		TMEM35B	0.248807	6.72799e-22	0.425358	0.00029929		HDGFL3	0.337706	5.20649e-40	0.340546	0.00448856
LINC01366	0.520664	0.00134327		PRODH	-0.45917	0.00552613		MIR22HG	0.629652	5.06595e-05		REEP5	0.254543	7.06397e-23	-0.210305	0.0851831		JUN	0.248714	6.97522e-22	0.118158	0.337228		MAGED1	0.337674	5.29972e-40	-0.0375992	0.760815
PLCG1	-0.520637	0.00134418		RNU1-36P	0.458993	0.0055467		SMARCA1	0.62964	5.0682e-05		CNTNAP3	0.254516	7.13952e-23	0.454247	9.98381e-05		LIPH	0.248671	7.09251e-22	-0.0737975	0.549784		SLC12A4	0.33767	5.31313e-40	0.460363	7.81221e-05
ZNF768	-0.520365	0.00135344		DENND2D	-0.458979	0.00554827		KIAA1211L	-0.629553	5.08405e-05		PPFIBP1	0.254491	7.2121e-23	-0.0625266	0.612474		LACC1	0.248578	7.35436e-22	0.343964	0.00407879		BATF3	0.337515	5.78908e-40	0.788232	1.49081e-15
SLC24A3	-0.520343	0.00135418		HTR7	0.458673	0.00558403		TBC1D1	0.62951	5.09187e-05		RHBDL2	0.254402	7.47138e-23	0.180276	0.141259		PML	0.248336	8.07737e-22	0.280466	0.0205249		COL4A2	0.337337	6.3882e-40	0.598278	7.12689e-08
SNN	-0.520326	0.00135476		IFIT5	0.458632	0.0055888		TMEM87B	-0.629431	5.10616e-05		PLBD2	0.254351	7.62266e-23	0.0774959	0.529908		NRG1	0.248194	8.53316e-22	0.286508	0.0178509		SPRED1	0.337244	6.72748e-40	0.379258	0.00142508
MIR194-2HG	-0.520296	0.00135578		RPL5P9	0.458513	0.00560274		RUNX2	0.629395	5.11277e-05		CCN3	0.254244	7.95526e-23	0.290305	0.016328		ANXA11	0.248165	8.62747e-22	0.105438	0.392146		ARMCX3	0.337206	6.86848e-40	0.0583104	0.636693
SLC7A5	0.519957	0.0013674		IMPDH1	-0.458464	0.0056085		DLGAP1-AS5	-0.629269	5.13592e-05		CALU	0.254165	8.20919e-23	0.404547	0.000622422		HOXB6	0.248041	9.05071e-22	0.0916974	0.457054		NRBP1	0.337194	6.91684e-40	0.117533	0.339806
RTTN	0.519952	0.00136756		DIP2B	-0.458445	0.0056107		ABCF2	0.629184	5.15158e-05		RAB31	0.253793	9.51472e-23	0.359867	0.00257656		CLDN4	0.24803	9.09109e-22	-0.248197	0.0412711		POPDC3	0.33719	6.93233e-40	0.540523	1.955e-06
ATP7B	-0.519932	0.00136824		PARD6B	-0.458421	0.00561358		FGFR4	-0.629038	5.17851e-05		POPDC3	0.253757	9.65057e-23	0.384254	0.00121618		BDKRB2	0.248019	9.13017e-22	0.119147	0.33317		OAZ2	0.337054	7.47496e-40	0.313104	0.00932854
NUDT11	0.519874	0.00137024		SRPK3	-0.458413	0.00561447		SUPT3H	0.628998	5.18588e-05		MTMR11	0.253753	9.66838e-23	0.0469571	0.70376		SLC39A1	0.247861	9.70582e-22	-0.0733569	0.552175		SNAI2	0.336991	7.73998e-40	0.672287	3.43628e-10
HDAC9	0.519778	0.00137355		SUOX	-0.458182	0.0056417		MYO6	-0.628957	5.19354e-05		HAS3	0.253734	9.74011e-23	0.262093	0.0308423		UPK3B	0.247547	1.09562e-21	0.0745214	0.545866		SLC25A30	0.336878	8.23656e-40	0.181048	0.139535
EPN3	-0.519772	0.00137377		ERC1	0.458127	0.00564819		ARL4C	0.628945	5.19569e-05		TMEM138	0.253725	9.77556e-23	0.153723	0.21072		SSR3	0.247481	1.12379e-21	0.219552	0.0720302		PKM	0.336853	8.35079e-40	0.447005	0.000132695
SRI	0.519751	0.00137448		ZNF615	-0.458107	0.00565049		PKP3	-0.628892	5.20551e-05		TMEM45A	0.253533	1.05474e-22	0.556557	8.29583e-07		AFAP1	0.247456	1.13451e-21	0.160267	0.191706		C19orf53	0.336776	8.71406e-40	0.149986	0.222161
DYNLRB2	-0.519588	0.00138013		RPL4P5	0.45805	0.00565726		DOCK10	0.628844	5.21456e-05		KRT79	0.253521	1.05977e-22	0.0420997	0.733196		AADAC	0.24741	1.15488e-21	0.137004	0.265245		RASSF4	0.336615	9.52851e-40	0.614965	2.41334e-08
SLC7A1	0.519579	0.00138043		POMP	0.45802	0.00566074		FLRT2	0.628766	5.22906e-05		FAH	0.253453	1.08886e-22	-0.0683824	0.579517		PLK3	0.247404	1.15775e-21	0.340744	0.00446383		UCN2	0.336562	9.80838e-40	0.442298	0.000159106
CSF1	0.519468	0.00138427		GNL1	0.457889	0.00567635		ISOC1	-0.628742	5.23355e-05		EVA1C	0.253407	1.1086e-22	0.448227	0.000126532		PTGFRN	0.247399	1.15999e-21	0.0620542	0.615168		NAP1L1	0.336484	1.02392e-39	0.54705	1.3865e-06
CRACR2B	-0.519459	0.00138461		IL1A	0.457803	0.0056865		MPP1	0.628609	5.25856e-05		AKR1C3	0.253239	1.18524e-22	0.452633	0.000106434		IFFO2	0.247208	1.24847e-21	0.0797948	0.517737		TCEAL3	0.336358	1.09819e-39	0.048627	0.693738
DNASE1	-0.519175	0.00139451		DSC3	0.457724	0.00569584		FAAH	-0.628435	5.29124e-05		INSIG2	0.25322	1.19377e-22	0.20247	0.0977511		SMURF1	0.247206	1.2494e-21	0.130486	0.288866		NRP2	0.336278	1.14727e-39	0.610922	3.15548e-08
MTHFD1L	0.519167	0.00139479		SRPX2	0.457592	0.00571159		IRF6	-0.628327	5.31174e-05		BFSP1	0.252649	1.49636e-22	-0.106107	0.389132		ERBB3	0.2472	1.2524e-21	-0.429199	0.000260091		SLIT2	0.336227	1.18012e-39	0.448963	0.000122946
RABGAP1	-0.519121	0.00139639		ZDHHC8	0.457348	0.00574076		EFNA3	-0.628272	5.32205e-05		ANXA10	0.252628	1.5084e-22	0.239042	0.0496224		LHX1	0.246905	1.4027e-21	-0.255908	0.0351733		STK10	0.33586	1.44491e-39	0.422124	0.000336397
CD68	0.519067	0.0013983		FOXN3-AS1	-0.457302	0.00574623		FAM200B	0.627723	5.42723e-05		LATS2	0.252345	1.68672e-22	0.0437116	0.723383		KIF13A	0.24679	1.46652e-21	0.0772342	0.531303		PHF1	0.335752	1.53349e-39	0.351996	0.00324365
HNRNPCP9	0.519	0.00140064		SFXN2	-0.45727	0.00575013		TMBIM6	-0.627503	5.4699e-05		SYS1	0.252166	1.80994e-22	-0.0736582	0.55054		GALNT12	0.246785	1.46939e-21	0.0747288	0.544746		CAMK4	0.335663	1.61074e-39	0.640202	4.13982e-09
PRSS3	0.518771	0.00140868		ST8SIA2	0.457175	0.00576153		SMPDL3B	-0.627301	5.50925e-05		GSDME	0.251979	1.94854e-22	0.342343	0.00426877		USP43	0.246652	1.54619e-21	0.0199846	0.871496		BGN	0.335606	1.66184e-39	0.395702	0.000837803
ZNF771	-0.51864	0.00141333		NDRG2	-0.457017	0.00578049		CDH7	-0.627197	5.52965e-05		SPRED1	0.251921	1.99355e-22	0.308055	0.0105984		KCNJ15	0.246349	1.73725e-21	0.241041	0.0476894		B3GLCT	0.335382	1.87971e-39	0.458339	8.47739e-05
KAZALD1	-0.518613	0.00141426		RNF145	0.456989	0.00578389		DUBR	0.62716	5.5369e-05		ETV4	0.25191	2.00219e-22	0.300765	0.0126961		VSIR	0.246282	1.7825e-21	0.299803	0.0129978		LRRK2	0.335232	2.04157e-39	-0.21034	0.0851295
TMEM104	-0.518552	0.00141642		PPP1R10	-0.456958	0.00578757		MEGF9	-0.626866	5.59497e-05		IL18R1	0.251777	2.10905e-22	0.278165	0.0216293		GLMP	0.246233	1.81632e-21	0.0048979	0.96838		CAVIN3	0.335075	2.22575e-39	0.666294	5.59749e-10
ZSWIM1	-0.518509	0.00141796		SPOPL	-0.456774	0.0058099		ANXA5	0.626738	5.62043e-05		METRNL	0.251652	2.21544e-22	-0.216135	0.0766865		YBX3	0.246187	1.84872e-21	0.175505	0.152271		ADD1	0.335022	2.2918e-39	0.204325	0.0946527
KIAA1161	-0.518419	0.00142117		SYNE4	-0.456658	0.00582394		P2RX4	-0.626728	5.62251e-05		FOXC1	0.251503	2.34929e-22	0.286008	0.0180602		ST6GALNAC2	0.246165	1.86377e-21	-0.136972	0.265356		TTC1	0.335017	2.29798e-39	0.26445	0.0293143
HAGH	-0.518403	0.00142174		PKM	0.456552	0.00583676		CHSY1	0.626667	5.63455e-05		LDLR	0.251482	2.36825e-22	0.24623	0.0429597		TMPRSS4	0.245964	2.01303e-21	-0.011852	0.92358		S1PR1	0.334893	2.46041e-39	0.472898	4.65632e-05
IGF2BP3	0.518372	0.00142282		SPHK2	-0.456519	0.00584078		PPP1R14D	-0.626647	5.63861e-05		NEURL3	0.251262	2.58245e-22	0.14076	0.252238		SLC44A3	0.245931	2.03931e-21	-0.0479235	0.697954		ITPR1	0.334771	2.63047e-39	-0.103735	0.399882
GPRC5C	-0.518344	0.00142381		LCN12	-0.456469	0.00584678		CABLES2	-0.626631	5.64183e-05		KRT81	0.251211	2.63397e-22	-0.0584676	0.635783		MRGPRX3	0.245897	2.06553e-21	0.254013	0.0365971		TBX15	0.334694	2.74354e-39	0.428779	0.000264134
CGB1	-0.518252	0.00142708		NPM1P25	-0.456378	0.00585788		FKBP4	-0.626609	5.64621e-05		USP40	0.251175	2.67216e-22	-0.136862	0.265745		IL1RN	0.245714	2.21558e-21	0.166474	0.174838		PRKG1	0.334453	3.13082e-39	0.159326	0.194361
EFHD2	0.518215	0.00142841		C1orf101	0.456285	0.00586924		PATZ1	-0.626598	5.64849e-05		PLSCR4	0.250989	2.87437e-22	0.348674	0.00356852		FOXL1	0.245674	2.25005e-21	0.310348	0.0100041		DPF3	0.334334	3.34333e-39	0.39488	0.000860917
PTPRCAP	-0.518115	0.001432		SORBS3	0.456179	0.00588221		TMEM35B	0.626531	5.66178e-05		FPR1	0.250865	3.01722e-22	0.24599	0.0431696		CDC42BPB	0.245458	2.44383e-21	-0.168454	0.169693		OSBPL8	0.33432	3.3684e-39	0.490882	2.13769e-05
AIDA	0.518082	0.00143317		RAB3A	-0.456025	0.00590107		PPP3CC	0.626348	5.69861e-05		FRMD5	0.25082	3.07065e-22	0.218712	0.0731537		ZNFX1	0.245345	2.55157e-21	-0.152839	0.21339		KXD1	0.334239	3.52186e-39	0.444989	0.000143469
SERBP1	0.517953	0.00143779		FOXA1	-0.455882	0.00591866		SCYL2	-0.626303	5.70778e-05		MBOAT7	0.25047	3.52101e-22	0.0285843	0.817012		PPP2R3A	0.245335	2.56068e-21	0.205032	0.0934915		TRPC4	0.334214	3.5692e-39	0.581949	1.94017e-07
SNORA11	-0.517951	0.00143787		EPAS1	0.455879	0.00591905		HR	-0.626194	5.72976e-05		SYTL2	0.250358	3.67908e-22	0.0377718	0.759751		CORO1B	0.245097	2.80457e-21	-0.322537	0.00730744		UBLCP1	0.334034	3.93951e-39	0.486134	2.63662e-05
TNFAIP6	0.517939	0.00143831		WTAP	0.455708	0.00594001		CDH11	0.625989	5.77155e-05		ADAMTS1	0.250227	3.87087e-22	0.221695	0.0692277		EFNA1	0.245037	2.86951e-21	-0.155464	0.205535		TUBB2A	0.334024	3.96233e-39	0.415206	0.000430299
TLR4	0.51784	0.00144187		FERMT1	0.455663	0.00594558		USP3-AS1	-0.625793	5.81158e-05		COL4A1	0.25022	3.88144e-22	0.458066	8.57073e-05		IL15RA	0.245023	2.8852e-21	0.319206	0.00797245		ZNF697	0.33396	4.10285e-39	0.475006	4.25977e-05
ALPK2	0.517721	0.00144615		WDR81	0.455527	0.00596235		CEBPA	-0.625776	5.81511e-05		IFI16	0.249855	4.47604e-22	0.432383	0.000231224		UNC93B1	0.244986	2.92606e-21	-0.139317	0.257185		BTN3A3	0.333873	4.30277e-39	0.434961	0.00021004
SEMA4G	-0.517411	0.00145739		MIR760	0.455347	0.0059847		GPR107	-0.62572	5.82662e-05		PTGFRN	0.249836	4.50961e-22	0.159901	0.192736		TLCD2	0.244925	2.99526e-21	0.0152433	0.901809		FAH	0.33376	4.57666e-39	-0.218655	0.0732306
RFNG	-0.51739	0.00145816		PIGS	-0.455321	0.00598791		TMEM191C	-0.625718	5.82705e-05		CHPF	0.249801	4.57126e-22	0.0517516	0.675126		PTPRB	0.244819	3.11863e-21	0.425812	0.000294391		SH2D5	0.333748	4.60651e-39	0.75826	6.98763e-14
NCR1	0.517345	0.00145978		NINJ1	-0.455307	0.00598965		IGF2BP3	0.625672	5.8365e-05		KIAA1522	0.249346	5.45838e-22	-0.114864	0.350962		CLTB	0.244811	3.12783e-21	-0.178393	0.145532		SECISBP2L	0.333726	4.66258e-39	0.0147228	0.905146
NEMP1	-0.517193	0.00146532		TMED6	0.455235	0.00599859		CATSPERG	-0.625583	5.85505e-05		ATG7	0.249341	5.46873e-22	0.205358	0.0929603		CRB3	0.244775	3.17079e-21	-0.203442	0.0961175		SLC38A6	0.333702	4.72366e-39	0.237671	0.0509845
PHLDA1	0.517163	0.00146642		MNT	0.455215	0.00600113		ASB1	0.625554	5.86097e-05		LOX	0.249274	5.61176e-22	0.419661	0.000367437		FMNL2	0.244599	3.3911e-21	0.382769	0.00127519		ZFYVE1	0.333701	4.72756e-39	0.136872	0.265708
SYNJ2	0.517101	0.00146868		TCTA	-0.455096	0.00601586		OSTM1	0.625511	5.8698e-05		CASP8	0.24927	5.62164e-22	0.127629	0.299644		LATS2	0.244547	3.45926e-21	0.113363	0.357336		CCN3	0.333635	4.90083e-39	0.556244	8.43932e-07
MRPS7	-0.51706	0.00147018		HGD	-0.455073	0.00601877		CAPN8	-0.625475	5.87731e-05		HYI	0.249182	5.81598e-22	0.134797	0.273092		VNN3	0.244363	3.71002e-21	0.470938	5.0556e-05		MSANTD3-TMEFF1	0.333516	5.22862e-39	0.61127	3.08379e-08
IFT122	-0.51706	0.00147019		FCER2	0.455023	0.00602497		UBL7	0.625273	5.91931e-05		APP	0.248993	6.26102e-22	0.278665	0.0213854		TFG	0.244311	3.78285e-21	0.324753	0.00689256		MYDGF	0.333502	5.26876e-39	0.179563	0.142865
ARHGEF2	0.516995	0.00147259		FAM46C	-0.455005	0.00602726		GFPT2	0.625224	5.9296e-05		CEP170B	0.248283	8.24484e-22	-0.251376	0.038659		PARP9	0.244262	3.85465e-21	0.152081	0.215696		WIPI1	0.3335	5.27531e-39	0.0169979	0.890573
IL13RA2	0.516969	0.00147352		TUBB3P1	-0.455005	0.00602726		MICAL1	0.625137	5.94788e-05		TICAM2	0.248263	8.30667e-22	0.332421	0.00561204		CATSPER1	0.244187	3.96597e-21	0.18034	0.141116		ARF4	0.333437	5.46178e-39	0.248414	0.0410889
IL20RB	0.516894	0.0014763		AKR7A2	-0.454816	0.00605089		STPG3	-0.624944	5.98838e-05		CCNJL	0.247996	9.21105e-22	-0.0435642	0.724278		FCHO2	0.244136	4.04361e-21	-0.266276	0.0281742		ZNF382	0.333435	5.46517e-39	0.216739	0.0758469
VMAC	-0.516854	0.00147777		ASUN	0.454656	0.006071		PLA2G12AP1	-0.624883	6.00134e-05		ABL2	0.247541	1.09823e-21	0.0903328	0.463807		RYK	0.243911	4.40523e-21	0.246739	0.0425179		L3HYPDH	0.333416	5.52307e-39	0.410166	0.000513143
RIPK4	0.516842	0.0014782		GSTM5	-0.454597	0.00607843		TFAP2C	-0.624784	6.02234e-05		ZNF185	0.247523	1.10587e-21	-0.175037	0.153384		CNTNAP3	0.24389	4.43924e-21	0.357518	0.00276153		SGCE	0.333216	6.16073e-39	0.441113	0.000166477
KMT2D	-0.516752	0.0014815		PIGT	-0.454536	0.00608603		ZNF468	-0.624695	6.04117e-05		SLC22A15	0.247402	1.15844e-21	0.0274103	0.824406		CYB561	0.243843	4.51955e-21	-0.270065	0.0259278		SDC3	0.332972	7.03876e-39	0.411015	0.000498231
RAD9A	-0.516696	0.00148358		TNFSF14	0.454381	0.00610559		DENND5B	0.624663	6.04794e-05		ADAM15	0.247397	1.16061e-21	-0.250006	0.0397676		GRB14	0.243819	4.5604e-21	0.177191	0.14831		PPP1R3C	0.332737	7.99924e-39	0.0833224	0.499338
CCDC88A	0.516425	0.00149363		PLCXD1	-0.454163	0.00613313		BRWD1	-0.624369	6.11094e-05		LRRC8A	0.247382	1.1673e-21	0.194909	0.111209		ITGB3	0.2438	4.59316e-21	0.28533	0.0183475		FER	0.332714	8.09942e-39	0.558208	7.57539e-07
TMEM132D	0.516298	0.00149836		RNA5SP474	0.454156	0.00613408		RALGAPA1	-0.624298	6.12628e-05		NR1D1	0.247371	1.17247e-21	0.280904	0.0203201		USP40	0.243796	4.60131e-21	-0.081784	0.50732		CREB5	0.332665	8.32077e-39	0.557687	7.79625e-07
LMF1	-0.516137	0.00150434		ABCC6P1	-0.454149	0.00613495		SLC29A2	-0.624165	6.15481e-05		TPRA1	0.247291	1.20924e-21	-0.0471959	0.702324		BCL10	0.243743	4.69368e-21	0.353099	0.00314173		PTN	0.332632	8.47137e-39	0.537243	2.31719e-06
ADAMTS6	0.515989	0.00150987		RGL2	-0.454146	0.0061353		ARID2	-0.624145	6.15923e-05		CGAS	0.247192	1.25624e-21	0.301177	0.0125686		RNF217	0.243692	4.78644e-21	0.255892	0.0351847		TMEM220	0.3326	8.61682e-39	0.399403	0.000740583
RTN4	0.51596	0.00151099		CEP170P1	0.454115	0.00613925		EEF1A1P26	0.624127	6.16324e-05		PRKAG2	0.247043	1.33054e-21	0.0608465	0.622078		CDC42EP4	0.243637	4.88733e-21	0.0818314	0.507073		PRKD3	0.332489	9.15598e-39	0.594476	9.04323e-08
ST6GALNAC3	0.515795	0.00151717		PROS1	0.454007	0.00615292		RAB32	0.623862	6.2207e-05		MSANTD3	0.246998	1.35354e-21	0.183909	0.133286		TNS4	0.243604	4.94784e-21	-0.0567785	0.645589		TANGO6	0.332383	9.70086e-39	0.557786	7.75374e-07
ASTN2	-0.515699	0.0015208		IRS2	0.45397	0.00615766		DPY19L1P2	0.623604	6.27741e-05		IL1RL1	0.246905	1.40302e-21	0.254073	0.0365518		SNX24	0.243566	5.02029e-21	0.072596	0.556317		COL15A1	0.33236	9.82424e-39	0.381095	0.00134478
RNA5SP448	0.515674	0.00152172		NXN	0.453952	0.00615992		FAM8A1	-0.623464	6.30832e-05		GCNT3	0.246881	1.41579e-21	0.365722	0.00216287		TMED7	0.243388	5.36989e-21	0.127752	0.299178		NME7	0.332293	1.01886e-38	0.257386	0.0340944
ACKR4	0.515628	0.00152349		CACHD1	0.453947	0.00616065		RHOD	-0.623394	6.3237e-05		A4GALT	0.246663	1.53945e-21	0.255412	0.0355412		LPAR1	0.243373	5.40129e-21	0.458039	8.5802e-05		BCHE	0.33224	1.04847e-38	0.193129	0.114577
DBP	-0.515516	0.00152772		CNNM3	-0.453841	0.0061741		TBC1D17	-0.623325	6.33906e-05		LAMP1	0.246469	1.65902e-21	0.109315	0.374873		C6orf58	0.243363	5.4207e-21	0.175219	0.15295		NECAP2	0.332213	1.06364e-38	0.510514	8.67919e-06
PIK3C2B	-0.515491	0.00152867		SPAG5	-0.45378	0.00618182		PLA2G4B	-0.623141	6.38016e-05		COL6A1	0.246311	1.76254e-21	0.457136	8.8969e-05		KRT16	0.243257	5.64349e-21	0.176547	0.149813		NME4	0.33204	1.1687e-38	0.0779347	0.527574
MAP4K4	0.514992	0.00154768		TBC1D10A	-0.453718	0.00618975		PLAU	0.623095	6.39041e-05		CKAP4	0.246056	1.94395e-21	0.401051	0.000700687		DSG3	0.243199	5.76742e-21	0.373753	0.0016922		HPS5	0.331753	1.36593e-38	0.400043	0.000724851
TMEM238	-0.514957	0.00154902		ACOT11	0.453658	0.00619748		VIPR1-AS1	-0.622986	6.41483e-05		ADTRP	0.245994	1.99064e-21	0.270158	0.0258746		ADRA1B	0.243174	5.82399e-21	0.357118	0.00279416		RNF150	0.331653	1.44228e-38	0.379428	0.00141745
HLA-B	0.514874	0.00155222		JARID2-AS1	-0.453642	0.00619951		ADIRF	-0.622983	6.41551e-05		AIG1	0.245881	2.07848e-21	0.0509388	0.679949		AP1S3	0.24312	5.9428e-21	-0.051113	0.678914		TCP11L1	0.331608	1.47803e-38	0.364402	0.00225054
CDK2AP2	-0.514814	0.00155449		KATNA1	0.453615	0.00620294		CUTA	0.622889	6.43654e-05		GSTO1	0.245511	2.39411e-21	0.207091	0.0901752		SLC6A14	0.243095	5.99957e-21	0.232225	0.0567008		NRIP3	0.33155	1.52508e-38	0.208857	0.0874033
NR3C1	0.514628	0.00156168		SEPW1	-0.453573	0.00620837		NPM1	0.622733	6.47186e-05		PPP2R3A	0.245494	2.40994e-21	0.117088	0.341653		APLP2	0.243074	6.04758e-21	-0.0363763	0.768374		PLAT	0.33154	1.53356e-38	0.514369	7.22341e-06
FOXD1	0.514625	0.00156179		RPS15AP6	0.453492	0.00621878		GDPD3	-0.622721	6.47461e-05		STC2	0.245471	2.43144e-21	0.0206364	0.867342		WWC2	0.243015	6.18431e-21	0.112367	0.361601		PFKP	0.331538	1.53525e-38	0.395368	0.000847127
SLC26A1	-0.514619	0.00156202		BLOC1S3	-0.453397	0.00623098		NNMT	0.622706	6.47786e-05		ARHGEF5	0.245418	2.48121e-21	-0.323857	0.00705779		ADIRF	0.242961	6.31097e-21	-0.0588151	0.633773		DCP1B	0.331511	1.55792e-38	0.187574	0.12559
DPYD	0.514599	0.00156279		RAB6C-AS1	-0.453366	0.00623492		CBX8	-0.622657	6.4891e-05		RNASE7	0.245405	2.493e-21	0.139493	0.256576		FADD	0.242941	6.35884e-21	-0.120081	0.329365		TCTN3	0.331489	1.57621e-38	0.300681	0.0127222
MREG	-0.51434	0.00157282		IGHMBP2	-0.453319	0.00624093		IGSF22	-0.622653	6.48986e-05		PKM	0.245251	2.64469e-21	0.119747	0.330722		ULBP2	0.242926	6.39571e-21	0.12523	0.308896		SV2A	0.330975	2.08273e-38	0.325372	0.00678038
PPDPF	-0.514303	0.00157426		MAGOH	0.453308	0.00624231		COL6A1	0.622566	6.50967e-05		TRIM5	0.245189	2.70819e-21	0.152954	0.21304		GSDMD	0.242859	6.55962e-21	0.15864	0.196313		PTPN14	0.330856	2.22055e-38	0.550583	1.14768e-06
LCN12	-0.514239	0.00157676		SPG20	0.453252	0.00624951		AP1G1	-0.622499	6.5249e-05		TMEM59	0.245087	2.81516e-21	0.0549611	0.656208		CTDSPL	0.242739	6.8625e-21	0.0269165	0.82752		PRKACA	0.330783	2.31056e-38	0.238284	0.050371
SIRPA	0.514025	0.00158512		TLR6	0.45319	0.0062575		SLC52A3	-0.622433	6.54002e-05		ACOT9	0.245087	2.81587e-21	0.159463	0.193973		CST6	0.242648	7.10372e-21	0.0518744	0.674398		GSPT2	0.330697	2.42041e-38	0.271181	0.0252961
PHF8	-0.513974	0.00158712		SLC35A3	-0.453019	0.0062797		CD46	-0.622321	6.56559e-05		CAMK2N1	0.245046	2.85984e-21	-0.186277	0.128274		LAPTM4B	0.242555	7.35812e-21	0.137527	0.263407		SMARCA1	0.330663	2.46548e-38	0.619993	1.71983e-08
ZMYND10	-0.513597	0.00160194		TMC7	0.452905	0.00629438		TRUB2	-0.622207	6.59184e-05		RCN1	0.244895	3.02933e-21	0.253961	0.0366372		SOX9	0.242532	7.42038e-21	0.291914	0.0157171		HAPLN3	0.330608	2.53945e-38	0.606046	4.33854e-08
ANKRD52	-0.513407	0.00160947		RASA1	0.452832	0.00630385		RGL3	-0.622099	6.61686e-05		IFNGR2	0.244884	3.0417e-21	0.603093	5.24761e-08		RRAS2	0.242372	7.88359e-21	0.316502	0.00855033		CAPZB	0.330362	2.90071e-38	0.104661	0.395663
AHR	0.513271	0.00161485		NPBWR1	0.452804	0.00630745		EHF	-0.622003	6.63908e-05		ID1	0.244629	3.35186e-21	0.0607827	0.622444		ANO1	0.242371	7.88618e-21	-0.188285	0.124136		GNS	0.330261	3.06308e-38	0.175249	0.152878
EGFR	0.513248	0.00161579		TGM4	0.452652	0.00632729		YPEL3	-0.622001	6.63936e-05		BCAP31	0.244624	3.35905e-21	0.0554772	0.653185		MX1	0.242321	8.03461e-21	0.302894	0.012049		LIMS2	0.330158	3.23886e-38	0.435323	0.000207211
CEBPD	0.513213	0.00161717		CPEB4	-0.452643	0.00632842		ABCC6	-0.621977	6.64503e-05		CBR1	0.244273	3.83816e-21	0.241281	0.0474618		PADI1	0.242214	8.36498e-21	0.051167	0.678594		MMP3	0.330152	3.24885e-38	0.44139	0.000164726
BRI3	0.513074	0.00162273		HLA-V	0.452619	0.0063315		DGKI	0.621839	6.67708e-05		PDIA3	0.244153	4.01829e-21	0.324602	0.00692018		HNF1B	0.242203	8.39961e-21	0.0433335	0.725681		FAM171A1	0.330088	3.36262e-38	0.767351	2.31182e-14
DTX3L	0.513029	0.00162453		YBX1	0.452603	0.0063336		EVPLL	-0.621835	6.67801e-05		TMEM200B	0.244074	4.13964e-21	0.339658	0.00460082		COL4A1	0.24193	9.3103e-21	0.437481	0.000191067		GABBR1	0.329959	3.60412e-38	0.332881	0.00554236
DIP2B	-0.512944	0.00162792		NME7	0.452584	0.00633612		BAG2	0.621795	6.68739e-05		OSBPL10	0.244008	4.24479e-21	-0.0423595	0.731611		HYI	0.241926	9.32337e-21	0.256039	0.0350762		GALK1	0.329936	3.64937e-38	0.186203	0.128428
CCDC80	0.51294	0.00162806		PLEKHF2	-0.452559	0.00633938		NABP1	0.621763	6.69489e-05		IFI6	0.243878	4.46019e-21	0.336195	0.00506262		SERPINB3	0.241616	1.04769e-20	0.420768	0.000353183		RTL3	0.329828	3.86781e-38	0.516929	6.38621e-06
AP1G1	-0.512882	0.00163041		BRPF3	-0.452505	0.00634635		MSC-AS1	0.621539	6.74725e-05		ERGIC2	0.243858	4.49393e-21	-0.0228966	0.852967		DAW1	0.241414	1.13035e-20	0.0844666	0.493444		DUS4L-BCAP29	0.329755	4.02321e-38	0.431954	0.000234932
YARS	0.512876	0.00163063		RPL21P75	0.452455	0.00635294		MISP3	-0.621333	6.79581e-05		SLC9A1	0.243725	4.72711e-21	-0.00277324	0.982093		CHPF	0.241377	1.14591e-20	-0.0307802	0.803227		RCAN1	0.329575	4.43414e-38	0.270149	0.0258799
LINC01237	-0.512867	0.001631		POGLUT1	0.452351	0.00636649		FOXO6	-0.621094	6.85267e-05		SLC25A43	0.243505	5.1375e-21	0.0274296	0.824284		SOX13	0.241349	1.15797e-20	-0.302761	0.0120888		ACTR8	0.329539	4.52028e-38	0.479942	3.4504e-05
NGF	0.512831	0.00163246		IQSEC1	-0.452333	0.00636889		GPR176	0.621001	6.87487e-05		PDLIM4	0.243482	5.18155e-21	0.173373	0.157393		P4HB	0.24131	1.17502e-20	0.100537	0.414644		COL12A1	0.329398	4.87541e-38	0.553882	9.60124e-07
DUSP13	-0.512807	0.00163342		BTN1A1	0.452333	0.00636893		RC3H1	-0.620737	6.93808e-05		GPR87	0.243476	5.19352e-21	0.113774	0.355582		CCDC122	0.241245	1.20418e-20	0.259098	0.0328802		MDGA1	0.329119	5.6663e-38	0.246277	0.0429192
ZNF485	-0.51265	0.00163972		PRDM1	0.452184	0.00638837		ANXA2	0.620595	6.97249e-05		FKBP2	0.243348	5.45133e-21	0.236391	0.0522831		BCAM	0.241135	1.25476e-20	-0.270762	0.025532		GREM1	0.329042	5.90408e-38	0.48263	3.07212e-05
PROCR	0.512628	0.00164062		GSG1	0.45212	0.00639677		CNOT11	-0.620588	6.97416e-05		AADAC	0.243237	5.68695e-21	0.111909	0.363573		BICC1	0.24108	1.28102e-20	0.491237	2.10413e-05		DPY19L2	0.328965	6.15586e-38	0.487768	2.4538e-05
RET	-0.512624	0.00164079		PIGHP1	-0.451978	0.00641554		IGFBP2	-0.620532	6.98776e-05		JUNB	0.24321	5.74345e-21	0.0509071	0.680137		SLC8B1	0.241072	1.28483e-20	-0.0079476	0.948713		POMGNT1	0.328954	6.19029e-38	0.496981	1.62519e-05
EXT1	0.512613	0.00164123		MT1JP	0.451926	0.00642233		TMC4	-0.620525	6.98948e-05		SERTAD1	0.243155	5.86553e-21	0.127884	0.298672		OTUB2	0.240943	1.3484e-20	-0.00751373	0.951509		GNA12	0.328898	6.37903e-38	0.332132	0.00565616
ACVR1	0.5126	0.00164175		GLI1	0.451793	0.00643997		SLC35A1	-0.620504	6.99443e-05		RAB34	0.24313	5.92006e-21	0.353077	0.00314371		PLOD3	0.240927	1.3564e-20	0.247463	0.0418951		B4GALNT1	0.328774	6.82019e-38	0.592761	1.00588e-07
DGKB	0.512569	0.00164299		CBR3-AS1	-0.451667	0.00645663		MZB1	-0.620388	7.02264e-05		ANXA8	0.243124	5.93336e-21	0.2931	0.0152795		RCN1	0.240779	1.43385e-20	0.287757	0.0173371		CXCL12	0.328747	6.92046e-38	0.0537783	0.663156
ZNF681	-0.51249	0.00164619		EVA1A	0.451657	0.00645796		CD24P2	-0.620294	7.04565e-05		APOBEC3B	0.243115	5.95393e-21	0.0769501	0.532819		SIRPB1	0.240754	1.44704e-20	0.46528	6.3925e-05		ANTXR2	0.328625	7.38843e-38	0.589505	1.22898e-07
C8G	-0.512487	0.00164631		TBPL1	0.451603	0.00646512		PICK1	-0.620281	7.0488e-05		ANXA11	0.243036	6.13486e-21	0.0697741	0.571805		ARHGAP12	0.240675	1.49051e-20	0.0991483	0.421152		DENND5B	0.328586	7.54515e-38	0.581108	2.03989e-07
FN1	0.512451	0.00164777		MCPH1	0.451418	0.00648966		PROS1	0.620154	7.07991e-05		ACSL4	0.242979	6.26944e-21	0.375771	0.00158945		MMP15	0.240594	1.53644e-20	-0.0303957	0.805636		ZNF469	0.328468	8.03666e-38	0.494743	1.79825e-05
RN7SL470P	0.511998	0.00166621		NT5CP1	-0.451316	0.00650317		SH2B3	0.620134	7.08477e-05		PLPP3	0.242972	6.28449e-21	0.426379	0.000288375		BCAP31	0.240577	1.54657e-20	0.117707	0.339088		GAPDH	0.328459	8.07531e-38	0.121512	0.323594
ZNF32-AS2	-0.511909	0.00166984		IQGAP1	0.451256	0.00651119		AGPAT1	0.61997	7.1253e-05		YBX3	0.242961	6.31101e-21	0.173	0.158302		KRT5	0.240362	1.67546e-20	0.235293	0.0534188		SH3KBP1	0.328068	9.95425e-38	0.697277	3.95327e-11
FTH1P7	0.51166	0.00168006		SCN5A	-0.451237	0.0065138		CALU	0.619776	7.17323e-05		SOWAHC	0.242702	6.96149e-21	0.00197703	0.987234		TNFSF10	0.240339	1.6903e-20	-0.0053904	0.965202		HDX	0.327926	1.0742e-37	0.291857	0.0157386
APOBEC3C	0.511578	0.00168343		RTFDC1	-0.451225	0.00651539		PDXDC1	-0.619717	7.18787e-05		TJP1	0.242669	7.04628e-21	0.0793504	0.520079		EPHA1	0.24023	1.76038e-20	-0.278382	0.0215232		ITGA1	0.327839	1.12523e-37	0.368559	0.00198468
ERAL1	-0.511491	0.00168703		LINC00352	-0.451132	0.00652777		DCBLD2	0.619687	7.19541e-05		HLA-B	0.242533	7.41951e-21	0.311	0.00984063		KLF3	0.239762	2.09611e-20	0.213557	0.080356		BBS5	0.327825	1.13372e-37	0.157814	0.198682
ZNF205	-0.511397	0.00169092		DSTNP2	0.450866	0.00656339		NPDC1	-0.619403	7.26641e-05		DEFB4A	0.242466	7.6091e-21	0.115107	0.349938		ATP8B1	0.239691	2.15184e-20	-0.143407	0.243341		CEP19	0.327752	1.17932e-37	0.221054	0.0700569
PLA2G4A	0.511324	0.00169392		MTND3P10	-0.450863	0.00656384		LGALS8-AS1	-0.619306	7.29085e-05		STEAP2	0.242452	7.64729e-21	0.299404	0.013125		PARP12	0.239627	2.20378e-20	0.195312	0.110458		BICD1	0.327746	1.18284e-37	0.600566	6.16591e-08
HILPDA	-0.511271	0.00169613		TSPAN9	-0.450626	0.00659576		KRT18P11	-0.619247	7.30568e-05		LONRF3	0.242297	8.10908e-21	0.200936	0.100373		COTL1	0.23959	2.23464e-20	0.264046	0.0295712		ZC3H7B	0.327669	1.2327e-37	0.327657	0.00638025
GNA15	0.511269	0.00169623		RABEP1	-0.450578	0.00660215		L2HGDH	-0.619008	7.36626e-05		B4GALT7	0.242109	8.7051e-21	0.053631	0.664022		RER1	0.239386	2.41065e-20	0.161518	0.188217		CTSB	0.327511	1.34123e-37	0.498387	1.52453e-05
FAM134A	-0.511195	0.0016993		NXPH3	-0.450509	0.00661155		RAD9A	-0.618911	7.39096e-05		ISG15	0.242063	8.85418e-21	0.261213	0.0314294		RAB43	0.239327	2.46445e-20	-0.0678506	0.582476		VASH1	0.327469	1.37168e-37	0.33077	0.00586853
TUBE1	0.511192	0.00169941		SLC40A1	-0.450501	0.00661266		ZNF620	-0.618893	7.39554e-05		STBD1	0.241934	9.2951e-21	0.0315501	0.798407		GLIPR1	0.239282	2.50519e-20	0.429362	0.000258538		LMAN1	0.327229	1.55879e-37	0.481027	3.29278e-05
UNG	-0.511177	0.00170003		RGS20	0.450417	0.00662394		LMX1B	-0.618835	7.41051e-05		ASAP2	0.241834	9.65189e-21	-0.163127	0.183793		TSPAN4	0.239219	2.56537e-20	-0.0270403	0.826739		ANKRD44	0.326917	1.84165e-37	0.305092	0.0114115
PSORS1C3	0.511011	0.00170697		ITPRIPL2	0.450409	0.00662509		NT5E	0.618776	7.42544e-05		RAPGEF3	0.241711	1.01105e-20	-0.268982	0.026554		IL6ST	0.23907	2.71057e-20	0.116666	0.343406		HOXC8	0.326873	1.88509e-37	0.176211	0.150601
KAT6B	-0.510937	0.00171008		PRKAG1	-0.450397	0.00662674		FRAT2	-0.618772	7.42663e-05		RAB22A	0.241675	1.02474e-20	-0.306198	0.0111018		ITPRID2	0.238805	2.99123e-20	0.193789	0.113319		FSD1	0.326835	1.92354e-37	0.508208	9.67668e-06
MTND4P12	-0.510777	0.00171678		AMACR	-0.450361	0.0066316		PREX1	-0.618752	7.4317e-05		ASB9	0.241541	1.07767e-20	0.0402634	0.744427		DBNDD2	0.238661	3.15451e-20	0.298467	0.0134276		TMEM109	0.326778	1.98314e-37	0.300265	0.0128521
ZNF43	-0.510758	0.00171756		UTP11	0.450273	0.00664346		RIN2	0.61872	7.43976e-05		CNIH4	0.241525	1.08419e-20	0.0528701	0.668509		EVA1C	0.238589	3.24038e-20	0.414244	0.000445108		FAHD2A	0.326639	2.13496e-37	0.438009	0.000187296
SLC25A1	-0.510509	0.00172805		WIPI1	-0.450079	0.00666981		ZACN	-0.618665	7.45396e-05		EHF	0.241506	1.09179e-20	-0.110682	0.368893		NAV3	0.238517	3.32762e-20	0.14063	0.252683		PIP4K2B	0.326441	2.37244e-37	0.192589	0.115613
DCDC2	-0.510343	0.00173506		ITPRIP	0.450014	0.00667874		TMEM229B	-0.618469	7.50462e-05		CYP4F11	0.241464	1.10929e-20	0.119505	0.33171		TMED7-TICAM2	0.238487	3.36487e-20	0.155627	0.205057		NDN	0.326441	2.37304e-37	0.247715	0.04168
KRT8P45	-0.510258	0.00173865		FHL3	0.44976	0.00671347		GNG12	0.61826	7.55865e-05		EHBP1L1	0.241417	1.12871e-20	0.0440041	0.721607		FAM20C	0.238422	3.44669e-20	0.233602	0.0552085		MYL6B	0.326435	2.38048e-37	0.250945	0.0390045
CCDC71L	0.510126	0.00174427		BTG3	0.449562	0.00674062		LDLRAD4	-0.618052	7.61313e-05		NRIP3	0.241285	1.18612e-20	0.225844	0.0640492		ANKRD2	0.238373	3.50957e-20	-0.052254	0.67215		ZFP28	0.326373	2.45958e-37	0.425087	0.000302243
WISP1	0.510068	0.00174675		MFSD13A	0.449468	0.00675351		WASIR2	-0.617958	7.63766e-05		EVA1B	0.241207	1.22155e-20	0.0946658	0.442554		SDSL	0.238045	3.96198e-20	-0.276408	0.0225063		PNMA2	0.326327	2.52115e-37	0.713325	8.74668e-12
PALM2-AKAP2	0.510059	0.00174714		TCEA3	-0.449335	0.0067718		PGAP2	-0.617728	7.69847e-05		CDH13	0.240904	1.36827e-20	0.355182	0.00295707		LRATD2	0.238033	3.9801e-20	-0.230863	0.0582085		ANKRD7	0.326323	2.52658e-37	0.619675	1.75735e-08
AKIRIN2	0.509939	0.00175225		ADGRV1	-0.449276	0.00677998		PYGO2	-0.617211	7.83624e-05		FJX1	0.240819	1.41232e-20	0.0505958	0.681989		S100A14	0.237878	4.21456e-20	-0.139966	0.254953		GLI1	0.326278	2.58789e-37	0.619683	1.7565e-08
EMP3	0.509937	0.00175235		TMEM107	0.449232	0.00678603		RBMS3-AS3	0.617146	7.85381e-05		ZFP36L1	0.240812	1.41628e-20	-0.0734776	0.55152		IRF6	0.237823	4.3019e-20	-0.0542256	0.660525		FNIP1	0.326175	2.73261e-37	0.4622	7.25086e-05
HACD3	-0.509577	0.00176779		ZSCAN20	0.449169	0.00679479		ARFGAP2	-0.616962	7.90347e-05		COPZ2	0.240669	1.49385e-20	0.0110645	0.928644		SCGB1A1	0.23776	4.40243e-20	0.0237159	0.847768		TYMS	0.325828	3.28664e-37	0.586044	1.51706e-07
APCDD1L	0.509428	0.00177421		GPR89A	-0.449112	0.00680267		N4BP3	-0.616945	7.90821e-05		ENC1	0.240631	1.51555e-20	0.0397466	0.747597		CHMP4C	0.237595	4.67831e-20	-0.127335	0.300769		PCDH10	0.325508	3.89499e-37	0.326201	0.00663286
RAB6C-AS1	-0.509384	0.00177612		CRACR2B	-0.449094	0.00680518		SP100	0.61675	7.96125e-05		FOXQ1	0.240607	1.52918e-20	0.299999	0.0129359		EIF5A2	0.237593	4.68217e-20	0.169514	0.166985		AKIP1	0.325504	3.90232e-37	0.36913	0.00195042
MAMDC4	-0.509338	0.00177809		MON2	-0.448991	0.00681948		CAMK1	0.616552	8.01545e-05		CP	0.240287	1.72317e-20	0.059465	0.630022		ARPIN	0.237577	4.70962e-20	0.0270092	0.826935		ITGB1	0.325285	4.38206e-37	0.645243	2.85466e-09
CYTIP	0.509305	0.0017795		CERKL	0.448973	0.00682195		C8G	-0.616279	8.09073e-05		ACP7	0.24014	1.82041e-20	0.135654	0.270027		CTHRC1	0.237534	4.78454e-20	0.394537	0.000870725		GDF5	0.325184	4.62394e-37	0.413786	0.000452307
ATXN7L3B	-0.509278	0.00178067		FAM8A1	-0.448902	0.00683184		L3HYPDH	0.616187	8.11603e-05		CUEDC1	0.240125	1.83086e-20	-0.108398	0.378914		HTR7	0.237508	4.83083e-20	0.337117	0.00493573		SGK1	0.325121	4.78052e-37	0.655588	1.30259e-09
TGIF2-C20orf24	-0.509053	0.00179044		IGFBP6	0.448844	0.00683982		BRI3	0.616183	8.11727e-05		TNFSF10	0.240083	1.85942e-20	0.049419	0.689003		GSN	0.237404	5.01917e-20	0.0432209	0.726365		PLCD4	0.324822	5.6017e-37	-0.0266184	0.829401
ZNF620	-0.509047	0.00179071		RPL21P134	0.448818	0.00684356		MRPL49	-0.616092	8.1426e-05		COL17A1	0.240001	1.9174e-20	0.269376	0.0263248		ARHGAP18	0.237291	5.23336e-20	0.0993295	0.420299		TENM3	0.324787	5.70386e-37	0.364914	0.00221617
PPP4C	-0.509041	0.001791		DLK2	0.448809	0.00684475		PIGM	-0.615937	8.18583e-05		TMSB10	0.239988	1.92625e-20	0.365867	0.00215342		ADAM15	0.237091	5.63186e-20	-0.28177	0.0199207		MRGPRF	0.324782	5.72157e-37	0.39089	0.000981482
PREB	-0.50896	0.00179453		CEP162	0.448745	0.00685363		ZYX	0.61552	8.30319e-05		NACC2	0.23991	1.98327e-20	-0.14921	0.224588		GPRC5C	0.237082	5.65147e-20	-0.258812	0.0330803		TK2	0.324621	6.228e-37	0.39289	0.000919268
DYRK3	0.508677	0.00180691		DZIP1L	0.448657	0.00686592		ELL2	0.615354	8.35042e-05		GPX1	0.239767	2.09208e-20	0.366335	0.0021232		RAB1A	0.237076	5.66387e-20	0.00513758	0.966833		ZFPM2	0.324561	6.42911e-37	0.290405	0.0162894
SLC44A2	-0.508595	0.00181051		COTL1	0.448591	0.00687511		LAMA5	-0.615181	8.39988e-05		BATF2	0.239755	2.10112e-20	0.194069	0.112789		BRI3	0.237057	5.70305e-20	0.226486	0.0632767		HSPB6	0.324465	6.7638e-37	0.376556	0.00155105
PARP4P2	0.50858	0.00181116		YAP1P1	0.448382	0.00690447		ADAM19	0.615097	8.42387e-05		TMEM159	0.23974	2.11271e-20	-0.0293334	0.812303		PDGFA	0.236896	6.05269e-20	0.00028975	0.998129		MEIS3	0.324445	6.83601e-37	-0.0147155	0.905193
REEP6	-0.508548	0.00181255		PRKRIP1	-0.448299	0.00691607		HEATR5B	-0.614721	8.53233e-05		ANXA5	0.239626	2.20484e-20	0.305075	0.0114163		FAM177A1	0.236886	6.07318e-20	-0.0467246	0.70516		MYO9B	0.324373	7.09847e-37	0.39518	0.000852419
HRAS	-0.508522	0.00181373		TMEM203	-0.448233	0.00692539		PRNP	0.614702	8.53803e-05		TMBIM6	0.239606	2.22152e-20	-0.134028	0.275863		CBLC	0.236816	6.23161e-20	-0.0382583	0.756751		KIRREL3	0.324355	7.16871e-37	0.124091	0.313353
ABCA3	-0.508469	0.00181605		AKR7A3	-0.448203	0.00692955		SLC4A7	0.614575	8.57478e-05		SLC31A2	0.239581	2.2421e-20	-0.0828766	0.501644		TMEM138	0.236774	6.3287e-20	0.131407	0.285448		WWC2	0.323944	8.90169e-37	0.368224	0.00200502
KLF10	0.508404	0.00181892		AK3P5	0.448098	0.00694438		FAM213A	-0.614493	8.59873e-05		SNX24	0.239494	2.31557e-20	0.0128151	0.91739		DSTN	0.236712	6.47508e-20	0.0397972	0.747286		SPAG9	0.323838	9.41626e-37	0.497125	1.61459e-05
STARD4-AS1	0.508361	0.0018208		ZNF438	0.448092	0.00694527		IGFBP5	-0.614455	8.6099e-05		GBE1	0.239292	2.49621e-20	0.330603	0.00589506		ZDHHC7	0.236635	6.65968e-20	-0.0441597	0.720663		FOSL1	0.323793	9.64058e-37	0.693054	5.78475e-11
FRAT1	-0.508213	0.00182734		SMPD3	-0.448031	0.00695389		PDE4A	0.614443	8.61358e-05		TMEM132A	0.239269	2.51746e-20	-0.146666	0.23268		KCNK1	0.236607	6.72857e-20	-0.00923817	0.940398		MTPN	0.323683	1.02183e-36	0.410912	0.000500026
ITGA1	0.508131	0.001831		WFIKKN1	-0.447974	0.00696188		MMP14	0.61442	8.62031e-05		EMC3	0.239197	2.5863e-20	0.247792	0.0416143		RPN1	0.236319	7.47944e-20	0.229873	0.0593256		LIMK1	0.323586	1.07513e-36	0.202617	0.0975033
MTCO1P30	0.508116	0.00183164		LYN	0.447947	0.0069657		GPR3	0.614331	8.64635e-05		GPD2	0.239195	2.58773e-20	-0.00736743	0.952452		TMCC3	0.236274	7.60241e-20	0.0550016	0.65597		KCNH1	0.323483	1.13505e-36	-0.00280338	0.981899
CDK15	0.50794	0.00183949		NOL8	0.447926	0.00696872		SRI	0.614329	8.64687e-05		PIGK	0.238958	2.82589e-20	0.338252	0.00478355		LAMP1	0.236207	7.79132e-20	0.148453	0.226976		RNF11	0.323325	1.23309e-36	0.162325	0.185988
LUCAT1	0.507917	0.00184052		MIR29A	0.44774	0.00699498		NECAB3	-0.614286	8.65966e-05		PEAR1	0.238918	2.86771e-20	0.143749	0.242204		MAP3K6	0.236105	8.08885e-20	0.199399	0.103056		ZDHHC8	0.323214	1.30752e-36	0.603469	5.12258e-08
MSI1	-0.507909	0.00184089		MED22	-0.44755	0.007022		PPP2R1A	-0.614198	8.68552e-05		RHBDF2	0.238841	2.95101e-20	0.0736033	0.550838		IFIT1	0.236036	8.29699e-20	0.327415	0.00642156		S1PR3	0.323047	1.42756e-36	-0.0225551	0.855136
VAMP8	-0.507831	0.00184435		COL9A2	-0.447406	0.00704256		LRTOMT	-0.614148	8.70023e-05		CAPN1	0.238789	3.00869e-20	-0.0447163	0.717288		KLF6	0.235854	8.86885e-20	0.269329	0.0263524		NCDN	0.322612	1.79342e-36	0.206074	0.0918016
C1orf194	-0.507754	0.00184779		UHRF2	0.447274	0.00706144		SLC34A3	-0.613948	8.7594e-05		TSKU	0.238584	3.24589e-20	0.0147644	0.90488		IQSEC2	0.235815	8.9943e-20	-0.0611173	0.620525		EHD2	0.322514	1.88833e-36	0.402931	0.000657555
EVPL	-0.507471	0.00186052		SNAI2	0.447051	0.00709334		PLXNB1	-0.613674	8.84131e-05		PTPRF	0.238564	3.27077e-20	-0.14335	0.243528		ERBB2	0.235736	9.25953e-20	-0.348233	0.00361379		ENO2	0.32246	1.94205e-36	0.389617	0.00102306
PTPA	-0.507359	0.00186556		DDIT4	0.447042	0.00709463		GOLGA2P5	-0.613633	8.85364e-05		CYB561	0.238482	3.37068e-20	-0.284587	0.018667		SMURF2	0.235725	9.29698e-20	0.197819	0.10587		KIFAP3	0.322213	2.21014e-36	0.235328	0.0533833
RAI14	0.507311	0.00186774		NUDT4	-0.447	0.00710066		OAZ3	-0.613619	8.85798e-05		CD47	0.238398	3.47802e-20	0.29869	0.013355		RNF128	0.235695	9.39857e-20	-0.106871	0.385706		STIMATE	0.322196	2.23097e-36	0.307565	0.0107292
GANC	0.507285	0.00186888		ERCC-00164	-0.446925	0.0071114		HECTD4	-0.613467	8.90357e-05		IL20RB	0.238343	3.54911e-20	0.193389	0.114079		MOB3C	0.235533	9.9705e-20	0.233451	0.0553703		GET3	0.322116	2.32551e-36	0.126599	0.303596
PATZ1	-0.507165	0.00187433		MAML3	-0.446917	0.00711255		MSC	0.61341	8.92067e-05		TRAF3IP2	0.238154	3.80633e-20	0.0561267	0.64939		DENND2B	0.235489	1.0132e-19	0.410576	0.000505894		ARL13B	0.322004	2.46641e-36	0.612755	2.79551e-08
KRT8P3	-0.50715	0.00187499		SNUPN	0.44687	0.00711929		ELK3	0.613181	8.99022e-05		CFLAR	0.238139	3.82763e-20	0.307351	0.0107869		TAPBP	0.235488	1.01351e-19	0.323136	0.00719329		ANPEP	0.321856	2.66431e-36	0.533111	2.86314e-06
CCDC120	-0.50684	0.00188912		GAB1	-0.446847	0.00712263		SLC22A5	-0.613166	8.99484e-05		HSPA1A	0.238132	3.83656e-20	0.0682958	0.579998		NHS	0.23539	1.05048e-19	0.21365	0.0802217		GAMT	0.321796	2.74981e-36	-0.000108996	0.999296
ATP8A1	-0.506772	0.00189221		RAB19	-0.446686	0.00714591		SCYL3	-0.612937	9.0648e-05		PIGT	0.238064	3.93466e-20	-0.0108882	0.929778		IRF9	0.23538	1.05446e-19	0.274863	0.0233024		KIAA1549L	0.32149	3.22647e-36	0.46916	5.44473e-05
TMEM191C	-0.506722	0.00189451		RPL26	0.446614	0.00715633		EIF2AK1	-0.612808	9.10452e-05		C14orf119	0.238058	3.94366e-20	0.21804	0.0740623		NACC2	0.235375	1.0564e-19	-0.122931	0.317934		ARFGAP3	0.321483	3.23879e-36	0.275595	0.0229224
ZNF571	-0.506674	0.00189669		PDZD8	0.446531	0.00716838		EEF1A1P5	0.612772	9.1156e-05		DOCK1	0.237807	4.32718e-20	-0.215732	0.0772519		DUSP23	0.235331	1.07353e-19	-0.246036	0.0431291		CD109	0.321392	3.39563e-36	0.555229	8.92161e-07
CYB561	-0.506621	0.0018991		MTHFD2L	0.446527	0.00716887		AP1G2	-0.61267	9.14695e-05		CFAP251	0.237658	4.57152e-20	0.291647	0.015817		ADTRP	0.235307	1.08281e-19	0.358579	0.00267651		MCOLN1	0.321389	3.40054e-36	0.195656	0.10982
CD44	0.506544	0.00190264		FAM212B	-0.446489	0.00717435		ADNP	-0.612632	9.15874e-05		TES	0.237528	4.79602e-20	-0.0362869	0.768927		MBNL2	0.235185	1.13211e-19	0.108668	0.377723		ACTR3	0.321342	3.48626e-36	0.117774	0.338812
ABCA10	0.50642	0.00190835		EBF4	-0.446314	0.00719986		CDC42SE1	-0.612527	9.19144e-05		TCIRG1	0.23748	4.88136e-20	0.0550119	0.65591		PLXNB3	0.23513	1.15512e-19	-0.153139	0.21248		CD63	0.32133	3.50831e-36	-0.144897	0.238425
ZNF708	-0.506403	0.00190913		GRAMD4	-0.446174	0.00722022		ADA	0.61213	9.31527e-05		NFE2L3	0.237402	5.02385e-20	0.24772	0.0416754		P2RY2	0.235114	1.16166e-19	-0.308363	0.0105169		ZCWPW2	0.321299	3.56417e-36	0.134832	0.272968
SEMA3B-AS1	-0.506359	0.00191116		RPS12	0.446162	0.00722195		CRY2	-0.611962	9.36819e-05		SLC49A4	0.237386	5.05253e-20	0.0168137	0.891751		ENC1	0.234955	1.23122e-19	0.113848	0.355266		CPEB2	0.321069	4.02005e-36	0.184269	0.132515
PPM1B	-0.506343	0.0019119		PLOD1	0.446072	0.0072351		MAGEF1	-0.611915	9.38312e-05		WWC2	0.237341	5.13806e-20	0.00489525	0.968397		SLC22A18AS	0.23483	1.28836e-19	0.167879	0.171176		CC2D1B	0.321068	4.02065e-36	0.305848	0.0111991
CDC42EP1	0.506312	0.00191335		TNFRSF1A	0.446046	0.00723883		MURC	0.611866	9.39864e-05		NEK6	0.237142	5.52829e-20	0.191069	0.11857		CCNJL	0.23464	1.38078e-19	-0.0389081	0.75275		CCN1	0.320847	4.51207e-36	0.594582	8.98379e-08
ALDH6A1	-0.506172	0.00191979		TMEM133	0.445911	0.00725859		KDM2A	-0.611788	9.4232e-05		MMP3	0.237056	5.70521e-20	0.23663	0.0520391		CTTNBP2NL	0.234602	1.39974e-19	0.14522	0.237367		ACTR2	0.320833	4.54422e-36	0.450213	0.000117077
NXN	0.506162	0.00192026		TSPAN15	-0.445777	0.00727826		CORO1C	0.611779	9.42626e-05		RPN1	0.236918	6.00351e-20	0.223297	0.0671899		CCNO	0.23451	1.4477e-19	0.0673211	0.58543		TAGLN	0.320827	4.559e-36	0.50734	1.00792e-05
CLDN3	-0.506133	0.00192163		PLEKHA2	0.445725	0.00728582		SEC23B	-0.611767	9.43e-05		DERL2	0.236916	6.00729e-20	0.24399	0.0449516		TLCD3A	0.234262	1.58378e-19	0.291994	0.0156872		FNDC4	0.320691	4.89313e-36	0.503822	1.1875e-05
2023-09-01	-0.50612	0.00192222		ST3GAL1	-0.445536	0.00731375		SYBU	-0.611318	9.57367e-05		DNTTIP1	0.23688	6.08768e-20	-0.0403388	0.743964		LTBP3	0.234236	1.59884e-19	0.00439684	0.971613		SEC14L1	0.320684	4.91185e-36	0.537834	2.24757e-06
RN7SKP11	0.50612	0.00192223		GNG12	0.445509	0.00731773		SPTBN2	-0.611317	9.57377e-05		SERPINB5	0.236751	6.38236e-20	0.375441	0.00160587		TUBB6	0.234087	1.68774e-19	0.324326	0.00697084		APBA2	0.320579	5.18792e-36	0.426514	0.00028696
PNKP	-0.506088	0.0019237		FZD4	-0.445399	0.00733394		LRRC37A16P	-0.611306	9.57737e-05		ARL4A	0.236548	6.87771e-20	0.395515	0.000843001		EPB41L1	0.23408	1.69218e-19	-0.107381	0.383431		CCN4	0.320548	5.272e-36	0.478591	3.65644e-05
ZFP30	-0.506021	0.00192681		FGFBP1	0.445393	0.00733485		ITGB3	0.611281	9.58538e-05		FADD	0.236517	6.95584e-20	-0.154236	0.209183		RAB22A	0.233995	1.74494e-19	-0.228355	0.0610708		PRPS1	0.320447	5.55803e-36	0.309828	0.0101363
MAP4	0.505997	0.00192794		TEAD3	-0.445392	0.0073349		CLMN	-0.611273	9.588e-05		TNFRSF10A	0.236407	7.24263e-20	0.0543647	0.659707		LRAT	0.233982	1.75364e-19	0.223663	0.0667313		LPXN	0.320313	5.95831e-36	0.217551	0.0747287
TDH	-0.505785	0.0019378		LSM14A	-0.445372	0.00733791		MYRIP	-0.611179	9.61843e-05		ECM1	0.23637	7.3419e-20	0.265063	0.0289272		TMEM139	0.233911	1.79898e-19	-0.175132	0.153157		BOC	0.320263	6.11508e-36	0.324141	0.00700496
XKR4	0.505625	0.00194529		DIRC3	-0.445263	0.00735405		CARS	0.611039	9.66377e-05		MELTF	0.236175	7.88538e-20	0.174134	0.155551		HSPA1A	0.233865	1.8295e-19	0.115871	0.346728		ABCA1	0.319888	7.43055e-36	0.368149	0.00200956
CCND2	0.505534	0.00194954		SP100	0.445115	0.00737598		NOL3	-0.610979	9.68345e-05		RRAS2	0.23616	7.92716e-20	0.301537	0.0124581		LPAR3	0.233815	1.86265e-19	0.336617	0.00500413		MAPK7	0.319794	7.80033e-36	0.383845	0.00123217
ZNF615	-0.505481	0.001952		PSAT1	0.445097	0.00737867		MTCL1	0.610791	9.74466e-05		KLF6	0.236148	7.96356e-20	0.266347	0.0281306		GRB7	0.233789	1.88036e-19	-0.279288	0.0210845		TIMM22	0.319691	8.23064e-36	0.442351	0.000158784
NFIL3	0.505385	0.00195651		ZCCHC6	0.445013	0.00739105		TRIM3	-0.610611	9.80388e-05		RP1	0.235954	8.54893e-20	0.02731	0.825038		CYBA	0.233757	1.90224e-19	0.208517	0.0879324		DLX1	0.319669	8.32493e-36	0.309949	0.0101054
MTERF2	-0.505274	0.00196178		KRT8P11	-0.444992	0.00739428		G3BP1	0.610558	9.82125e-05		P4HA1	0.235858	8.85286e-20	0.439584	0.000176448		GALNT3	0.233733	1.91902e-19	-0.159518	0.193818		LTBP2	0.319554	8.83746e-36	0.386342	0.00113739
ACOT4	-0.505267	0.00196209		KLF13	0.444981	0.00739581		PSMG4	0.610525	9.83212e-05		NKX3-1	0.235836	8.92532e-20	0.297118	0.0138737		BCL2L1	0.233654	1.97487e-19	-0.0458461	0.710457		VCAM1	0.319543	8.88632e-36	0.233811	0.0549848
KLHL29	0.505208	0.0019649		MIR23A	0.444939	0.00740208		FAM25A	-0.610515	9.83537e-05		HLA-A	0.23581	9.01042e-20	0.35871	0.00266618		TNFRSF11B	0.233506	2.08301e-19	0.501995	1.29219e-05		UAP1L1	0.319538	8.9094e-36	0.061274	0.619628
CCDC169	0.505043	0.00197266		DNMT3A	-0.444896	0.00740847		STK32C	0.610368	9.88387e-05		IFI44L	0.235667	9.49629e-20	0.205411	0.0928731		EFNB2	0.233433	2.1389e-19	0.279408	0.0210265		CRYZL1	0.319428	9.42968e-36	0.45239	0.00010746
ATF5	-0.504677	0.00199011		RNU6-833P	0.444725	0.00743397		VEZT	-0.610179	9.94676e-05		MRGPRX3	0.235609	9.69952e-20	0.126538	0.303831		B4GALT7	0.233368	2.18961e-19	0.00627924	0.959469		NEIL2	0.319384	9.65074e-36	0.541496	1.85825e-06
RASSF7	-0.504668	0.00199053		DLGAP1-AS5	-0.444672	0.00744201		LINC00674	-0.61015	9.9566e-05		TBC1D8	0.23555	9.91049e-20	0.0253963	0.837124		STYK1	0.233336	2.21504e-19	0.0611272	0.620469		GPR3	0.319369	9.7233e-36	0.554654	9.20576e-07
EVA1A	0.504657	0.00199105		PLEK2	0.444656	0.0074443		RARS	0.609829	0.000100641		DUSP23	0.235525	1.00019e-19	-0.209534	0.0863603		TNFSF15	0.233241	2.29305e-19	0.158663	0.196247		LDB2	0.319343	9.85662e-36	0.376243	0.00156624
ANGPT4	0.504606	0.00199346		MET	0.444567	0.00745773		EXOG	0.609773	0.00010083		CCBE1	0.235513	1.00456e-19	0.236515	0.0521559		EVPL	0.232971	2.52779e-19	-0.342171	0.00428944		MARCHF4	0.319329	9.93036e-36	0.464166	6.69137e-05
ADA	0.504482	0.00199942		HNRNPA1P7	0.444478	0.00747096		PLEKHA7	-0.609644	0.000101267		DSTN	0.235464	1.02239e-19	-0.0470081	0.703454		PATJ	0.232854	2.63631e-19	-0.263347	0.0300212		EIF4A1	0.319308	1.00366e-35	0.458539	8.40937e-05
KLF13	0.504351	0.0020057		GCHFR	-0.444402	0.00748241		PPP1R13B	-0.609629	0.000101318		LUZP1	0.235415	1.04095e-19	0.0916881	0.4571		TRIOBP	0.232836	2.65398e-19	-0.0792087	0.520827		CUEDC2	0.319273	1.02208e-35	0.286304	0.0179362
TFF3	-0.504286	0.00200885		PAPPA	0.444359	0.00748891		LIPH	-0.60952	0.000101687		MYL12B	0.235333	1.07253e-19	0.186417	0.127982		EXT2	0.232714	2.77293e-19	0.199209	0.103391		CTSO	0.319137	1.09657e-35	0.224772	0.0653565
AZI2	0.504174	0.00201424		KHK	-0.444299	0.00749795		RNASET2	-0.609344	0.000102288		FGFRL1	0.235299	1.08594e-19	0.0121911	0.9214		AIFM2	0.232491	3.00469e-19	0.138165	0.261177		TTYH3	0.31906	1.14107e-35	0.22305	0.0675007
ATP2A1	-0.503952	0.00202496		GCNT7	-0.444117	0.00752542		DOK1	0.60933	0.000102333		GEM	0.235275	1.09542e-19	0.436733	0.000196524		GPC1	0.232483	3.01404e-19	0.0793456	0.520104		CCDC136	0.319051	1.14621e-35	0.280834	0.0203527
CASZ1	-0.503918	0.00202664		POLR3K	-0.444103	0.00752743		PID1	0.60931	0.000102403		CTBP2	0.23527	1.09756e-19	-0.18157	0.138378		EPHX4	0.232452	3.04794e-19	0.0901049	0.46494		LIMS1	0.319015	1.16804e-35	0.547994	1.31853e-06
SNX4	-0.503668	0.00203882		TFF3	-0.444101	0.00752779		BTN2A1	0.609307	0.000102414		COL27A1	0.235255	1.10362e-19	-0.0522041	0.672446		ZYX	0.232406	3.09866e-19	0.162169	0.186418		NBPF9	0.318864	1.263e-35	0.346187	0.00383037
ROMO1	-0.503597	0.00204226		EXTL3	0.444053	0.00753509		MAPK13	-0.609039	0.000103335		PIGV	0.234868	1.27071e-19	0.219364	0.0722807		CAMK2N1	0.232377	3.13148e-19	-0.279489	0.0209878		MYH9	0.318723	1.3584e-35	0.467055	5.94143e-05
NR1D1	0.503513	0.00204635		HMGA1	0.444044	0.00753644		ACTN1	0.608912	0.000103772		NHS	0.234834	1.28667e-19	0.186793	0.1272		SLC25A24	0.232188	3.35117e-19	0.128286	0.297145		NES	0.318685	1.38544e-35	0.111948	0.363406
FBXW12	-0.503496	0.00204722		PRG2	0.444012	0.00754122		KLF8	-0.608846	0.000104003		PAPSS2	0.234816	1.29519e-19	0.0948161	0.441826		PARD3	0.232144	3.40444e-19	0.0750771	0.542867		TWSG1	0.318414	1.59372e-35	0.574531	3.00403e-07
TMEM43	0.503397	0.00205205		CSF1	0.443859	0.00756437		ARHGAP32	-0.60884	0.000104024		ADRA1B	0.234653	1.37402e-19	0.279197	0.0211281		ST6GALNAC1	0.231924	3.68504e-19	0.119206	0.332928		HMOX1	0.31841	1.59678e-35	0.376933	0.00153289
MAML2	0.50338	0.00205289		VPS26B	-0.443842	0.00756698		CRABP2	-0.608829	0.00010406		AGPAT2	0.23459	1.40624e-19	-0.162384	0.185827		SAV1	0.231837	3.80109e-19	0.399763	0.000731697		B4GAT1	0.318382	1.62018e-35	0.168337	0.169993
SPRY2	0.503332	0.00205527		CYP2F2P	-0.443828	0.00756909		CPEB3	-0.608826	0.00010407		OSBPL3	0.234579	1.41175e-19	0.161663	0.187814		FAM110C	0.231796	3.85825e-19	-0.180181	0.141474		SERPINH1	0.318262	1.72351e-35	0.475379	4.19294e-05
SLC34A3	-0.503318	0.00205593		TRAF3	0.443802	0.00757309		URAHP	-0.608801	0.000104158		MED15	0.234545	1.4294e-19	-0.00173373	0.988805		LPCAT2	0.231742	3.93369e-19	0.372046	0.00178374		NBPF26	0.318189	1.78997e-35	0.185776	0.129321
MYPN	0.50323	0.00206024		MSANTD3	0.443777	0.00757693		HOXC11	-0.608735	0.000104388		HS3ST1	0.234493	1.4566e-19	0.280019	0.0207356		NAGS	0.231647	4.06924e-19	0.312786	0.0094043		LAMP2	0.318109	1.86523e-35	0.349383	0.00349691
TARBP2	-0.503022	0.00207052		RPS20P10	0.443761	0.00757933		RBFOX2	0.608725	0.000104422		FERMT1	0.234372	1.52172e-19	0.176065	0.150946		GBP1	0.231551	4.21255e-19	0.327359	0.00643131		ABRAXAS1	0.318085	1.88843e-35	0.64086	3.94535e-09
UBE2O	-0.503	0.00207162		GALK1	-0.443572	0.00760803		IFIT5	0.608374	0.000105651		SELENOS	0.234292	1.56663e-19	0.290756	0.0161549		LETM2	0.231234	4.71875e-19	-0.00765482	0.9506		SEPTIN2	0.31804	1.93215e-35	0.384565	0.00120412
TBC1D30	-0.502905	0.0020763		TRIP10	0.443571	0.0076082		MAP3K7CL	0.608319	0.000105843		GOLGA5	0.234235	1.59977e-19	0.115528	0.348166		SPRR2D	0.231195	4.78488e-19	0.355076	0.00296617		LOXL1	0.317938	2.03673e-35	0.400478	0.000714325
CDAN1	-0.502857	0.00207868		RIPPLY2	0.443547	0.0076119		SAMD4A	0.608292	0.000105939		L3HYPDH	0.234199	1.6208e-19	0.106427	0.387695		PRKCZ	0.230987	5.15523e-19	-0.258844	0.0330581		APLF	0.317919	2.05701e-35	0.662673	7.47659e-10
CCDC142	-0.502808	0.00208111		LINC01314	-0.443505	0.00761822		ABCB9	-0.608184	0.000106323		DDOST	0.234087	1.68778e-19	0.265555	0.0286197		SERTAD1	0.230879	5.35772e-19	0.176148	0.150751		AEBP1	0.317818	2.16613e-35	0.263285	0.0300614
FCRLA	0.502792	0.0020819		GPR161	0.443463	0.00762471		VPS8	-0.607785	0.000107742		ZDHHC7	0.233824	1.85648e-19	0.0307774	0.803244		SHTN1	0.230802	5.50688e-19	-0.176339	0.1503		DIRAS1	0.317723	2.27581e-35	0.217586	0.0746815
FNDC3B	0.502774	0.00208282		VIM	0.443405	0.00763347		EIF3F	0.607489	0.000108806		UBASH3B	0.23373	1.92132e-19	0.232163	0.0567687		ACSL3	0.230683	5.74669e-19	0.118858	0.33435		PARVB	0.317642	2.37208e-35	0.423258	0.000322937
DPY19L1P2	0.502738	0.00208462		SNORD93	0.443401	0.00763409		FOXN1	-0.607396	0.000109145		TAF13	0.233688	1.95065e-19	0.260522	0.0318978		GPRIN2	0.230568	5.98763e-19	0.136469	0.267131		PLPPR2	0.317618	2.40207e-35	0.0995151	0.419427
ASAP2	0.502728	0.0020851		DUSP7	0.443319	0.00764674		INPP5J	-0.607249	0.000109677		LGALS8	0.233674	1.96073e-19	-0.292194	0.0156127		YIF1A	0.230266	6.66711e-19	-0.00470352	0.969634		EYA4	0.317518	2.52797e-35	0.497533	1.58496e-05
CTNND2	-0.502711	0.00208595		C2orf68	-0.44328	0.00765267		HLX	0.607162	0.000109994		PKP3	0.233494	2.09259e-19	-0.439495	0.000177049		C1S	0.230184	6.86561e-19	0.352571	0.00319012		NAB2	0.317348	2.759e-35	0.0955634	0.43822
AMIGO1	-0.502631	0.00208992		LIF	0.443258	0.00765607		CERK	0.607132	0.000110104		RARRES1	0.233442	2.13187e-19	0.257047	0.0343392		ARHGEF37	0.230034	7.2429e-19	-0.184293	0.132461		BFAR	0.317205	2.97031e-35	0.505159	1.11599e-05
ATP10D	0.502625	0.00209022		ZNF350	-0.443253	0.0076568		NAAA	-0.607116	0.000110163		GLMP	0.233442	2.13234e-19	-0.0152682	0.90165		KIAA1217	0.230028	7.25707e-19	-0.164141	0.181046		ROBO4	0.317185	3.00018e-35	0.498994	1.4829e-05
SLC4A7	0.502558	0.00209357		LARS	0.443237	0.00765923		SPAG5-AS1	-0.607086	0.000110272		C1GALT1	0.233304	2.2412e-19	0.325585	0.00674224		BMP1	0.229904	7.58537e-19	0.304758	0.0115066		TUBB4A	0.317068	3.18613e-35	0.421333	0.000346093
PLCH1	-0.502494	0.00209678		MSLN	0.443224	0.00766132		PTN	0.607058	0.000110374		PLIN3	0.233233	2.29915e-19	0.203382	0.096217		OPHN1	0.22988	7.65018e-19	-0.191431	0.11786		RNF215	0.317026	3.25668e-35	0.357448	0.00276714
FAM217B	-0.50248	0.00209745		TAP2	0.44313	0.00767574		NECAP2	0.606993	0.000110613		WFDC2	0.233203	2.32457e-19	0.18716	0.126441		TMEM159	0.229864	7.69505e-19	-0.0955753	0.438163		CRYAB	0.316934	3.41378e-35	0.333068	0.00551423
PPFIA3	-0.502379	0.00210252		UGT3A1	-0.443108	0.00767903		SNAPC1	0.606987	0.000110633		TMEM154	0.233125	2.39058e-19	0.267299	0.0275525		FKBP2	0.229835	7.77263e-19	0.129389	0.292975		WDR46	0.316867	3.53349e-35	0.442895	0.000155505
PFDN5	-0.502188	0.00211211		PRR15L	-0.44303	0.00769101		SMIM5	-0.606854	0.000111125		CHST3	0.233118	2.39704e-19	0.256702	0.0345901		IGFBP4	0.229604	8.43921e-19	0.048612	0.693828		DCTD	0.3167	3.84922e-35	0.515894	6.71323e-06
RFTN1	0.502166	0.00211321		PCDHA11	-0.443029	0.00769117		SETD6	-0.606851	0.000111133		ITGB4	0.233091	2.42006e-19	0.0555822	0.652571		PDLIM7	0.229603	8.4408e-19	0.280797	0.02037		COLEC12	0.316597	4.05823e-35	0.096829	0.432151
BBIP1	0.502006	0.00212128		TMED11P	0.443011	0.00769393		SPRY2	0.606794	0.000111343		IFI27L2	0.232982	2.51798e-19	0.367125	0.00207299		IFI6	0.229595	8.46544e-19	0.292937	0.0153391		APH1B	0.316529	4.20231e-35	0.132072	0.282998
ARAP3	0.501968	0.00212319		NAB1	0.442981	0.00769857		OCLN	-0.606791	0.000111354		CXCL16	0.232966	2.53198e-19	0.0947015	0.442381		HTRA1	0.229559	8.57359e-19	0.328061	0.00631166		EXT2	0.316474	4.32203e-35	0.424068	0.00031362
GRB2	-0.501918	0.00212575		FXN	0.442965	0.00770107		PCOLCE2	0.606736	0.000111557		EIF5A2	0.232933	2.56235e-19	0.207279	0.0898765		FAM83G	0.229357	9.21235e-19	0.0219747	0.858825		LDOC1	0.316322	4.67099e-35	0.0720602	0.559243
TMEM204	0.501775	0.00213298		ITGBL1	0.442953	0.00770296		REN	-0.606144	0.000113764		IL17RC	0.232739	2.74789e-19	-0.224448	0.065756		ACSS2	0.229338	9.27346e-19	0.0782544	0.525877		MOB1B	0.316121	5.1783e-35	0.538994	2.11658e-06
PDZD8	0.501719	0.00213584		PER2	-0.442944	0.00770427		AKR1B1	0.605991	0.000114341		BICC1	0.232598	2.89101e-19	0.344073	0.00406625		ATP6V0E1	0.22933	9.30165e-19	0.235535	0.0531677		BCKDK	0.316092	5.25393e-35	0.0966847	0.43284
ZSCAN16	-0.501655	0.00213908		ACAP3	-0.442942	0.00770462		CPNE8	0.605981	0.00011438		H2AJ	0.232595	2.89428e-19	-0.221785	0.0691112		SLFN12	0.229319	9.33667e-19	0.311962	0.00960349		C1QTNF2	0.316091	5.25903e-35	0.0309251	0.802319
RABL2A	-0.501473	0.00214833		SERTAD4	-0.442886	0.00771324		DBN1	0.605556	0.000115994		DAB2	0.232579	2.91144e-19	0.259274	0.032757		KIAA1671	0.229268	9.50827e-19	0.0481383	0.696666		SLC41A1	0.316045	5.38421e-35	0.492408	1.99697e-05
CEBPB	0.501451	0.00214949		IGF2BP3	0.442879	0.00771427		TRAPPC6A	-0.605448	0.000116411		PF4V1	0.232507	2.98761e-19	0.280402	0.0205552		LSR	0.228997	1.0467e-18	0.0152778	0.901588		MYL9	0.315911	5.76489e-35	0.432887	0.000226937
RPS26P13	0.501235	0.00216052		PGCP1	0.442775	0.00773029		FAM110A	-0.605374	0.000116696		HAS2	0.232309	3.20889e-19	0.399227	0.000744956		KLC3	0.228969	1.05701e-18	-0.0866021	0.482542		NECAB1	0.31588	5.85722e-35	0.168029	0.170789
TCEA3	-0.50123	0.00216078		PATZ1	-0.442667	0.0077471		PIGS	-0.605338	0.000116832		PLEKHG3	0.232017	3.56416e-19	-0.258117	0.0335713		HEBP1	0.228933	1.07079e-18	-0.0794563	0.51952		GMPPA	0.31577	6.1962e-35	0.170691	0.164014
ASNSP6	0.501156	0.00216461		GUCD1	-0.442608	0.00775625		NRAV	-0.605188	0.000117414		SLC6A14	0.231912	3.70024e-19	0.232491	0.0564094		ANXA10	0.228757	1.1393e-18	0.200607	0.100942		TUBA1B	0.315483	7.17245e-35	0.330293	0.0059445
SDHAF3	0.501086	0.00216821		NANP	0.442577	0.00776101		FBXW12	-0.605062	0.000117901		CD276	0.231881	3.74198e-19	0.188239	0.12423		F11R	0.228705	1.1607e-18	-0.130995	0.286975		BMT2	0.315394	7.5068e-35	0.440715	0.000169023
CARD10	0.500902	0.00217767		FOXE1	0.442488	0.00777485		PRRC2B	-0.604856	0.000118703		SERPIND1	0.231722	3.96215e-19	0.033579	0.785743		ETHE1	0.228696	1.16428e-18	0.0935391	0.448027		STON1	0.315299	7.8811e-35	0.32623	0.00662772
EEF1A1P26	0.500838	0.00218098		KLF10	0.442398	0.00778888		ARSB	0.604855	0.000118706		B3GNT3	0.231657	4.05479e-19	0.0136385	0.912103		ATL3	0.228303	1.33758e-18	0.0530436	0.667485		EIF5A2	0.31513	8.58771e-35	0.524074	4.50419e-06
OXSR1	0.500763	0.00218487		PI3	0.442371	0.00779306		TRDMT1	0.604811	0.00011888		NIBAN1	0.231639	4.08103e-19	0.286693	0.017774		CD47	0.228245	1.36536e-18	0.364804	0.00222352		LZTS1	0.314817	1.0075e-34	0.431248	0.000241155
ABHD17AP1	-0.500721	0.00218705		TEKT1	0.442241	0.00781321		GJC1	0.60481	0.000118885		TXN	0.231634	4.08853e-19	0.29989	0.0129704		SPRY2	0.228123	1.42566e-18	0.347615	0.00367809		ACAD11	0.314568	1.14357e-34	0.576456	2.68467e-07
BCAS1	-0.500449	0.00220121		RASSF8	0.442194	0.00782061		SNHG5	0.604743	0.000119146		PCDH1	0.231521	4.25733e-19	-0.235687	0.0530089		SYTL2	0.227883	1.55157e-18	-0.058791	0.633912		PTPRM	0.314443	1.2186e-34	0.422217	0.000335279
SNORA33	0.500374	0.0022051		BIN1	0.442087	0.00783729		DCXR	-0.604649	0.000119515		HNMT	0.231506	4.28036e-19	0.0742158	0.547518		PLEKHG5	0.227793	1.60149e-18	-0.024687	0.841613		PLEKHA4	0.314366	1.26736e-34	0.267342	0.0275265
JAM3	0.500165	0.00221608		NPM1P34	0.44207	0.0078399		C16orf62	0.604507	0.000120074		GAS2L1	0.231504	4.28403e-19	-0.0172372	0.889042		FEZ2	0.227785	1.60602e-18	0.0899217	0.465852		MOK	0.314094	1.45455e-34	0.490667	2.15825e-05
ABCD2	0.499941	0.00222783		UBE2E3	0.441684	0.00790052		HIPK2	0.604437	0.000120351		BRI3	0.23144	4.38363e-19	0.247066	0.0422356		CLIC1	0.227757	1.62159e-18	0.25908	0.0328928		DYNC1I2	0.314092	1.45654e-34	0.401544	0.000689133
SLC7A8	-0.499809	0.00223479		C16orf59	-0.44165	0.00790593		HACD1	0.604377	0.00012059		TNFAIP1	0.231301	4.60799e-19	-0.0502278	0.684179		METRN	0.227718	1.64421e-18	-0.136556	0.266824		SLC39A14	0.314052	1.48634e-34	0.752592	1.35932e-13
KRT34	0.499784	0.00223615		PABPC4	0.441626	0.00790963		TELO2	-0.604315	0.000120834		TRIM8	0.231274	4.6517e-19	0.0171949	0.889312		AKR1C3	0.227584	1.72347e-18	0.23228	0.0566407		MAP3K7CL	0.313647	1.82527e-34	0.495075	1.77152e-05
CHAC1	0.499722	0.00223939		ECHDC1	0.441602	0.0079134		MPV17L	-0.604116	0.000121628		ACOD1	0.231128	4.9011e-19	0.235557	0.0531447		CNTNAP3C	0.227561	1.73728e-18	0.326676	0.00654941		TMEM200A	0.313522	1.94473e-34	0.404939	0.00061416
BRPF3	-0.499564	0.00224779		TSG101	-0.441542	0.00792292		GORASP1	-0.604107	0.000121662		TWF1	0.230688	5.737e-19	0.0218613	0.859546		LRRC8A	0.227561	1.73768e-18	0.123983	0.313778		ITGA7	0.313443	2.02396e-34	0.252004	0.0381594
ARF3	-0.499531	0.00224952		UBLCP1	0.441532	0.00792442		EEF1A1P6	0.603818	0.000122821		IL13RA2	0.230651	5.81246e-19	0.350918	0.00334604		TRIM16L	0.227445	1.81007e-18	0.0538365	0.662813		NBPF15	0.313396	2.0726e-34	0.102103	0.407374
PRKCZ	-0.499465	0.00225304		CNRIP1	0.441524	0.00792569		STAP2	-0.603675	0.000123398		AKR1C1	0.23058	5.96111e-19	0.61684	2.12833e-08		KCTD1	0.227356	1.86734e-18	0.0836378	0.49771		POLR3GL	0.313366	2.10424e-34	0.202493	0.0977122
DYRK1B	-0.49941	0.002256		EGFL7	-0.441521	0.00792615		MIR17HG	0.603644	0.000123523		TVP23C	0.23054	6.04821e-19	0.18671	0.127372		RILP	0.227324	1.88828e-18	0.26679	0.0278605		ZNF333	0.313344	2.12827e-34	0.441105	0.000166526
GREB1	-0.499343	0.00225955		NDUFB11	-0.441433	0.00794009		FAM127A	0.603608	0.000123669		CCL26	0.230514	6.10264e-19	0.30548	0.0113021		LRP11	0.227217	1.96114e-18	0.125787	0.306732		CAV1	0.3133	2.1764e-34	0.716411	6.4677e-12
PALM2	0.499297	0.00226201		MAP4K4	0.441408	0.00794409		EXPH5	-0.603446	0.000124328		ZFPL1	0.23041	6.33364e-19	0.149328	0.224217		SH2D5	0.227206	1.96869e-18	0.332639	0.00557894		FAM114A1	0.312978	2.56132e-34	0.399629	0.000734981
RAB1B	-0.499284	0.00226268		C8G	-0.441406	0.00794441		IGSF8	-0.603413	0.000124463		INSYN2B	0.230401	6.35376e-19	0.500266	1.39905e-05		FLNA	0.226903	2.18908e-18	0.203315	0.0963294		BCAP29	0.312848	2.73413e-34	0.208475	0.0879981
COL8A1	0.499205	0.00226691		LINC00919	0.441383	0.00794808		VGLL3	0.603317	0.000124855		CLIP1	0.230389	6.38224e-19	-0.119486	0.331788		CCL2	0.226878	2.20839e-18	0.538846	2.13298e-06		HIP1	0.312733	2.89777e-34	0.231937	0.0570166
SAA1	0.499196	0.00226742		HLA-F-AS1	0.441377	0.00794891		PKP4	-0.60324	0.000125172		RUNX2	0.23037	6.4261e-19	0.323261	0.00716953		SPOCD1	0.226824	2.25084e-18	0.0671298	0.586498		MICA	0.312681	2.9762e-34	0.349243	0.0035109
PELO	0.499176	0.00226849		SPX	0.44131	0.00795955		ZNF765	-0.603	0.000126156		TMEM106B	0.230174	6.88961e-19	0.201467	0.0994588		CARMIL1	0.226782	2.28394e-18	-0.00394049	0.974558		HSPB2	0.312653	3.01814e-34	0.422955	0.000326479
SPOCD1	0.499027	0.00227647		ZNF462	0.441294	0.00796215		IL7R	0.6028	0.000126986		CNTNAP3C	0.230158	6.92893e-19	0.297735	0.0136682		TMC7	0.226775	2.29013e-18	0.0383942	0.755913		KIAA1586	0.3126	3.09921e-34	0.487867	2.44312e-05
SNHG12	0.498983	0.00227885		RNF185-AS1	-0.441276	0.00796492		BVES	0.602695	0.000127423		EPHB2	0.229994	7.3467e-19	0.182871	0.135529		PF4	0.226692	2.35773e-18	0.37281	0.00174224		BABAM1	0.312365	3.48994e-34	0.209004	0.087177
CYB5R1	-0.498962	0.00227995		LINC00555	0.441211	0.00797529		SLC35E4	0.602664	0.00012755		ERLEC1	0.229923	7.53503e-19	0.242971	0.0458831		PADI3	0.226612	2.4243e-18	-0.0918152	0.456474		TACC1	0.312308	3.59161e-34	0.166917	0.173678
TRPC1	0.498944	0.00228092		SLC25A29	-0.441065	0.00799851		MALT1	0.602633	0.000127678		SOX9	0.229911	7.56739e-19	0.281368	0.0201056		PLP2	0.226497	2.52357e-18	0.261558	0.0311984		RRAGA	0.312197	3.79753e-34	0.31602	0.00865711
C11orf52	-0.498917	0.00228239		MOCOS	0.441023	0.0080052		MID2	-0.602431	0.000128525		ACO1	0.229713	8.11865e-19	0.353865	0.00307265		SLCO1B3-SLCO1B7	0.226482	2.53702e-18	0.102775	0.40428		LYPD1	0.311956	4.2882e-34	0.202911	0.0970072
FSTL3	0.498876	0.00228459		COQ8B	-0.440834	0.00803535		ERBB2	-0.602262	0.000129238		C1orf116	0.229573	8.53337e-19	-0.0319478	0.795921		LAMP3	0.226457	2.5592e-18	0.372313	0.00176914		PFKFB4	0.311821	4.59023e-34	0.142745	0.245543
NT5CP1	-0.49882	0.00228761		PMS2P4	-0.440783	0.00804346		ANKRD22	-0.602071	0.000130042		CYP24A1	0.229519	8.69667e-19	0.404793	0.000617221		RAET1G	0.226427	2.5867e-18	0.335881	0.00510641		MGAT1	0.311737	4.78784e-34	0.336503	0.00501985
SLC37A2	0.498738	0.00229202		BMP1	0.440728	0.00805225		TNRC6C-AS1	-0.601852	0.000130976		CITED4	0.22949	8.7872e-19	-0.124664	0.311106		TMEM184B	0.226377	2.6325e-18	0.05928	0.631089		ADARB1	0.311707	4.86052e-34	0.456799	9.01755e-05
HMG20B	-0.498618	0.00229852		WWC2-AS2	0.440591	0.00807424		ZMYND19	-0.601734	0.000131482		TUBB6	0.229449	8.91625e-19	0.188145	0.124421		HIF1A	0.226343	2.66387e-18	0.0423633	0.731588		TLE4	0.311624	5.06895e-34	0.464006	6.73531e-05
VRK2	0.498528	0.0023034		RIN1	0.44051	0.00808711		ZSCAN16	-0.601567	0.000132199		INAVA	0.229341	9.26606e-19	-0.00590692	0.96187		BIRC2	0.226308	2.69679e-18	0.358912	0.00265039		VEPH1	0.311606	5.11583e-34	-0.132513	0.281376
MPND	-0.498468	0.00230669		BCO2	0.44033	0.00811612		GOLGA1	-0.601517	0.000132411		SMTN	0.229323	9.32469e-19	0.0711805	0.564061		TMEM234	0.226179	2.82126e-18	0.121204	0.324829		ARSJ	0.311325	5.89127e-34	0.62012	1.70509e-08
CLDN24	0.498462	0.00230701		NIFKP2	0.440276	0.00812488		FSTL4	-0.601509	0.000132446		DENND2B	0.229262	9.52762e-19	0.33501	0.00522972		FOXE1	0.226128	2.87131e-18	0.544259	1.60733e-06		AMPH	0.311281	6.02302e-34	0.117685	0.339179
TRIL	-0.498449	0.00230769		DCTD	0.44027	0.00812581		NAV3	0.60112	0.000134133		C6orf141	0.228945	1.06592e-18	-0.151803	0.216545		WLS	0.226062	2.93803e-18	0.460919	7.63827e-05		CERK	0.311227	6.18807e-34	0.453866	0.000101362
TNFSF12	0.498346	0.0023133		LINC01237	-0.440265	0.00812657		FAM57A	0.601012	0.000134608		SIRPA	0.228624	1.19445e-18	0.393748	0.000893664		SLC35F5	0.226006	2.99664e-18	0.0136323	0.912143		GLRB	0.311069	6.69849e-34	0.331471	0.00575842
YBX2	-0.498258	0.0023181		GGT8P	0.440218	0.00813419		ACVR1	0.600982	0.000134735		EOGT	0.228544	1.22856e-18	0.273826	0.02385		SH2D3A	0.225964	3.04073e-18	-0.118102	0.337456		LUZP1	0.311056	6.74152e-34	0.563506	5.64148e-07
ZNF365	0.498135	0.00232485		PRKAG2	0.440211	0.00813535		LARGE1	-0.600864	0.000135254		RUSC2	0.228523	1.2378e-18	0.0124194	0.919933		CCDC80	0.225889	3.12107e-18	0.316885	0.00846645		PLOD2	0.311018	6.87174e-34	0.42873	0.000264606
HEXDC	-0.498095	0.002327		HES6	-0.440068	0.0081584		CYP4B1	-0.600863	0.000135257		TBC1D10A	0.228503	1.24661e-18	0.087704	0.476967		ISG15	0.225823	3.1946e-18	0.352054	0.00323826		CTDNEP1	0.31088	7.36588e-34	0.504202	1.16678e-05
FOXG1-AS1	0.498059	0.00232898		RAE1	-0.440014	0.00816715		POLR3D	0.600824	0.00013543		SLC35B2	0.228488	1.25327e-18	0.154524	0.208325		MID1	0.225798	3.22249e-18	0.127225	0.30119		BAX	0.310874	7.38775e-34	0.270124	0.0258943
LYRM9	-0.498038	0.00233014		RAB42	0.439979	0.00817278		VIPR1	-0.600672	0.000136098		KRT6A	0.228362	1.31006e-18	0.308765	0.0104112		LEPROT	0.225787	3.2349e-18	0.13368	0.277124		CYGB	0.310759	7.82469e-34	0.394354	0.000875988
ARFIP2	-0.498021	0.00233107		GCOM2	0.439906	0.00818471		TANGO6	0.600671	0.000136106		ACSL3	0.22828	1.34853e-18	0.185174	0.130589		COL12A1	0.225691	3.34424e-18	0.228109	0.0613575		CYLD	0.310675	8.16058e-34	0.424054	0.000313771
IFIT5	0.497939	0.0023356		KDSR	0.439897	0.00818605		MED29	-0.600473	0.000136983		DST	0.228208	1.38344e-18	0.142134	0.247591		GSTO2	0.225441	3.64884e-18	-0.0800421	0.516436		ZNF471	0.310653	8.25462e-34	0.316386	0.00857598
BCL10	0.497879	0.00233885		AK2	0.439705	0.00821725		TMEM268	-0.600317	0.000137675		PPP1R13L	0.228191	1.39152e-18	0.0545099	0.658854		SRPX	0.225393	3.71007e-18	0.26739	0.0274974		SULF1	0.310547	8.70413e-34	0.27064	0.0256007
TMEM210	-0.497625	0.00235287		NELFCD	-0.439697	0.00821857		RHBG	-0.600162	0.00013837		TLR6	0.228122	1.42575e-18	0.198162	0.105254		REEP5	0.225384	3.72251e-18	-0.258669	0.033181		PML	0.310501	8.90727e-34	0.627292	1.04046e-08
TRIP10	0.497604	0.00235406		CTSC	0.439637	0.00822833		FSCN1	0.600128	0.000138524		GABRE	0.228035	1.4706e-18	0.19504	0.110964		ZC3H12C	0.224724	4.68141e-18	0.436786	0.00019613		KLHL21	0.310499	8.91245e-34	0.686218	1.05691e-10
MECR	0.497525	0.0023584		LINC00176	-0.439605	0.00823354		PPM1L	-0.600075	0.00013876		KIF13A	0.228	1.48886e-18	-0.0733825	0.552036		PPP4R4	0.22469	4.73714e-18	0.372431	0.00176274		ATG12	0.31045	9.13739e-34	0.235131	0.0535888
GAPDHP38	0.497445	0.00236283		CTDNEP1	0.439427	0.00826275		MYH14	-0.599437	0.000141653		PTPRB	0.227991	1.49314e-18	0.314159	0.00908051		FBXO2	0.224576	4.9292e-18	0.29643	0.0141063		CSRP2	0.310437	9.19404e-34	0.507564	9.97374e-06
ERBB4	-0.497419	0.00236431		LAMA1	0.439378	0.00827074		ROBO3	0.599364	0.000141988		NOTCH2	0.227647	1.68577e-18	-0.0142379	0.908256		SDCBP2	0.224542	4.9878e-18	0.234066	0.0547127		HECTD2	0.310385	9.44028e-34	0.0796973	0.51825
CANT1	-0.497381	0.00236641		RN7SL363P	-0.43932	0.00828016		NFIX	0.599311	0.000142234		SPP1	0.227642	1.68842e-18	-0.0124225	0.919913		CASP8	0.224361	5.30974e-18	0.108371	0.379036		RAP1B	0.310361	9.55367e-34	0.409197	0.000530636
ID2	-0.497306	0.00237058		CCL20	0.439249	0.00829191		TMEM212	-0.599189	0.000142793		RNF181	0.227521	1.76237e-18	0.0747583	0.544586		RAB20	0.224343	5.34241e-18	-0.237271	0.0513871		S100A3	0.310318	9.75911e-34	0.586436	1.48147e-07
ASPHD2	0.497189	0.0023771		GOLGA8O	0.439216	0.0082973		SUDS3	-0.599167	0.000142898		INF2	0.22749	1.78168e-18	-0.0735772	0.550979		PRRG4	0.224327	5.37289e-18	-0.144348	0.240228		MYH10	0.310249	1.01047e-33	0.406891	0.000574489
NRP1	0.497138	0.00237995		CYP4F8	-0.439199	0.0083		PFAS	0.599154	0.000142955		SPRY4	0.227262	1.92993e-18	0.157002	0.201033		TEAD4	0.224247	5.52345e-18	-0.00470693	0.969612		EIF2B3	0.310211	1.02965e-33	0.459215	8.18325e-05
MICAL2	0.497122	0.00238081		LRRC8C	0.439193	0.00830104		THG1L	0.599145	0.000143		GALNT5	0.227037	2.0884e-18	0.236554	0.0521168		ZBTB38	0.22413	5.75163e-18	0.118311	0.336598		QSOX1	0.309919	1.19175e-33	0.199063	0.103649
TP53RK	-0.497015	0.00238681		MIR1273A	0.439088	0.00831828		MCRIP2	-0.599012	0.000143614		RAB1A	0.227005	2.11202e-18	0.146243	0.234047		CLIP1	0.224093	5.82657e-18	-0.121144	0.325072		NRP1	0.309904	1.20063e-33	0.468472	5.60281e-05
RAB6C	-0.49701	0.00238706		GPR180	0.438932	0.00834397		ATP8A1	-0.598753	0.000144818		NCKAP1	0.226736	2.32121e-18	0.0592585	0.631213		CYSTM1	0.223913	6.19956e-18	0.258492	0.0333054		MOB3A	0.309786	1.27349e-33	0.247925	0.0415018
ODC1	0.496843	0.00239647		MTND2P30	0.438925	0.00834516		RAB14	-0.598623	0.000145426		KLF3	0.226582	2.45023e-18	0.270166	0.0258705		CUEDC1	0.223781	6.4894e-18	-0.111322	0.366113		LAMC1	0.30976	1.28973e-33	0.629374	8.99372e-09
OPN1SW	0.496627	0.00240862		ROBO3	0.438853	0.00835708		C4orf46	0.598162	0.000147601		LIPH	0.226481	2.53802e-18	0.0154015	0.900795		SERINC3	0.223751	6.55775e-18	-0.0779522	0.527481		RGS20	0.309511	1.4606e-33	0.685223	1.15219e-10
COX6B1	-0.496622	0.00240891		SMARCA1	0.438615	0.00839646		ZNF704	-0.598018	0.00014829		LIMA1	0.226466	2.55152e-18	-0.0369559	0.764789		TBC1D10A	0.223537	7.06037e-18	-0.0345085	0.779959		FAM228B	0.309239	1.67271e-33	0.195018	0.111005
WFDC21P	0.496512	0.00241513		SRPX	0.438492	0.00841674		ISM1	0.598009	0.000148334		PAPPA	0.226436	2.57838e-18	0.365809	0.00215716		RAB34	0.22345	7.27682e-18	0.473256	4.58663e-05		ARMCX6	0.30919	1.71447e-33	0.097942	0.426852
MIR4435-2HG	0.496438	0.0024193		TYW1	-0.438447	0.00842427		GRAMD4	-0.598005	0.000148349		FLII	0.226434	2.57986e-18	-0.211839	0.0828789		TSC22D1	0.223409	7.38035e-18	0.286637	0.0177973		PPP1R12A	0.309161	1.73877e-33	0.360325	0.00254183
TSPO	0.496354	0.00242408		NUTM1	0.438251	0.00845689		AKR7A3	-0.598002	0.000148363		SPAG1	0.226424	2.58963e-18	-0.00153589	0.990082		ALDH7A1	0.2234	7.40145e-18	0.152502	0.214411		UBE2Z	0.309079	1.81183e-33	0.110691	0.368854
WWP1	-0.49622	0.00243165		PFN1	0.438071	0.00848703		HTRA1	0.597959	0.000148572		PLAAT3	0.226384	2.62546e-18	-0.165197	0.178218		ULBP3	0.223312	7.62955e-18	0.261685	0.0311135		HCFC1R1	0.309041	1.84598e-33	0.268602	0.0267769
FREM2	-0.496209	0.00243228		TSC2	-0.438066	0.00848787		CCDC170	-0.597949	0.000148618		ACER3	0.226296	2.70777e-18	0.0120604	0.92224		CPM	0.22313	8.12476e-18	0.181367	0.138828		PRR11	0.308909	1.97146e-33	0.513079	7.68306e-06
WFIKKN1	-0.496125	0.00243711		ANKRD13A	-0.438004	0.00849829		SLC16A1-AS1	0.597939	0.000148664		TMEM9B	0.226223	2.77782e-18	0.0344599	0.780261		FRMD5	0.223053	8.3432e-18	0.31552	0.00876926		DENND2A	0.308822	2.05875e-33	0.494053	1.85492e-05
MYB	-0.496114	0.00243769		RAB15	-0.438001	0.00849868		F7	-0.597815	0.000149259		NPTN	0.226145	2.85466e-18	0.185763	0.129348		MMP28	0.222942	8.66706e-18	0.222864	0.0677362		PLEKHG2	0.308727	2.15888e-33	0.341632	0.00435459
AAMP	-0.496035	0.00244221		RN7SL135P	-0.43768	0.0085526		ZNF860	-0.597785	0.000149402		TNFAIP6	0.225993	3.00977e-18	0.563542	5.63005e-07		ESM1	0.222936	8.68509e-18	0.306733	0.0109547		SYNPO	0.308633	2.26213e-33	0.374478	0.00165464
PHBP21	-0.495977	0.00244554		C4orf22	0.437608	0.00856474		LDHB	0.597722	0.000149707		ETS1	0.225975	3.02941e-18	0.397483	0.000789672		CDH1	0.222916	8.74396e-18	-0.143564	0.242817		IFI27L2	0.308524	2.3875e-33	0.332633	0.00557978
TM7SF2	-0.495919	0.00244888		ATP5E	-0.437432	0.00859454		PLEKHH1	-0.597709	0.000149769		SDCBP2	0.225963	3.04195e-18	0.306556	0.0110033		ECHDC2	0.222765	9.21155e-18	-0.0450702	0.715146		FGF7	0.308389	2.55323e-33	0.374171	0.00167043
TTC34	-0.495902	0.00244981		NSF	-0.437407	0.00859874		TRAFD1	-0.597485	0.000150852		UBC	0.225872	3.13971e-18	-0.0194099	0.875162		HOXB7	0.22267	9.51781e-18	-0.0295288	0.811076		NFU1	0.308363	2.58667e-33	0.446347	0.000136127
HEATR1	0.495877	0.00245124		PLCG1	-0.437209	0.00863223		EFNA1	-0.597479	0.000150881		SDC1	0.225866	3.14608e-18	-0.0955795	0.438143		ZFYVE21	0.222608	9.72131e-18	-0.282049	0.0197933		SHCBP1	0.308326	2.63373e-33	0.406873	0.000574849
CEP170P1	0.495865	0.00245197		MTHFD1L	0.437136	0.00864461		CACNB3	-0.597453	0.000151007		CSTA	0.225764	3.26085e-18	0.349033	0.00353206		TMEM40	0.222588	9.78857e-18	-0.160349	0.191475		KRTAP1-5	0.308186	2.82452e-33	0.319555	0.00790037
TNRC6C	-0.495828	0.00245405		RPS28P7	0.437132	0.00864537		WIPF1	0.597345	0.000151532		CPNE8	0.225731	3.29798e-18	0.218669	0.0732121		SH3RF1	0.222538	9.95705e-18	-0.181294	0.138989		PLSCR4	0.307932	3.20314e-33	0.59695	7.74763e-08
DHX34	-0.495716	0.00246051		SETP9	0.437102	0.0086505		SYTL1	-0.597183	0.000152319		GCLM	0.225504	3.57046e-18	0.215213	0.0779834		PTPN21	0.222404	1.04279e-17	0.0532078	0.666517		CHMP7	0.307844	3.34568e-33	0.268922	0.0265894
GABRD	-0.495693	0.00246184		PHACTR4	0.437051	0.00865914		ZDHHC23	-0.597089	0.000152782		STX1A	0.225476	3.6055e-18	0.0461323	0.70873		HES2	0.222198	1.11891e-17	0.119036	0.333623		IL12A	0.307819	3.3869e-33	0.142101	0.247704
NSF	-0.49567	0.00246313		ADAMTSL4	0.437023	0.00866384		PLEKHO1	0.596737	0.000154514		TMEM17	0.225114	4.08874e-18	0.12986	0.291207		SYPL1	0.22217	1.12965e-17	0.168627	0.169249		BBS7	0.307815	3.39441e-33	0.393027	0.000915123
LRRC1	-0.495627	0.00246562		ZNF652	-0.437015	0.00866525		MCCC1	-0.596513	0.000155628		ACSS2	0.224851	4.47978e-18	0.205937	0.0920212		CTAGE15	0.222047	1.1783e-17	-0.0790945	0.52143		DRAM1	0.307784	3.44639e-33	0.320537	0.00770068
PARP4	0.49559	0.00246776		PPP1R18	0.436999	0.00866796		BNC2	0.596284	0.00015677		RBKS	0.224792	4.57353e-18	-0.238835	0.0498254		LIPG	0.222023	1.18809e-17	0.212324	0.0821607		GOSR2	0.307515	3.93895e-33	0.255494	0.0354804
LINC01446	0.49538	0.00247987		RRP1	0.436974	0.00867232		ADSL	0.59613	0.000157547		TRIM7	0.224743	4.65159e-18	0.354477	0.00301848		SLC35A2	0.222006	1.19498e-17	0.0132236	0.914767		STARD13	0.307468	4.02991e-33	0.273962	0.0237775
TGFB3	-0.495239	0.00248804		PMM2	0.436724	0.008715		B4GALT2	0.595933	0.000158542		MPP4	0.224671	4.76917e-18	0.292851	0.0153705		DUSP4	0.221957	1.21524e-17	-0.0703676	0.568532		ARNT2	0.307463	4.04178e-33	0.179679	0.142604
IGSF22	-0.495226	0.00248882		NANOS1	-0.436712	0.00871706		SMUG1	-0.595781	0.000159315		GRB10	0.22458	4.92264e-18	-0.0339053	0.783711		GPD2	0.22188	1.24792e-17	0.0451853	0.71445		PKNOX2	0.307441	4.08426e-33	0.271398	0.0251745
DIDO1	-0.494906	0.00250746		DLG3-AS1	-0.436644	0.00872866		MIR24-2	0.595729	0.000159577		ADAMTSL5	0.224563	4.95079e-18	-0.0246243	0.84201		TCIRG1	0.221764	1.29818e-17	0.0460156	0.709434		ZNF671	0.307355	4.26192e-33	0.201197	0.0999239
COL7A1	0.494794	0.002514		DUSP28	-0.436564	0.00874233		HLA-A	0.595703	0.000159709		COL4A5	0.224418	5.20616e-18	0.156226	0.203297		HPSE	0.221634	1.35748e-17	0.368406	0.00199392		SDCBP	0.30727	4.44538e-33	0.505576	1.09455e-05
MBTD1	-0.494697	0.00251968		BEGAIN	0.436435	0.00876448		RAB5B	-0.595592	0.000160279		TRIM38	0.224405	5.2304e-18	0.206406	0.0912674		TEAD3	0.221616	1.3656e-17	-0.18867	0.123356		RTL8B	0.307075	4.89561e-33	0.0105724	0.931809
SEC24C	-0.49469	0.00252007		ARRDC1	-0.436357	0.00877788		ARSJ	0.59557	0.000160391		TFAP2A	0.224246	5.5257e-18	-0.291227	0.0159757		FOS	0.221531	1.40591e-17	-0.0864664	0.483231		TTLL1	0.306961	5.17851e-33	-0.196486	0.108291
MB21D1	0.494576	0.00252681		AKAP14	-0.436278	0.00879156		SYT7	-0.595536	0.000160564		SHISA4	0.22416	5.69263e-18	-0.088767	0.471621		FSTL1	0.221358	1.49184e-17	0.357118	0.00279409		CHRDL1	0.306928	5.26318e-33	0.36843	0.00199248
FBXW7	-0.494509	0.00253072		RNF114	-0.436257	0.00879513		UCK1	-0.595521	0.000160641		HACD1	0.224108	5.79524e-18	0.277139	0.0221379		TRIM29	0.221173	1.58907e-17	0.127003	0.302044		SUFU	0.30688	5.39035e-33	0.070595	0.56728
ZNF296	-0.49449	0.00253183		MRPL41	-0.43623	0.00879981		UBE3B	-0.59549	0.000160802		ANPEP	0.224082	5.84871e-18	0.321309	0.00754664		DSC2	0.221115	1.62037e-17	0.0969597	0.431526		JMJD6	0.306795	5.62276e-33	0.418014	0.000389623
AKR1B1	0.49448	0.00253247		NAV2	0.436222	0.00880117		RAB11FIP1P1	-0.595304	0.000161756		MMP13	0.224064	5.88577e-18	0.10637	0.387949		LGMN	0.221004	1.68336e-17	-0.0125238	0.919262		IGF2R	0.306745	5.7628e-33	0.357196	0.00278773
MNX1-AS2	-0.494462	0.00253349		HLA-A	0.436192	0.00880641		MAN2A2	-0.59525	0.000162038		STARD13	0.224029	5.95714e-18	-0.0670759	0.586799		ANKRD1	0.220983	1.69511e-17	0.171879	0.161057		SLC22A4	0.306741	5.77409e-33	0.122216	0.320775
UBLCP1	0.494391	0.0025377		RORC	-0.436068	0.00882784		UEVLD	-0.595242	0.000162078		APOL2	0.224014	5.9868e-18	0.228275	0.0611646		GABRE	0.22071	1.86066e-17	0.259979	0.0322696		SH3PXD2B	0.306652	6.03263e-33	0.491607	2.06971e-05
AKR7A3	-0.494264	0.0025452		FASTK	-0.436062	0.00882893		FBRSL1	-0.595168	0.000162459		TCTEX1D4	0.223855	6.32511e-18	-0.090385	0.463548		SDR16C5	0.220676	1.88226e-17	-0.0208198	0.866175		NUCB2	0.306633	6.0903e-33	-0.186001	0.128849
MMP19	0.494259	0.00254551		CCDC189	-0.435971	0.00884469		ARHGEF40	0.595162	0.000162492		RAB20	0.223837	6.36623e-18	-0.194112	0.112707		SELENOS	0.220658	1.89342e-17	0.191719	0.117299		KLF9	0.306602	6.18376e-33	0.0717364	0.561014
PRPF6	-0.494082	0.00255601		JADE2	0.435883	0.00885988		UACA	0.594893	0.000163886		RBCK1	0.223713	6.64391e-18	-0.0379991	0.758348		CGAS	0.220634	1.90924e-17	0.397175	0.0007978		RAI14	0.3066	6.18834e-33	0.606426	4.23298e-08
LINC00508	0.493998	0.00256103		SECISBP2L	-0.43588	0.00886051		FOXP3	-0.594856	0.00016408		SMURF1	0.223709	6.65448e-18	0.127877	0.298701		NEDD4	0.220398	2.06857e-17	-0.0286683	0.816484		RAB27A	0.306537	6.38362e-33	0.350653	0.00337171
WDR36	0.493869	0.00256868		VAV3	-0.435877	0.00886093		GNG11	0.594831	0.000164211		MITF	0.223691	6.69604e-18	0.157976	0.198217		TMSB10	0.220387	2.07614e-17	0.282113	0.0197642		POLR2L	0.306469	6.60306e-33	0.0438083	0.722795
P3H2	0.493869	0.00256869		CMTR1	-0.435806	0.00887331		COL6A3	0.594821	0.000164263		HEBP1	0.223651	6.78817e-18	-0.179079	0.143963		ZFPL1	0.220339	2.11075e-17	0.0242892	0.844133		TBCEL	0.306469	6.60334e-33	0.424503	0.000308711
USP30	-0.49383	0.00257099		MED28P1	-0.43567	0.00889701		C3orf35	-0.594618	0.000165329		ETV5	0.223644	6.80473e-18	0.40016	0.000722012		SLC25A43	0.220308	2.13266e-17	-0.0158331	0.89803		VPS37A	0.306454	6.65136e-33	0.533514	2.80503e-06
RNU6-1039P	0.493699	0.00257884		RIN2	0.435628	0.00890424		C10orf55	0.594507	0.000165915		IFIT1	0.223639	6.817e-18	0.255731	0.0353043		MRPS24	0.220287	2.14846e-17	0.106688	0.386524		NBPF19	0.306443	6.6888e-33	0.136294	0.267753
TMEM256-PLSCR3	0.493678	0.00258013		FRMD6	0.435622	0.00890528		EOGT	0.594331	0.000166848		OAS1	0.223376	7.46452e-18	0.162779	0.184745		MBP	0.220277	2.15579e-17	0.343878	0.00408864		GOLT1B	0.3064	6.83079e-33	0.394496	0.000871893
MON2	-0.493612	0.00258404		TYW3	0.435503	0.00892614		ABCG1	-0.594324	0.000166882		SLC35A2	0.223282	7.70866e-18	0.0598515	0.627795		WFDC3	0.220231	2.18966e-17	0.0578037	0.63963		EXTL1	0.306247	7.36473e-33	0.0245819	0.842279
FTH1	0.493553	0.00258759		PNLIPP1	0.435493	0.00892785		SLC16A8	-0.59432	0.000166902		FCHO2	0.223199	7.93376e-18	-0.217915	0.0742321		SLC22A4	0.219962	2.39839e-17	0.0231483	0.851369		EIF3I	0.306138	7.76995e-33	0.425363	0.000299236
TOB1-AS1	-0.493525	0.00258926		EGR1	0.435382	0.00894728		RRP9	0.594317	0.000166921		LMAN2	0.223112	8.17547e-18	0.25783	0.0337762		CA2	0.219876	2.46961e-17	0.199152	0.103491		CHST11	0.306131	7.79751e-33	0.362129	0.00240902
PLA2G4F	-0.493519	0.00258963		CAPN9	-0.435347	0.00895329		KATNAL1	0.594216	0.000167456		EFR3A	0.223098	8.21397e-18	0.115223	0.34945		TIPARP	0.219819	2.51736e-17	0.149423	0.223919		RRAS	0.306014	8.2626e-33	0.31583	0.00869954
FAM167A	0.493373	0.00259844		NOXA1	-0.43531	0.00895984		PTPRG	0.594195	0.000167566		UNC93B1	0.222984	8.54302e-18	-0.203799	0.095523		CCN3	0.219554	2.7541e-17	0.23387	0.0549218		LRCH2	0.305942	8.55957e-33	0.520518	5.36436e-06
EPCAM	-0.492985	0.0026219		HAUS1P1	0.435129	0.00899167		DACT1	0.59409	0.000168127		GPRC5C	0.222831	9.00386e-18	-0.316801	0.00848465		PNPLA4	0.219458	2.84514e-17	0.0244275	0.843257		RNF216	0.305841	8.99433e-33	0.358895	0.00265169
IARS	0.492949	0.00262411		ABCB4	-0.435033	0.00900853		SKA1	0.594065	0.000168259		DEFB1	0.22283	9.00876e-18	0.312376	0.00950292		TCEAL9	0.21943	2.8722e-17	0.306117	0.0111244		ELP6	0.305822	9.07756e-33	0.346783	0.00376617
MIPEPP3	-0.492583	0.00264646		FAM132A	-0.435009	0.00901267		EXD2	-0.59402	0.0001685		DHX58	0.222817	9.04928e-18	0.0503534	0.683431		ROBO4	0.219313	2.98842e-17	0.370571	0.0018664		SEC24A	0.305816	9.10574e-33	0.107697	0.382025
CDH13	0.492522	0.00265018		RANBP1	0.434997	0.00901482		TGFB1	0.593945	0.000168903		C16orf74	0.222694	9.43823e-18	-0.011573	0.925373		BCAP29	0.219251	3.05114e-17	0.230601	0.058502		PHAX	0.30576	9.36078e-33	0.270253	0.0258204
FTLP15	0.492439	0.00265527		ZC3H12A	0.434935	0.00902578		VWA1	-0.593914	0.00016907		PLXNB2	0.222648	9.58738e-18	-0.126073	0.305625		RASEF	0.219105	3.20608e-17	-0.260772	0.0317277		CDK17	0.305644	9.90726e-33	0.082693	0.502596
LGALS1	0.492319	0.00266265		IRF1	0.434834	0.00904356		BBS7	0.593775	0.000169815		LRAT	0.222618	9.68933e-18	0.179287	0.143492		AGR2	0.219047	3.26851e-17	-0.233481	0.055338		MITF	0.305602	1.01164e-32	0.194774	0.111462
ZYX	0.492308	0.00266333		BCKDHA	-0.434828	0.00904466		RN7SL674P	-0.593594	0.000170797		CREB5	0.222315	1.07516e-17	0.309457	0.0102315		RTN4	0.218997	3.32423e-17	0.236565	0.0521048		SRR	0.305579	1.02317e-32	0.160954	0.189784
THRB	-0.492282	0.00266494		CDAN1	-0.434813	0.00904729		CXXC5	-0.593593	0.000170799		TMEM184B	0.222305	1.07871e-17	0.151092	0.218731		SLC22A3	0.218927	3.404e-17	0.147716	0.229317		RNF145	0.305447	1.09188e-32	0.511603	8.24244e-06
TMEM254-AS1	-0.492266	0.00266593		FZD8	0.434695	0.00906812		CHSY3	0.593456	0.000171542		SERPINB3	0.222075	1.16739e-17	0.359308	0.0026195		ADAMTS1	0.218884	3.45435e-17	0.244305	0.0446672		AFAP1L1	0.305359	1.13983e-32	0.615284	2.36243e-08
KIAA0100	-0.492012	0.00268162		FAM57A	0.43453	0.00909734		SEMA3F	-0.593206	0.000172909		EFNA5	0.222046	1.1789e-17	0.186356	0.128107		LOXL2	0.218802	3.55036e-17	0.383734	0.00123656		ESM1	0.30532	1.16184e-32	0.265065	0.0289261
PYY2	-0.491955	0.00268516		AKR1B1	0.434476	0.00910694		CD9	-0.592979	0.000174157		SLC30A7	0.222041	1.1809e-17	0.0482299	0.696117		C4orf19	0.218795	3.55884e-17	-0.312566	0.0094571		TGOLN2	0.305219	1.2209e-32	0.429741	0.000254956
ZNF90	-0.491942	0.00268598		PPM1B	-0.434466	0.00910877		KAT6B	-0.592961	0.000174256		PPP4R4	0.221993	1.20051e-17	0.290677	0.0161851		JUNB	0.218696	3.67934e-17	0.125802	0.306674		KCNE4	0.305167	1.25237e-32	0.123126	0.317158
SPTLC2	-0.491914	0.00268768		CACNA2D2	-0.434458	0.00911017		ARF3	-0.592949	0.000174322		ELFN2	0.221991	1.20115e-17	0.0243493	0.843752		HSBP1L1	0.218694	3.68189e-17	-0.0129564	0.916483		ATG7	0.30509	1.30064e-32	0.297697	0.0136809
TMEM63B	-0.491831	0.00269282		PSIP1	0.434437	0.00911388		ZNF446	-0.592732	0.000175521		UGT2B7	0.221984	1.20399e-17	0.0735636	0.551053		TUFT1	0.218609	3.78918e-17	-0.227347	0.0622525		NBPF14	0.305082	1.30552e-32	0.0978354	0.427358
FEZ1	0.491792	0.00269529		ESRG	0.434208	0.00915474		H3F3AP4	-0.592695	0.000175727		SAV1	0.221918	1.23173e-17	0.271007	0.025394		SLC31A2	0.218599	3.80187e-17	-0.071549	0.56204		SCFD2	0.305027	1.34114e-32	0.214507	0.0789887
IFIT3	0.491571	0.00270909		IL7R	0.434169	0.00916169		RNASEL	-0.592651	0.000175971		FSCN1	0.221881	1.24751e-17	0.426367	0.000288498		EFNA5	0.218507	3.92176e-17	0.091971	0.455707		NDEL1	0.304895	1.43076e-32	0.491856	2.04681e-05
NUP50-AS1	0.49155	0.00271035		AKR7L	-0.4341	0.00917399		PTBP3	-0.592513	0.000176739		NLRP3	0.22176	1.30023e-17	0.0275386	0.823597		PDIA4	0.218228	4.30793e-17	0.179105	0.143905		USP13	0.304872	1.44722e-32	0.380038	0.00139048
MAPK15	-0.491502	0.00271338		TFPI2	0.434078	0.00917796		C18orf54	0.592504	0.00017679		PLCD3	0.221703	1.32567e-17	-0.234519	0.0542322		SERPINH1	0.218184	4.37257e-17	0.216274	0.0764936		NRG2	0.304771	1.52081e-32	0.382768	0.00127521
RHPN1	-0.491473	0.00271522		MMEL1	-0.433925	0.00920531		HIST2H2BE	-0.59246	0.000177035		CYP1B1	0.221599	1.37382e-17	0.154901	0.207202		TRPM4	0.218074	4.53634e-17	-0.262453	0.0306049		PIP5K1C	0.304653	1.611e-32	0.117255	0.34096
MYO1B	0.491261	0.00272847		SLC35C2	-0.433801	0.00922763		RPS6KB2	-0.592177	0.000178625		DSE	0.221543	1.40004e-17	0.418319	0.000385434		KRT14	0.217981	4.68075e-17	0.163646	0.182385		TMSB10	0.304578	1.6711e-32	0.377391	0.0015111
GBP3	0.491261	0.00272852		STRA13	-0.433771	0.009233		DCST1	-0.591925	0.000180049		C1GALT1C1	0.221501	1.42051e-17	0.195311	0.110459		STX3	0.217889	4.82778e-17	-0.208931	0.0872895		NAP1L3	0.30455	1.69424e-32	0.535064	2.59161e-06
FRMPD4	0.49123	0.00273046		PLAGL1	0.433724	0.00924139		YIPF5	0.591902	0.000180184		FHOD3	0.22137	1.48577e-17	0.471511	4.93573e-05		SNAI2	0.21783	4.92339e-17	0.434566	0.000213168		DYNC1LI1	0.304424	1.80216e-32	0.359698	0.00258951
TUBB3P1	-0.491137	0.00273632		KRT73-AS1	-0.433713	0.00924339		DENND1B	-0.5919	0.000180192		CBR3	0.221339	1.50149e-17	0.257838	0.0337702		BDNF	0.217711	5.12545e-17	0.378818	0.00144496		TADA3	0.304373	1.84803e-32	0.287254	0.0175428
EGR1	0.49106	0.00274117		COPG2	-0.433612	0.00926162		RGS4	0.591897	0.000180213		DAD1	0.221331	1.50544e-17	0.256573	0.0346841		TCN1	0.217706	5.13286e-17	0.0805045	0.514008		PRKACB	0.304354	1.86494e-32	0.241589	0.0471705
GSTO1	0.491034	0.00274283		SH3GL1P3	-0.433531	0.00927625		TPST1	0.591885	0.000180279		GPC1	0.221257	1.54411e-17	0.100478	0.414918		LASP1	0.217652	5.22794e-17	-0.0699332	0.570927		ATOH8	0.304186	2.02474e-32	0.303006	0.0120161
ETV5	0.49103	0.00274306		ALX1	0.433458	0.00928946		LINC00969	-0.591861	0.000180416		CA9	0.221173	1.58905e-17	0.435673	0.000204513		ARHGAP40	0.217631	5.26481e-17	-0.228687	0.0606854		MBTPS2	0.304178	2.03203e-32	0.298922	0.0132798
RPL37	0.490995	0.00274526		WDR36	0.433438	0.00929307		ETV5	0.591844	0.000180511		FUCA1	0.22117	1.59023e-17	0.0514587	0.676863		MPP3	0.217537	5.43195e-17	-0.244292	0.0446791		ARL6IP5	0.303927	2.29772e-32	-0.0578508	0.639357
CDC42EP3	0.490828	0.00275584		MIR4435-2HG	0.433424	0.00929549		EP300-AS1	-0.591814	0.000180683		TOM1L1	0.221163	1.59426e-17	-0.28076	0.0203872		BDKRB1	0.217321	5.84011e-17	0.341626	0.00435522		KCTD4	0.303725	2.53548e-32	0.139728	0.255768
MYC	0.490769	0.00275959		TMEM25	-0.43342	0.00929622		POLR1A	0.591753	0.000181031		IL1RL2	0.221079	1.6404e-17	-0.0294041	0.811859		MUC4	0.21732	5.84249e-17	0.0559169	0.650614		RFX8	0.30358	2.72097e-32	0.438918	0.000180965
PPIP5K1	-0.490675	0.00276556		FOXA3	0.433195	0.00933699		USP2-AS1	0.591699	0.00018134		LAPTM4B	0.221077	1.64196e-17	0.0615358	0.61813		MAP3K11	0.217274	5.93344e-17	-0.0259571	0.833578		EVC2	0.30345	2.89852e-32	0.379643	0.0014079
PLAT	0.490647	0.00276735		LTV1	0.433141	0.0093468		KIAA1257	-0.591641	0.000181671		SERPINA5	0.221069	1.64644e-17	-0.0709519	0.565317		CRYBG2	0.21727	5.94011e-17	-0.07517	0.542367		UTRN	0.303429	2.92936e-32	0.311239	0.00978119
SLC12A6	0.490611	0.00276968		GOPC	0.43312	0.00935074		ZNF350	-0.591534	0.000182282		SPECC1	0.220869	1.76219e-17	0.00464157	0.970034		SPINT1	0.217063	6.36723e-17	-0.205495	0.0927377		COL14A1	0.303356	3.03459e-32	0.255596	0.0354045
ETV4	0.490573	0.00277211		ACOX1	-0.4331	0.00935428		C10orf95	-0.591478	0.000182603		POMGNT1	0.220756	1.8314e-17	0.205705	0.0923964		KLK8	0.21703	6.43728e-17	0.0826219	0.502965		TPGS2	0.303186	3.2976e-32	0.415063	0.000432478
LAMC2	0.490434	0.00278093		PDXDC2P	-0.43306	0.0093615		PIK3IP1	-0.591376	0.000183192		CNTNAP3B	0.220714	1.85798e-17	0.28711	0.0176017		PPP1R14C	0.216926	6.66376e-17	0.211684	0.0831088		TMEM104	0.302989	3.62884e-32	0.176275	0.150451
KSR2	-0.490402	0.00278299		GTF2B	0.433051	0.00936326		FTLP14	-0.591345	0.000183369		TMEM234	0.220699	1.86744e-17	-0.0698446	0.571416		LYPD3	0.216886	6.75454e-17	-0.173825	0.156295		TXLNA	0.302975	3.65374e-32	0.474207	4.40624e-05
DDIT4	0.490248	0.0027929		IL1B	0.432974	0.00937715		MIR429	-0.591311	0.000183568		CCPG1	0.220633	1.91001e-17	0.266196	0.0282234		TGFB1I1	0.216881	6.76693e-17	0.349731	0.00346217		ARHGAP24	0.302817	3.94593e-32	0.322377	0.00733836
LYN	0.490184	0.00279701		CREB3L4	-0.432933	0.00938477		CBX2	-0.591209	0.000184158		BCL2L1	0.220608	1.92623e-17	-0.0531385	0.666925		LDLR	0.216872	6.786e-17	0.214813	0.0785521		CBR3	0.302756	4.06298e-32	-0.0417542	0.735305
TLR2	0.490076	0.00280394		ERVH-1	0.432751	0.00941786		SPG20	0.591051	0.000185077		DAW1	0.220603	1.9291e-17	0.11403	0.354493		PLCB3	0.216278	8.27365e-17	-0.0353598	0.774673		GSTO1	0.302687	4.20165e-32	0.432734	0.000228231
NUDT16L1	-0.490031	0.00280686		SPRY2	0.432702	0.00942685		KDELC1	0.591003	0.000185357		PLA2G4C	0.220593	1.93573e-17	0.0264471	0.830483		ENTPD6	0.216206	8.47456e-17	0.166197	0.175567		SMURF2	0.302575	4.43617e-32	0.563118	5.76554e-07
PMAIP1	0.489895	0.00281559		PTGER2	0.432688	0.00942941		SMAD3	0.590945	0.000185694		DLC1	0.220551	1.96351e-17	0.188951	0.122788		RP1	0.216205	8.47711e-17	0.141114	0.251037		PTCD2	0.30239	4.85325e-32	0.285068	0.0184596
CCDC87	-0.489821	0.00282042		SNRNP25	-0.432686	0.00942982		ENTPD4	0.59074	0.000186892		SSPN	0.2204	2.06735e-17	0.171023	0.163184		MGST1	0.216182	8.54084e-17	0.160477	0.191115		PAM	0.302257	5.17806e-32	0.546497	1.42788e-06
PGAP2	-0.489348	0.00285115		DIP2C	-0.432658	0.00943493		EMP1	0.590637	0.0001875		NR2F2	0.220384	2.0783e-17	-0.0248199	0.840772		HLA-E	0.216075	8.85019e-17	0.249222	0.0404136		LNPK	0.302193	5.34149e-32	0.308498	0.0104813
EHBP1	0.489258	0.00285704		TMEM254-AS1	-0.432599	0.00944577		RCN3	0.590453	0.000188586		ZNF311	0.220254	2.17265e-17	0.0547779	0.657282		SFXN3	0.215993	9.09515e-17	-0.0852194	0.489586		SHISAL1	0.302162	5.42167e-32	0.611764	2.98492e-08
SLC35B1	-0.489205	0.00286052		AAMP	-0.432401	0.00948214		MMEL1	-0.590429	0.000188728		BLVRB	0.220208	2.20617e-17	-0.133411	0.278102		NCOA7	0.215953	9.21673e-17	0.502723	1.24946e-05		DOK5	0.302112	5.55505e-32	0.471972	4.84114e-05
WBP1LP4	0.489024	0.00287241		LOXL2	0.432212	0.009517		VARS	0.590349	0.000189204		ANXA8L1	0.220126	2.26901e-17	0.257319	0.0341427		COL18A1	0.215927	9.29651e-17	0.204584	0.0942258		PCDHGB7	0.302087	5.62211e-32	0.51124	8.38567e-06
PRR13	-0.48901	0.00287336		DNASE1L2	-0.432058	0.00954536		TMEM41A	-0.590071	0.000190857		PLLP	0.219997	2.36996e-17	-0.0794119	0.519754		RIN3	0.215891	9.40838e-17	0.283992	0.0189259		GFRA1	0.301981	5.91982e-32	-0.00773306	0.950095
STRA13	-0.488873	0.00288236		CMSS1	0.432053	0.00954631		PPFIA3	-0.589985	0.000191375		RYK	0.219895	2.45391e-17	0.156514	0.202454		CTSV	0.215831	9.59933e-17	0.321436	0.00752167		MSRA	0.301957	5.98707e-32	0.362698	0.00236846
PLEKHJ1	-0.488795	0.00288749		MLANA	0.432017	0.00955286		SERINC2	-0.589662	0.000193319		PID1	0.219753	2.57512e-17	0.444347	0.000147067		RBCK1	0.215808	9.67191e-17	-0.0534069	0.665343		NF2	0.301933	6.05634e-32	0.274597	0.0234416
EBI3	0.488789	0.00288791		SIM1	0.43201	0.00955418		CNKSR1	-0.589655	0.000193363		EPHX4	0.219731	2.59407e-17	-0.0354578	0.774065		C1R	0.21576	9.82989e-17	0.370803	0.00185318		TNFSF4	0.301924	6.08483e-32	0.35377	0.00308116
PDLIM1P4	0.488551	0.0029037		TCP10	-0.431922	0.00957057		KCNK6	-0.589419	0.000194792		SPTLC3	0.219714	2.6087e-17	0.0292516	0.812817		ABCA10	0.215723	9.94985e-17	0.560531	6.66123e-07		ACOT7	0.301834	6.35645e-32	0.274243	0.0236283
ZNF528	-0.488512	0.00290625		GCAT	-0.431784	0.00959606		GATA2	-0.589415	0.00019482		APMAP	0.219477	2.82683e-17	-0.011894	0.92331		CCDC198	0.215686	1.00726e-16	0.0532426	0.666311		CUL4B	0.301816	6.4109e-32	0.484067	2.88596e-05
ZNF766	-0.488506	0.00290668		CBX3P7	0.431754	0.00960175		SOAT1	0.589402	0.000194898		AIFM2	0.219219	3.08508e-17	0.165889	0.176382		ESRP2	0.215615	1.03125e-16	-0.387469	0.0010968		PGK1	0.301784	6.51042e-32	0.287502	0.017441
RCN1	0.48841	0.00291302		TCEB1P21	-0.431738	0.00960469		GNPTAB	-0.589144	0.000196476		VANGL1	0.219212	3.09137e-17	-0.104203	0.397745		EPGN	0.215586	1.04148e-16	0.231684	0.0572953		BBS9	0.301758	6.59487e-32	0.213996	0.0797223
CES1P2	0.488346	0.00291731		PCIF1	-0.431724	0.00960728		TRPC4	0.589143	0.000196479		LRP11	0.219135	3.17339e-17	0.161032	0.189565		TAGLN2	0.215555	1.05208e-16	0.0929721	0.450796		ATP6AP2	0.301751	6.61525e-32	0.240525	0.0481827
IPO5P1	-0.488322	0.00291889		KMT5B	-0.431671	0.00961719		EPT1	-0.589001	0.000197355		MMP9	0.219097	3.21439e-17	0.151607	0.217147		ARPC1A	0.215513	1.06699e-16	-0.0140474	0.909479		CHMP6	0.301692	6.80826e-32	0.0688496	0.576923
TAF4	-0.48818	0.0029284		WBSCR28	-0.431552	0.00963925		ELMO3	-0.588939	0.000197737		CALD1	0.218971	3.35394e-17	0.259211	0.0328012		CFAP20DC	0.215483	1.0775e-16	0.183674	0.133791		CNN3	0.30166	6.91486e-32	0.278072	0.0216753
PIP4K2C	-0.488177	0.00292858		ZNF512B	-0.431533	0.00964288		FHL1	0.588639	0.000199601		AKR1B10	0.218925	3.40659e-17	0.321911	0.00742868		CLDN11	0.215409	1.10412e-16	0.135533	0.270459		BMPR2	0.301627	7.02379e-32	0.361459	0.00245758
ROR1	0.488133	0.00293154		FAM210B	-0.431484	0.00965208		EAF2	-0.588637	0.000199609		FOXD1	0.21883	3.51711e-17	0.308983	0.0103543		CLBA1	0.215372	1.11782e-16	-0.0725229	0.556716		NIBAN1	0.301354	8.01407e-32	0.310964	0.0098496
BTBD19	0.488055	0.00293676		SIRPA	0.43145	0.00965841		PSAT1	0.588611	0.000199771		LASP1	0.218779	3.57825e-17	-0.105423	0.392214		SPTLC3	0.215367	1.1196e-16	-0.00953192	0.938507		CLTC	0.301317	8.16229e-32	0.093593	0.447765
TMEM150A	-0.488016	0.00293941		EEF1A1P6	0.431404	0.00966704		APCDD1L	0.588592	0.000199888		CD9	0.218674	3.70738e-17	-0.0906664	0.462151		ABHD17C	0.215223	1.17448e-16	-0.0850894	0.490251		FADS1	0.301239	8.47198e-32	0.611633	3.01094e-08
ITGA6	0.487991	0.00294108		PA2G4P4	0.431374	0.00967256		COL5A2	0.588565	0.000200057		TCEAL9	0.218634	3.75768e-17	0.33058	0.0058987		METRNL	0.2152	1.18369e-16	-0.192416	0.115948		RBPJ	0.301154	8.82921e-32	0.509332	9.17814e-06
CNPY1	-0.487982	0.00294168		FAM214A	-0.431355	0.00967612		ABHD17C	-0.58855	0.000200153		ARPIN-AP3S2	0.218564	3.84705e-17	0.0668003	0.588341		MYDGF	0.215073	1.23413e-16	0.187637	0.125459		TBC1D5	0.300978	9.61402e-32	0.528726	3.57296e-06
ABHD1	-0.48797	0.00294249		SH3PXD2A	0.431346	0.00967773		CTAGE9	-0.588511	0.000200396		TNFRSF10D	0.21846	3.9842e-17	0.317708	0.00828831		SYNJ2	0.215012	1.25958e-16	0.191407	0.117908		SLC8A1	0.300965	9.67401e-32	0.467707	5.78324e-05
RPS6KA6	-0.487883	0.00294834		GOLGA8VP	0.431328	0.00968117		LMNTD2	-0.588374	0.000201256		FAM174A	0.218405	4.05885e-17	-0.142658	0.245835		GPR176	0.21496	1.28134e-16	0.382132	0.00130128		SAR1A	0.300906	9.95341e-32	0.257541	0.0339833
FAM90A8P	0.487829	0.00295196		ARSG	-0.431267	0.00969261		LDHD	-0.588209	0.000202293		SPAG4	0.218354	4.12973e-17	0.0917316	0.456886		MICALL1	0.214931	1.29355e-16	0.296571	0.0140584		SERTAD2	0.300726	1.08551e-31	0.604845	4.68863e-08
LAMA5-AS1	-0.487828	0.00295204		C1QTNF3-AMACR	-0.431256	0.00969459		HOOK2	-0.587941	0.000203988		IGFBP4	0.218308	4.19396e-17	0.0181849	0.882983		ZNF205	0.21484	1.33321e-16	-0.258413	0.0333615		CTIF	0.300688	1.10537e-31	0.5617	6.24123e-07
DGCR6L	-0.487811	0.00295315		BAG2	0.431226	0.00970034		SERPINE1	0.587888	0.000204325		MICALL1	0.218288	4.22223e-17	0.200178	0.10169		HLA-F	0.214666	1.41233e-16	0.194461	0.11205		CITED2	0.30052	1.19856e-31	0.134714	0.273392
TFF1	-0.487746	0.00295757		TM6SF2	0.4312	0.00970521		AKT3	0.58788	0.000204372		SLC12A8	0.218126	4.45832e-17	0.114719	0.351576		PROM2	0.214651	1.41916e-16	-0.200402	0.101298		OSTC	0.300358	1.29598e-31	0.226525	0.0632305
NABP1	0.487698	0.00296082		TMEM246	0.431178	0.00970926		IL17RE	-0.587859	0.000204508		TMEM14C	0.218091	4.5106e-17	0.276	0.0227143		NEK11	0.214639	1.42489e-16	0.115081	0.350048		ADAM23	0.300235	1.37485e-31	0.569041	4.12326e-07
TNFAIP8L3	0.487605	0.00296708		CDC14B	0.431113	0.00972146		PPFIBP2	-0.587789	0.000204953		WLS	0.21806	4.55801e-17	0.434164	0.000216389		IL31RA	0.214574	1.45563e-16	0.277522	0.021947		CCNH	0.300194	1.40203e-31	0.0922928	0.454125
MIR22HG	0.487428	0.00297909		LHFPL3-AS1	0.431088	0.00972614		WBSCR28	-0.587442	0.000207175		FSTL1	0.217963	4.70961e-17	0.292382	0.015543		TRABD2A	0.214351	1.56676e-16	0.301289	0.012534		TMEM64	0.300189	1.40593e-31	0.334128	0.00535736
MTND4P26	-0.487387	0.00298189		JUN	0.431052	0.00973291		LY6K	0.587434	0.00020723		CDRT1	0.217778	5.01092e-17	0.00277145	0.982105		PKM	0.214348	1.56873e-16	0.11884	0.334426		KIAA1755	0.300003	1.53715e-31	0.487306	2.50433e-05
LRRC37A6P	-0.487368	0.00298313		ZNF226	-0.430986	0.0097454		METTL7A	-0.587377	0.000207598		BAIAP2L1	0.217758	5.04407e-17	0.101256	0.411299		STC1	0.214341	1.5723e-16	0.306542	0.011007		NSMAF	0.299986	1.5497e-31	0.546077	1.46005e-06
DLG3-AS1	-0.487325	0.00298605		TCAP	-0.430969	0.00974857		MIRLET7BHG	0.587254	0.000208389		SDR16C5	0.217707	5.13181e-17	0.0979421	0.426852		SERPINE2	0.214204	1.64463e-16	0.501296	1.33441e-05		EMC1	0.299953	1.57436e-31	0.548577	1.2781e-06
BAZ2A	-0.487211	0.00299385		IL4R	0.430669	0.00980514		TTC36	-0.587071	0.000209577		ITM2B	0.2177	5.14364e-17	0.127192	0.301316		IL22RA1	0.21418	1.65786e-16	0.307145	0.0108425		MICAL3	0.299913	1.60503e-31	0.432931	0.000226563
KLF6	0.487156	0.00299757		RIIAD1	-0.430545	0.00982862		HELZ	-0.587041	0.000209772		RNF128	0.217683	5.17239e-17	-0.12951	0.29252		IGFN1	0.214133	1.68387e-16	0.381771	0.00131626		CYTL1	0.299623	1.8446e-31	0.302169	0.012266
ARHGEF28	0.487089	0.00300218		MAP3K3	-0.430431	0.00985037		GPR135	0.587017	0.000209931		OTUB2	0.217674	5.1894e-17	0.0764261	0.535621		PLXNA1	0.214097	1.70387e-16	-0.0471512	0.702593		PLPP1	0.299582	1.88163e-31	0.522321	4.91068e-06
USP46	-0.487015	0.00300721		HAGLR	-0.430356	0.00986454		GCHFR	-0.586993	0.000210086		NDFIP2	0.217543	5.42092e-17	0.114489	0.352546		MCFD2	0.214061	1.72405e-16	0.166497	0.17478		HERC4	0.299549	1.91168e-31	0.515724	6.76832e-06
RPL7P39	-0.486968	0.00301043		MIRLET7BHG	0.430331	0.0098693		ZNF77	-0.586953	0.000210345		SLC10A3	0.217469	5.55765e-17	0.0151418	0.90246		TMEM17	0.214023	1.74607e-16	0.267588	0.0273789		CC2D2A	0.299544	1.91656e-31	0.571348	3.61188e-07
RERG	-0.486957	0.00301118		LRAT	0.430326	0.00987021		RN7SL543P	-0.586842	0.000211069		SERPINH1	0.217318	5.84623e-17	0.209668	0.0861542		PDIA3	0.213968	1.77766e-16	0.2582	0.0335127		PHLDB1	0.299499	1.95779e-31	0.485996	2.65261e-05
EHMT2	-0.486874	0.00301693		GP6	-0.430283	0.00987848		NT5CP1	-0.586745	0.000211708		ANO10	0.217099	6.29137e-17	0.152389	0.214756		LRMDA	0.213883	1.82786e-16	0.203491	0.0960365		TCEA2	0.299439	2.0152e-31	0.0604421	0.624399
AAED1	0.486635	0.00303334		ALG9-IT1	0.430271	0.00988077		SOWAHB	-0.586731	0.000211803		GABARAPL1	0.217069	6.35455e-17	0.0704116	0.568289		PPM1J	0.213764	1.90086e-16	-0.0844441	0.493559		RHOC	0.299336	2.11713e-31	0.155977	0.204028
ZFHX2	-0.486563	0.0030383		DIAPH2	0.430251	0.00988455		HIST2H3C	-0.586708	0.000211951		ARL1	0.217065	6.36276e-17	0.101704	0.409222		RAET1L	0.213707	1.93713e-16	0.27104	0.025375		ALS2	0.299313	2.14032e-31	0.4523	0.000107844
PAQR3	0.486511	0.00304193		CAPRIN2	0.430223	0.00988992		GPX2	-0.586606	0.000212625		TAP2	0.216961	6.58848e-17	0.184891	0.131189		MB21D2	0.213578	2.02097e-16	-0.0651993	0.597331		C11orf96	0.299227	2.23051e-31	0.519914	5.52469e-06
QSOX2	0.486486	0.00304361		LMNTD2	-0.430212	0.00989191		KRTAP5-AS1	-0.586556	0.000212955		CORO1B	0.216834	6.87344e-17	-0.346891	0.00375461		PLOD1	0.213571	2.02568e-16	0.388703	0.00105387		ALX1	0.299172	2.29065e-31	0.485403	2.72243e-05
GSTM3	-0.486465	0.00304508		ZNF823	-0.430204	0.00989345		YARS	0.586358	0.000214261		STX4	0.216819	6.90627e-17	0.0161752	0.895839		PTK2	0.213317	2.20198e-16	-0.0224316	0.855921		DSE	0.299152	2.31274e-31	0.66907	4.47155e-10
HGF	0.486349	0.00305316		RPS6KA5	-0.430163	0.00990139		PCDH1	-0.586301	0.000214638		STAP2	0.216783	6.99164e-17	-0.112242	0.362139		PDPN	0.213168	2.3119e-16	0.22901	0.0603121		CCIN	0.299054	2.42315e-31	0.318111	0.00820228
TAOK2	-0.486314	0.00305557		DSG3	0.430054	0.00992215		MAFF	0.58618	0.000215444		FAM83G	0.216769	7.0229e-17	0.0490636	0.691126		HACD1	0.212969	2.46765e-16	0.404251	0.000628734		PCDHGA4	0.298943	2.55638e-31	0.364137	0.00226853
RAPGEFL1	-0.486291	0.00305719		ARFGEF1	-0.430035	0.0099257		ASXL1	0.586172	0.000215501		OAF	0.216726	7.12528e-17	0.147652	0.22952		SLC30A1	0.212951	2.48236e-16	0.0651955	0.597353		RAP1GDS1	0.298894	2.61682e-31	0.341212	0.00440597
IFFO1	0.486184	0.00306458		TMEM141	-0.430025	0.00992776		CLDND1	0.586168	0.000215524		SLC33A1	0.216569	7.50915e-17	0.175111	0.153207		CPNE8	0.212918	2.51e-16	0.279359	0.0210502		LSM10	0.298861	2.65764e-31	0.188044	0.124628
FAM24B	0.48616	0.00306625		NUPL2	0.429992	0.00993398		PYGO1	0.586023	0.000216496		FGD6	0.216554	7.54558e-17	0.088739	0.471762		RILPL1	0.21285	2.56586e-16	0.00651149	0.957971		LAMA1	0.298727	2.83385e-31	0.395433	0.000845297
TREM2	0.485988	0.00307828		RNA5SP23	0.429979	0.00993654		EIF2B5	-0.585621	0.000219202		BCL2L2	0.21643	7.86346e-17	-0.206676	0.0908359		LIMA1	0.212807	2.60284e-16	-0.139911	0.25514		PDHB	0.298707	2.86181e-31	0.190015	0.120655
MRPL38	-0.48597	0.00307952		PIAS4	-0.429826	0.00996584		FAM83F	-0.585524	0.00021986		PFKFB3	0.216406	7.9287e-17	-0.155871	0.204337		CYFIP1	0.212776	2.62862e-16	-0.0390607	0.751811		UROS	0.298659	2.92787e-31	0.14696	0.231735
RABEP2	-0.485937	0.00308182		CCND2-AS1	0.429804	0.00996998		KANK3	-0.585307	0.000221339		ABCA10	0.216316	8.16915e-17	0.433487	0.000221922		VWA1	0.212717	2.67988e-16	-0.0483149	0.695607		SPEG	0.298571	3.05355e-31	0.473912	4.46143e-05
ZG16B	-0.485931	0.00308222		LRRC75B	-0.429727	0.00998486		OPN1SW	0.585153	0.000222393		SURF4	0.216167	8.58348e-17	0.134039	0.275825		DMBT1	0.212707	2.68891e-16	0.149027	0.225165		SALL1	0.298552	3.08171e-31	0.314501	0.00900136
SEC16A	-0.485791	0.00309205		FAM135A	0.429699	0.00999017		SYT12	-0.585052	0.000223087		SLC25A37	0.216166	8.58689e-17	0.347469	0.00369342		IL1R2	0.21267	2.72222e-16	0.234756	0.0539826		C2orf74	0.298476	3.19475e-31	0.372136	0.00177881
ZNF711	-0.485723	0.0030968		H1FX	-0.429681	0.00999362		DDX23	-0.584996	0.000223469		GNS	0.216164	8.59249e-17	-0.0843987	0.493793		QPCT	0.212583	2.80076e-16	0.520422	5.38938e-06		SNX25	0.298366	3.36851e-31	0.372238	0.00177321
WDR34	-0.48572	0.00309704		CCDC18	0.429664	0.00999688		EIF3I	0.58484	0.00022455		DNER	0.216142	8.65699e-17	0.517166	6.3136e-06		CDC42EP5	0.212546	2.83412e-16	0.0546823	0.657843		RPL26L1	0.298299	3.4768e-31	0.339875	0.00457309
TAF1D	0.485658	0.0031014		LINC01623	-0.429616	0.0100061		FREM2	-0.58465	0.000225868		ADAM8	0.216125	8.70519e-17	-0.0364958	0.767634		LY6E	0.212303	3.06817e-16	-0.146745	0.232426		HDGFL2	0.298242	3.57228e-31	0.354335	0.00303091
FAM84B	-0.485584	0.00310658		AKAP12	0.429487	0.0100311		PIGX	-0.584643	0.000225916		NOTCH2NLA	0.216064	8.88491e-17	-0.159737	0.193199		TAP2	0.212197	3.17654e-16	0.240289	0.0484093		PCDHGA7	0.298005	4.00013e-31	0.321721	0.00746565
PLA2G12A	-0.485481	0.00311385		SPINK6	0.429437	0.0100406		SPRED1	0.584624	0.000226044		SLC39A13	0.215964	9.18292e-17	-0.030667	0.803936		WASL	0.21218	3.19432e-16	-0.0226684	0.854417		WASHC2C	0.297932	4.14208e-31	0.393979	0.000886891
NAPA	-0.485413	0.00311869		SLC22A14	0.42941	0.0100459		B3GALNT1	-0.584583	0.000226335		PLCXD2	0.215778	9.77039e-17	0.106066	0.389318		GAS6	0.211977	3.41348e-16	0.275227	0.023113		BLOC1S6	0.297894	4.21748e-31	0.472927	4.65069e-05
TCTA	-0.485331	0.00312444		2023-09-01	-0.429406	0.0100466		SLC9A9	0.584312	0.00022823		SSH1	0.215765	9.81092e-17	0.0193226	0.875719		SDCBP	0.211976	3.41359e-16	0.510433	8.71289e-06		KCTD10	0.297858	4.29196e-31	0.154498	0.2084
TSC2	-0.485298	0.00312681		SCYL1	-0.42936	0.0100555		SURF2	-0.584288	0.000228397		TRIM34	0.215709	9.99682e-17	0.0189581	0.878045		PDIA5	0.211957	3.43495e-16	0.178031	0.146364		PCDHB16	0.297793	4.42703e-31	0.202784	0.0972212
YTHDF3-AS1	-0.485233	0.00313137		PDCL3	-0.429294	0.0100683		MIR200A	-0.584166	0.000229252		TFG	0.215707	1.00043e-16	0.377555	0.00150336		ADRM1	0.211829	3.58127e-16	-0.11915	0.333156		PDE4B	0.297704	4.61742e-31	0.290336	0.0163161
CGNL1	-0.485202	0.00313357		ALG1L	-0.429269	0.0100731		MIR181A2HG	0.584141	0.000229432		STOM	0.215588	1.04067e-16	-0.0653162	0.596673		ACOD1	0.211771	3.65044e-16	0.199648	0.102616		MOSPD2	0.297559	4.94861e-31	0.622135	1.48605e-08
WASH3P	-0.485129	0.0031388		YBX2	-0.429129	0.0101002		ARRB1	-0.584069	0.00022994		MAP3K6	0.215506	1.06927e-16	0.181664	0.138172		FBXO27	0.211641	3.80749e-16	0.271544	0.0250933		SLC25A46	0.297414	5.30138e-31	0.227983	0.0615054
FOXQ1	0.485045	0.00314472		HNRNPA1P33	0.429036	0.0101183		LAD1	-0.584018	0.000230299		ULBP3	0.21539	1.11114e-16	0.291672	0.0158076		SLC52A2	0.21152	3.96111e-16	0.0202457	0.869832		TNFRSF10B	0.297374	5.40221e-31	0.51106	8.45786e-06
RN7SL403P	-0.484961	0.00315073		NRL	-0.429027	0.0101201		ZNF138	-0.583871	0.000231341		UGGT2	0.215376	1.11648e-16	0.227008	0.0626546		STARD13	0.211506	3.97856e-16	0.0722261	0.558336		TMEM237	0.297311	5.56755e-31	0.465685	6.28669e-05
RNF40	-0.484818	0.00316092		CAPN2	0.429006	0.0101242		SENP2	-0.583686	0.00023266		TSPAN6	0.215366	1.12002e-16	0.192258	0.116253		PPP1R26	0.211242	4.33546e-16	-0.198537	0.104583		CHST7	0.297287	5.63175e-31	0.507988	9.77748e-06
LCA5L	-0.484701	0.0031693		C7orf43	-0.428967	0.0101317		LINC01372	-0.583622	0.000233118		MAN1B1	0.215299	1.14536e-16	-0.117675	0.339218		TXN	0.211102	4.53671e-16	0.183076	0.135084		FEZ1	0.297285	5.63704e-31	0.321741	0.00746187
ATOH8	0.484672	0.00317137		ATP8A1	-0.428917	0.0101415		ZNF616	-0.583555	0.000233596		RNH1	0.21518	1.1915e-16	-0.1208	0.32646		TEAD1	0.211038	4.63175e-16	0.00679163	0.956164		C1QL4	0.297186	5.90804e-31	0.429386	0.000258308
PRR5-ARHGAP8	-0.484655	0.00317262		NOB1	0.428904	0.010144		MAML2	0.583409	0.000234648		CD163L1	0.215069	1.23577e-16	0.220958	0.0701812		PAQR5	0.210848	4.92566e-16	0.154814	0.20746		FAM200B	0.297163	5.97233e-31	0.482912	3.03477e-05
RNU1-138P	0.48458	0.00317796		TPTEP1	0.428829	0.0101586		TM4SF1	0.583298	0.000235443		MX1	0.21499	1.26868e-16	0.162316	0.186013		TRADD	0.21072	5.13419e-16	0.0490286	0.691335		SLC45A1	0.297115	6.11228e-31	0.40806	0.000551864
MYO15B	-0.484546	0.00318046		HIVEP2	0.428789	0.0101664		ZNF761	-0.583277	0.000235594		PLA2R1	0.214916	1.30007e-16	0.0658525	0.593656		SLC18B1	0.210651	5.25084e-16	0.400032	0.000725122		CTSL	0.297004	6.44271e-31	0.482229	3.12602e-05
WASH6P	-0.484455	0.00318697		MTMR6	0.42853	0.010217		POLE	-0.583195	0.000236193		ABCA1	0.214853	1.32735e-16	0.157937	0.198329		FST	0.210487	5.53639e-16	0.347094	0.00373302		NTNG1	0.297003	6.4442e-31	0.0327288	0.791044
HSD17B10	-0.484373	0.00319293		TBC1D7	-0.428529	0.0102172		WDR12	0.583161	0.000236437		TXK	0.21484	1.33313e-16	-0.0379191	0.758842		DAG1	0.210439	5.62372e-16	-0.110013	0.371812		GALNT15	0.296954	6.59837e-31	0.480063	3.43243e-05
TARS	0.48428	0.00319963		RPS4X	0.428471	0.0102287		ZFYVE19	-0.583102	0.000236863		CMTM6	0.214408	1.53767e-16	0.321274	0.00755364		NXNL2	0.210389	5.71506e-16	0.0492639	0.689929		PIEZO2	0.296926	6.68517e-31	0.402861	0.000659113
SEPP1	-0.484197	0.00320562		LDHD	-0.428224	0.0102771		EDIL3	0.583048	0.000237259		RARS1	0.214341	1.57211e-16	0.271684	0.0250155		FBXO32	0.210325	5.83445e-16	0.261027	0.0315548		IMPA1	0.296887	6.80977e-31	0.497184	1.61028e-05
TMEM116	-0.484168	0.0032077		TEX2	-0.428192	0.0102834		SERF2	-0.583047	0.000237265		RTP4	0.214327	1.57949e-16	0.101885	0.408384		CCBE1	0.210244	5.98917e-16	0.166925	0.173658		HPCAL1	0.296876	6.84761e-31	0.265494	0.0286578
RITA1	-0.483873	0.00322912		RPL35P5	0.428156	0.0102906		TDH	-0.582984	0.000237724		ADAM12	0.21432	1.58295e-16	0.336843	0.0049732		HTR1D	0.21024	5.997e-16	0.263538	0.0298977		AAK1	0.296853	6.92152e-31	0.380414	0.00137405
C15orf52	0.483794	0.00323491		CCSER1	-0.428051	0.0103112		CNFN	-0.58272	0.000239649		MYADM	0.214275	1.60644e-16	0.0534844	0.664886		ATP2C2	0.210239	5.99962e-16	-0.363122	0.00233862		MFSD12	0.296839	6.96721e-31	0.422476	0.000332167
DUSP1	0.483768	0.00323681		ZMYM1	0.427905	0.0103401		FSTL3	0.582615	0.000240425		PPIB	0.214057	1.72636e-16	0.237843	0.0508114		TSPAN14	0.210049	6.37798e-16	-0.118118	0.337391		CCDC102B	0.296736	7.31802e-31	0.428089	0.000270901
LRRTM3	0.483692	0.00324234		KLHL21	0.42766	0.0103887		TMEM132A	-0.582428	0.000241803		PSAP	0.214045	1.73349e-16	0.0636999	0.605806		LRRN4	0.210033	6.41159e-16	0.132454	0.281592		MICOS13	0.296717	7.38269e-31	0.129222	0.293603
KMT2B	-0.483673	0.00324375		DNM1P47	0.427556	0.0104093		LRRC37A6P	-0.58242	0.000241862		SLC9A3R2	0.214034	1.73952e-16	-0.273795	0.0238662		STAT6	0.209997	6.48773e-16	0.167544	0.172044		PAX3	0.296713	7.39793e-31	-0.0562522	0.648657
DUSP11	0.483631	0.00324681		LINC00674	-0.42753	0.0104146		P2RX2	-0.582406	0.000241963		FOSB	0.214024	1.74502e-16	-0.0097369	0.937187		NMB	0.209844	6.81439e-16	0.386041	0.00114845		ATF2	0.296706	7.42095e-31	0.543469	1.67564e-06
LDHAL6B	0.483494	0.00325683		BCDIN3D	-0.427512	0.0104182		POLR3G	0.582393	0.000242059		ISY1-RAB43	0.213898	1.81918e-16	0.102916	0.403632		LGR4	0.209825	6.85593e-16	0.172999	0.158304		BCAT1	0.296575	7.89901e-31	0.554539	9.26375e-07
FAM46C	-0.483489	0.00325717		RASSF8-AS1	0.427504	0.0104198		MANSC1	-0.58226	0.000243043		PADI3	0.213802	1.87769e-16	0.0471953	0.702328		SOX7	0.209823	6.86043e-16	0.390815	0.000983889		SIRPB1	0.296554	7.97675e-31	0.335132	0.00521231
RPL26	0.483394	0.0032642		SURF1	-0.427482	0.0104241		UBXN4	-0.582144	0.000243906		NIPAL3	0.213763	1.90169e-16	-0.115932	0.346471		DHX58	0.209803	6.90491e-16	0.109899	0.37231		ACOT9	0.296481	8.25749e-31	0.35017	0.00341882
GHR	-0.48335	0.00326739		VPS9D1	-0.427432	0.010434		TRIT1	0.582053	0.000244589		GJB4	0.21375	1.91021e-16	0.179013	0.144115		NFE2L2	0.209716	7.10239e-16	0.190614	0.119467		GTF2H5	0.296455	8.36028e-31	0.230091	0.0590773
FAM127C	-0.483182	0.00327977		C2orf54	-0.427385	0.0104434		PALD1	0.582042	0.00024467		TSC22D1	0.213534	2.05077e-16	0.26284	0.0303511		EFNB1	0.209678	7.18923e-16	0.241832	0.0469425		SOX12	0.296417	8.51155e-31	0.189602	0.121479
ZBTB7A	-0.482938	0.00329785		ZCCHC9	0.427363	0.0104478		ITGB1	0.581842	0.00024617		HSPB8	0.213463	2.0988e-16	-0.24819	0.041277		ZNF860	0.209607	7.35695e-16	-0.0511281	0.678824		BPNT2	0.296364	8.72871e-31	0.446511	0.000135263
SLC2A3	0.482933	0.00329825		P2RX2	-0.427358	0.0104489		C12orf49	-0.581761	0.000246774		ZBTB38	0.213404	2.13978e-16	0.173115	0.15802		MORC4	0.2096	7.37263e-16	-0.296444	0.0141014		TMSB15B	0.296343	8.81648e-31	0.411777	0.000485207
PPP3CC	0.482932	0.00329829		ERO1A	0.427272	0.0104661		POU6F1	0.58162	0.000247843		COL6A2	0.213166	2.31366e-16	0.448377	0.000125794		MYL9	0.209452	7.73235e-16	0.332688	0.00557154		ZNF699	0.296337	8.83968e-31	0.548022	1.3165e-06
MAPK3	-0.482812	0.0033072		PILRB	-0.42723	0.0104744		ESPNP	-0.581543	0.000248421		TMED1	0.213149	2.32686e-16	0.123956	0.313882		ITPRIP	0.209441	7.76044e-16	0.235069	0.0536534		KLHDC8B	0.296284	9.06469e-31	0.280973	0.020288
TMEM185AP1	-0.482799	0.00330814		ANKRD39	-0.427212	0.010478		NFYB	-0.581455	0.000249087		TENT5A	0.213107	2.35857e-16	0.251113	0.0388693		EVA1B	0.209251	8.25001e-16	0.253486	0.0370016		FLCN	0.296243	9.24413e-31	0.343196	0.00416782
STXBP5-AS1	0.482755	0.00331148		LRSAM1	-0.427178	0.0104848		SEMA3B-AS1	-0.581452	0.000249111		YES1	0.213025	2.42307e-16	0.140468	0.253234		TFAP2C	0.209153	8.51165e-16	-0.234528	0.0542228		FSCN1	0.296138	9.71353e-31	0.632558	7.18151e-09
CCDC157	-0.482684	0.00331672		CHD6	-0.427164	0.0104877		INIP	-0.581335	0.000249999		HEG1	0.212967	2.46973e-16	0.0803645	0.514742		AK1	0.209031	8.85385e-16	-0.091046	0.460271		OPTN	0.296123	9.78255e-31	0.53517	2.57753e-06
CAMK4	0.482662	0.00331838		GLMN	0.427162	0.0104881		GRK2	-0.581286	0.000250378		SLC16A5	0.212877	2.54332e-16	0.0353325	0.774842		SPRR1B	0.208799	9.5361e-16	0.174485	0.154706		CD248	0.29602	1.02697e-30	0.398569	0.000761542
ARL13B	0.482277	0.00334722		IL6	0.42709	0.0105025		EEF1A2	-0.581184	0.000251155		WWC1	0.212455	2.92016e-16	-0.245837	0.0433038		TMBIM6	0.208767	9.63743e-16	-0.225963	0.063906		MOCS2	0.29598	1.0469e-30	-0.123406	0.316051
MIR3908	0.482261	0.00334836		ZNF101	-0.42706	0.0105085		SHOX2	0.580922	0.000253168		RHOD	0.212455	2.92031e-16	-0.3314	0.00576935		SPRY4	0.208724	9.77056e-16	0.0249173	0.840155		NOG	0.295959	1.0572e-30	0.433967	0.000217986
DKK3	0.482202	0.00335286		DLEU7	-0.427049	0.0105108		CCDC142	-0.58079	0.000254185		GSDMC	0.212344	3.02791e-16	0.139357	0.257044		CYP1B1	0.20858	1.02311e-15	0.282471	0.0196022		NR3C1	0.295823	1.12751e-30	0.544395	1.59588e-06
LIMS3	0.4822	0.00335301		LINC00707	0.426921	0.0105364		NKX6-1	0.580782	0.000254247		POFUT1	0.212296	3.07585e-16	0.11412	0.354111		IGFL1	0.208556	1.03108e-15	0.184639	0.131724		PRNP	0.295122	1.56995e-30	0.579873	2.19509e-07
CD79A	-0.482188	0.00335391		PDLIM4	0.426921	0.0105365		ATOH8	0.580763	0.000254393		MFSD1	0.212244	3.12791e-16	-0.06779	0.582814		ZNF462	0.208399	1.08422e-15	0.202198	0.0982129		ARPC5	0.295032	1.63791e-30	0.300559	0.01276
HELZ	-0.482122	0.00335884		SRPK2	-0.42683	0.0105547		RPF2	0.580691	0.000254946		CPM	0.212087	3.2922e-16	0.104236	0.397594		PLEKHA5	0.208388	1.08809e-15	0.176222	0.150576		UBASH3B	0.294967	1.68897e-30	0.54719	1.37621e-06
ZNF92	-0.482089	0.00336137		GATA3	-0.426685	0.0105839		SMDT1	-0.580677	0.000255059		COL18A1	0.212032	3.35207e-16	0.13109	0.286622		LRIG3	0.208064	1.20673e-15	0.320455	0.007717		RHOBTB1	0.294961	1.6933e-30	0.386488	0.00113205
PXDC1	0.48203	0.0033658		GFI1B	0.426646	0.0105919		DOK7	-0.580575	0.000255853		COL4A6	0.211922	3.475e-16	0.228959	0.0603712		FOSB	0.207927	1.26098e-15	-0.0445143	0.718512		NOX4	0.294937	1.7131e-30	0.253815	0.0367487
ZKSCAN4	-0.482012	0.00336714		CSAD	-0.426632	0.0105946		SLC9B2	0.580456	0.000256776		PICALM	0.211787	3.63069e-16	0.307063	0.0108649		PTRH1	0.207908	1.26838e-15	-0.141859	0.248516		CYP20A1	0.294867	1.77017e-30	0.430149	0.000251149
C5orf56	0.482006	0.00336758		RBM7	0.426593	0.0106025		SMIM14	-0.580242	0.000258453		IGFN1	0.21176	3.66317e-16	0.26648	0.0280493		BLZF1	0.20781	1.30877e-15	-0.0878973	0.475992		SLC35G2	0.294845	1.78875e-30	0.571572	3.56562e-07
DTWD2	-0.481976	0.00336991		CASP6	-0.426534	0.0106146		JAG1	0.58018	0.000258939		CHMP4B	0.211755	3.66908e-16	-0.0774396	0.530208		LGALS1	0.207803	1.31171e-15	0.376499	0.00155378		KLF17	0.294575	2.03082e-30	0.408977	0.000534693
VEGFA	0.481919	0.00337415		ZNF429	-0.426494	0.0106226		NPM1P39	0.580153	0.000259149		SERPINB4	0.211754	3.66956e-16	0.341565	0.00436266		HEPHL1	0.207767	1.32695e-15	0.115327	0.349013		CD68	0.294513	2.09063e-30	0.495332	1.75108e-05
SLC16A6P1	-0.48181	0.00338245		GLS	0.42644	0.0106335		ZNF341	-0.580134	0.000259302		LPIN3	0.211753	3.67091e-16	-0.243732	0.0451859		SKAP2	0.207743	1.33728e-15	0.106873	0.385698		NRG1	0.294403	2.20246e-30	0.572148	3.44906e-07
SYT14	0.481551	0.0034021		TPO	-0.426321	0.0106577		HDAC11	-0.580015	0.000260235		RILP	0.211731	3.69781e-16	0.200614	0.100931		SLC35F6	0.207723	1.34561e-15	-0.178043	0.146337		AVEN	0.294251	2.36559e-30	0.525936	4.10701e-06
PRR12	-0.481522	0.00340437		ABAT	-0.426291	0.0106639		C5AR2	-0.579838	0.000261639		IL1RAPL1	0.211591	3.86988e-16	0.00875249	0.943527		STEAP3	0.207704	1.35374e-15	0.0379267	0.758795		LYSMD3	0.294212	2.4092e-30	0.167352	0.172543
BRD9	0.481502	0.00340587		USF2	-0.425889	0.0107457		EVC	0.579723	0.000262549		MPZL2	0.211548	3.92434e-16	-0.168581	0.169367		EXOC3L4	0.207692	1.35884e-15	-0.0885061	0.47293		ARHGEF2	0.294186	2.4386e-30	0.424633	0.000307268
UPF1	-0.481484	0.00340726		SUCO	-0.425859	0.0107519		S100A2	0.579702	0.000262717		YIF1A	0.211366	4.16366e-16	0.0480335	0.697295		SNCG	0.207478	1.4551e-15	-0.172092	0.16053		ZNF175	0.294155	2.47462e-30	0.0652854	0.596847
RAB32	0.481459	0.00340916		RNU6-548P	-0.425845	0.0107548		FAM83H	-0.579701	0.000262722		SDF4	0.211256	4.31467e-16	0.14952	0.223617		TMEM30B	0.20744	1.47258e-15	-0.133563	0.277549		SELENON	0.294126	2.50807e-30	0.466496	6.08008e-05
S100A10	0.481396	0.00341395		FAM78A	-0.425833	0.0107572		PDIK1L	-0.579695	0.000262777		MT1X	0.211241	4.33696e-16	0.251098	0.0388814		NXN	0.207437	1.47406e-15	0.336259	0.00505372		MYADM	0.29395	2.72461e-30	0.143294	0.243713
ARHGAP31	0.481179	0.00343057		RN7SL213P	0.425759	0.0107724		RRAS2	0.57967	0.000262976		DPYD	0.21121	4.38028e-16	0.311615	0.00968832		ODF3B	0.207246	1.56665e-15	0.346327	0.0038152		TCF4	0.293941	2.73585e-30	0.395175	0.000852555
PVT1	0.481083	0.00343795		PLEKHJ1	-0.425705	0.0107834		IARS	0.5796	0.000263531		KIAA1755	0.21115	4.46681e-16	0.229359	0.0599116		RASSF10	0.207188	1.59544e-15	0.19326	0.114326		ENPP1	0.293906	2.78054e-30	-0.299728	0.0130216
LINC00844	0.481038	0.00344144		ARHGAP42	0.425693	0.0107859		TXNDC15	0.579404	0.000265097		FKBP14	0.211146	4.47288e-16	0.170148	0.16538		SLC3A2	0.207145	1.61773e-15	-0.0267983	0.828266		ACTN1	0.29387	2.82786e-30	0.591089	1.11519e-07
SMARCD2	-0.481037	0.00344149		ANO2	-0.425606	0.0108036		PPM1AP1	0.579335	0.000265657		STAM2	0.21107	4.5843e-16	0.0377289	0.760015		C6orf141	0.207143	1.61878e-15	-0.0054435	0.964859		RGMB	0.293456	3.43343e-30	0.255029	0.0358278
ZNF737	-0.480949	0.00344823		RPL17P22	0.425588	0.0108073		DHRS2	-0.579324	0.000265739		FAM177A1	0.211059	4.60009e-16	-0.0500563	0.685201		CNN3	0.207134	1.62345e-15	0.155773	0.204625		TBX18	0.293382	3.55431e-30	0.496444	1.6652e-05
NCOA5	-0.480942	0.00344881		FAM131C	0.425541	0.0108171		LINC01085	0.579298	0.000265949		RNF215	0.210996	4.69607e-16	0.162926	0.184342		POFUT1	0.207096	1.6429e-15	0.19929	0.103247		TUB	0.293367	3.58024e-30	0.478952	3.60029e-05
PSMC1P4	0.480771	0.00346198		PTPRE	0.425466	0.0108324		CCDC115	-0.579126	0.00026734		SLC35F5	0.21096	4.75015e-16	0.0495704	0.688099		SPRR2A	0.207092	1.64529e-15	0.356753	0.0028242		ELK1	0.293305	3.68533e-30	0.346215	0.00382739
LINC00665	-0.480736	0.00346472		PELI3	-0.42544	0.0108379		PHC3	-0.579093	0.00026761		B4GALT4	0.210912	4.82523e-16	0.15278	0.213566		MCU	0.207075	1.65397e-15	0.153615	0.211047		ZSWIM6	0.293271	3.74404e-30	0.505924	1.07692e-05
NFKB1	0.480668	0.00347002		TFF1	-0.425391	0.010848		REPS2	-0.578908	0.000269104		STYK1	0.210725	5.1262e-16	0.0709363	0.565402		RAB17	0.206937	1.72803e-15	-0.384119	0.00122145		GRAMD1A	0.293187	3.89529e-30	0.387614	0.00109167
SAMD9L	0.480662	0.00347045		FNDC1-IT1	0.425213	0.0108847		EHD2	0.578902	0.000269155		SFN	0.210621	5.30204e-16	0.112913	0.359259		MIPOL1	0.206932	1.73084e-15	-0.0616075	0.61772		RAB11FIP2	0.293141	3.98028e-30	0.595791	8.33108e-08
TUBB6	0.480647	0.00347159		FOXD1	0.425173	0.010893		SNX13	-0.578708	0.000270735		MARVELD1	0.210507	5.50063e-16	0.130342	0.289407		IL20RB	0.206851	1.77618e-15	0.170653	0.164111		EXOG	0.292786	4.69783e-30	0.624519	1.26127e-08
ADGRV1	-0.480445	0.00348728		ARSJ	0.425015	0.0109256		HBEGF	0.578567	0.00027189		DYNLT3	0.210484	5.54228e-16	0.107835	0.38141		RNF215	0.206801	1.80429e-15	0.106067	0.389313		DISC1	0.292785	4.69958e-30	0.309795	0.0101448
ITGB3	0.480421	0.00348916		MZB1	-0.424962	0.0109368		TULP1	-0.578525	0.000272237		RARG	0.210381	5.73078e-16	-0.10994	0.372132		SERPINB4	0.206767	1.82432e-15	0.386013	0.00114947		JADE1	0.292775	4.72294e-30	0.460758	7.68835e-05
PDXDC1	-0.480327	0.00349651		ZNF680	-0.424879	0.0109539		PABPC4	0.578512	0.000272349		TWSG1	0.21036	5.76835e-16	0.227805	0.061714		HNMT	0.20674	1.84005e-15	0.0332537	0.78777		KLF6	0.292772	4.72878e-30	0.474164	4.41419e-05
PDLIM7	0.480147	0.00351062		CHTF18	-0.424809	0.0109684		FADS1	0.578468	0.000272707		ARHGAP12	0.21019	6.0945e-16	0.154261	0.209108		ACP6	0.206728	1.84673e-15	-0.0184126	0.881529		ZNF365	0.292318	5.84483e-30	0.163121	0.183811
PDGFC	0.480115	0.00351312		ANKRD19P	0.424809	0.0109684		NAV2	0.578334	0.000273817		MAST4	0.210186	6.10323e-16	-0.0901596	0.464668		ATP2C1	0.206722	1.85025e-15	0.209212	0.0868547		RUNX2	0.292297	5.903e-30	0.521071	5.22114e-06
BBS1	-0.480085	0.00351541		RALGAPA1P1	-0.4247	0.0109913		CRCP	-0.578272	0.000274325		CTTNBP2NL	0.21018	6.11503e-16	0.0883663	0.473633		PLBD2	0.206599	1.92372e-15	-0.014859	0.904273		ELMO2	0.292277	5.958e-30	0.0822499	0.504896
ATG101	-0.480036	0.0035193		CCND1	-0.424647	0.0110022		EBNA1BP2	0.578163	0.000275232		CARD16	0.210131	6.21261e-16	0.271382	0.0251834		SPP1	0.206588	1.93061e-15	0.0573904	0.642029		MPG	0.292242	6.05578e-30	0.10771	0.381968
FKBP7	0.479918	0.00352855		RYK	0.424647	0.0110023		FBXO45	-0.57809	0.000275832		SLC3A2	0.210126	6.22279e-16	0.0533801	0.665501		ARHGEF16	0.20657	1.94173e-15	-0.225464	0.0645101		QPCTL	0.292128	6.3859e-30	0.282192	0.0197283
USP45	0.479836	0.00353504		MOCS3	-0.424601	0.0110119		DNAJC18	0.578078	0.000275936		IL37	0.210117	6.24023e-16	0.120949	0.325859		FAM214B	0.206555	1.95112e-15	0.0692725	0.57458		ZFP82	0.292104	6.45667e-30	0.465412	6.35777e-05
CNTNAP3B	0.479692	0.00354635		FGF22	-0.424509	0.0110311		CMTM7	0.577931	0.000277162		PFKP	0.210041	6.39592e-16	0.150974	0.219093		SELENOM	0.206541	1.95961e-15	0.218268	0.073753		UBA3	0.292018	6.72185e-30	0.267479	0.0274443
HECTD4	-0.479662	0.00354876		VAPB	-0.424483	0.0110366		BATF	-0.577616	0.000279803		TRPV4	0.209939	6.60931e-16	0.0128959	0.916872		MYL12A	0.206474	2.00205e-15	0.382382	0.00129098		KCTD9	0.291884	7.15229e-30	0.417623	0.000395067
WLS	0.479603	0.00355342		MACROD1	-0.424459	0.0110415		PSMD5-AS1	-0.577456	0.00028115		HSP90B1	0.209923	6.64276e-16	0.259144	0.032848		EPS8L1	0.20646	2.01068e-15	-0.223479	0.0669616		IHO1	0.291871	7.19708e-30	0.0258003	0.834569
RBMS3	0.479525	0.00355958		DOPEY2	-0.424358	0.0110628		FABP5	0.57736	0.000281964		SIRPD	0.209902	6.68964e-16	0.181251	0.139086		STEAP4	0.206284	2.12622e-15	0.0923183	0.454		BRSK1	0.291762	7.57008e-30	0.352709	0.00317745
EHMT1	-0.479462	0.00356454		ARHGEF26	-0.424287	0.0110776		KIAA0556	-0.577296	0.000282508		JKAMP	0.2099	6.69334e-16	0.0428109	0.728861		COL4A5	0.206128	2.23389e-15	0.335752	0.00512444		GTF2H2C	0.29175	7.61474e-30	0.257031	0.0343513
CNTNAP3	0.47945	0.00356555		ETF1	0.42422	0.0110917		SCG2	0.577049	0.000284613		TMCO4	0.20978	6.95746e-16	-0.0741858	0.54768		DUSP10	0.205915	2.38943e-15	0.228591	0.0607968		ZDHHC2	0.291744	7.63568e-30	0.673233	3.17819e-10
MAPKAPK5	-0.479441	0.00356628		MTERF2	-0.424067	0.0111237		TCF7	0.576978	0.00028522		RNF207	0.209737	7.05456e-16	-0.0607815	0.62245		RBMS1	0.205774	2.49837e-15	0.211958	0.0827012		LMOD1	0.291542	8.38605e-30	0.198173	0.105235
PM20D2	0.479419	0.00356797		MPV17L2	-0.424059	0.0111255		HHIP-AS1	0.576887	0.000286004		SLC30A1	0.209713	7.10847e-16	-0.0318264	0.796679		DKK3	0.20576	2.50947e-15	0.330151	0.00596727		LPIN1	0.291379	9.04479e-30	0.539296	2.0837e-06
NECTIN2	-0.479409	0.00356875		LRRC56	-0.424014	0.0111349		ARMC7	-0.576832	0.000286473		DNAJC25	0.209697	7.14687e-16	0.355434	0.00293534		PRSS8	0.205685	2.56909e-15	-0.210687	0.0846045		VCL	0.291309	9.34446e-30	0.512086	8.05529e-06
CENPH	0.479404	0.00356917		TIMMDC1	0.423987	0.0111407		AK5	0.576787	0.000286859		EPS8L2	0.20963	7.30224e-16	-0.386275	0.00113983		RAB42	0.205656	2.59324e-15	0.336172	0.00506575		TMEM119	0.291017	1.07023e-29	0.405932	0.000593683
TJP3	-0.479401	0.00356942		ABCC6	-0.423882	0.0111629		PRELID3A	0.576565	0.000288781		RNF149	0.209627	7.30961e-16	-0.115216	0.349479		CNTNAP3B	0.205617	2.62491e-15	0.171429	0.162173		TRIP12	0.290943	1.10776e-29	0.395505	0.000843282
C17orf51	0.479367	0.0035721		SPTY2D1	-0.423853	0.0111689		TTC7B	0.576563	0.000288796		FTL	0.209624	7.31647e-16	0.432577	0.000229561		SERPINA5	0.205507	2.7178e-15	-0.0442542	0.72009		HECW1	0.2908	1.18367e-29	0.642752	3.43334e-09
SPATS2	-0.479336	0.00357457		IFITM10	-0.423803	0.0111796		UCP2	-0.576466	0.000289638		MIGA1	0.209571	7.44147e-16	0.116413	0.344461		GFPT2	0.205475	2.74546e-15	0.450126	0.000117475		EVI5	0.290774	1.19799e-29	0.476173	4.05386e-05
TSR2	-0.479222	0.00358367		SPDYE21P	-0.423756	0.0111894		HIST2H2BD	-0.576407	0.000290153		STEAP1B	0.209436	7.77343e-16	0.290212	0.0163639		POMGNT1	0.205449	2.76806e-15	0.273688	0.0239234		FLOT1	0.29069	1.24533e-29	0.11223	0.362193
RPLP1P13	0.479093	0.00359396		RPL5P30	-0.423754	0.0111899		MSRB1	-0.576295	0.000291126		CYP2S1	0.209391	7.88497e-16	0.160803	0.190206		CDRT1	0.205396	2.81428e-15	-0.00125023	0.991927		UBE2Q2	0.290679	1.2517e-29	0.385539	0.00116711
URB1	0.479028	0.00359915		MIR9-3HG	-0.423726	0.0111958		CT62	-0.576199	0.000291969		PSMB9	0.209309	8.09571e-16	0.295225	0.0145216		SP140L	0.205379	2.82937e-15	0.176209	0.150608		ATP11C	0.290574	1.31426e-29	0.499312	1.46147e-05
EFR3B	-0.478991	0.00360212		RNF219-AS1	0.423679	0.0112059		USP38	-0.576159	0.000292317		SLC39A1	0.209233	8.29763e-16	-0.123545	0.315504		HES4	0.205366	2.84093e-15	-0.0620064	0.615441		DPP9	0.290525	1.34448e-29	0.315087	0.00886733
ZNF28	-0.478965	0.0036042		SIRT5	0.423641	0.0112138		COL6A2	0.576137	0.000292511		METRN	0.209224	8.32199e-16	-0.107197	0.384251		GBP2	0.205242	2.95448e-15	0.125599	0.307462		ZNF625	0.29051	1.35331e-29	0.228983	0.0603432
KIR2DS4	0.478917	0.00360805		POLR2I	-0.423549	0.0112335		RNY3P8	0.576084	0.000292969		NAGS	0.209216	8.34271e-16	0.106156	0.388912		DOCK6	0.205054	3.13422e-15	-0.0729542	0.554366		TNPO1	0.290471	1.37823e-29	0.473809	4.48091e-05
PCMTD2	-0.478853	0.00361323		INTS9	0.4235	0.0112437		YBX2	-0.576006	0.000293657		GDA	0.20914	8.54839e-16	0.181122	0.139371		C1RL	0.205016	3.17205e-15	0.200466	0.101187		B3GAT3	0.290447	1.39344e-29	0.159555	0.193713
MIR4435-2	0.478832	0.0036149		LAMB3	0.423424	0.0112599		VCAN	0.575533	0.000297846		ITPR3	0.208996	8.95285e-16	-0.113482	0.356828		RBM47	0.204922	3.26796e-15	-0.292794	0.0153913		SPCS3	0.290428	1.40585e-29	0.390086	0.00100756
INPP5J	-0.478799	0.0036175		GINS2	-0.423338	0.0112782		ACOT9	0.575347	0.0002995		MAP2K3	0.208991	8.9689e-16	0.130708	0.288043		AGFG1	0.204716	3.48658e-15	0.131279	0.285923		FTO	0.290417	1.41288e-29	0.246608	0.0426311
H2AFZP6	0.478791	0.00361813		TMEM14C	0.42329	0.0112886		RPRD1B	-0.575314	0.000299798		MPP3	0.20896	9.05767e-16	-0.234832	0.053902		SIK1B	0.204606	3.60919e-15	0.286965	0.0176617		FBXO43	0.290342	1.46285e-29	0.469301	5.41301e-05
HSPE1P8	0.478721	0.00362378		NEK5	-0.423227	0.011302		ADIPOR1	-0.575232	0.000300532		ORMDL2	0.208909	9.20566e-16	-0.208617	0.0877757		MUC16	0.204584	3.63359e-15	0.0230632	0.851909		PELO	0.290282	1.5042e-29	0.263914	0.029656
SMPD3	-0.478709	0.00362478		ERBB2	-0.423184	0.0113111		SNCA	0.575221	0.000300635		ATP6V0D2	0.208846	9.39583e-16	0.166559	0.174616		LAMA4	0.204533	3.69233e-15	0.540355	1.97219e-06		RNF182	0.290274	1.50969e-29	0.508028	9.75892e-06
FSTL4	-0.47867	0.00362787		SPAG5-AS1	-0.423133	0.011322		AMZ1	-0.575123	0.000301517		SMCO2	0.208816	9.48632e-16	0.306633	0.010982		IRS1	0.204468	3.76846e-15	0.0930235	0.450544		ZNF449	0.290182	1.57538e-29	0.337624	0.0048672
CD86	0.478545	0.00363797		MIR27A	0.423118	0.0113252		PHKB	-0.575074	0.000301958		TMEM87A	0.208807	9.51428e-16	0.0436248	0.72391		ANXA5	0.204447	3.79375e-15	0.275023	0.0232191		PTPRS	0.290046	1.67727e-29	0.364889	0.00221781
STARD9	0.478502	0.00364144		FTH1P12	0.423069	0.0113356		RIN3	0.575073	0.000301961		CTNNAL1	0.20868	9.90892e-16	0.379697	0.0014055		IGFBP1	0.204347	3.91435e-15	-0.0284136	0.818086		CLDND1	0.289999	1.7143e-29	0.62611	1.12968e-08
MCF2L-AS1	-0.478393	0.00365026		FAM153C	-0.423034	0.0113432		SPATA2L	-0.574905	0.000303486		EPHB4	0.20851	1.0465e-15	0.0446246	0.717844		CHMP4B	0.20432	3.94749e-15	-0.0228948	0.852979		MKLN1	0.289987	1.72374e-29	0.315229	0.0088349
CPN2	0.478305	0.0036574		BANF1P5	0.423032	0.0113435		KCTD12	0.574841	0.000304062		RELL1	0.208408	1.08101e-15	0.000612342	0.996046		ELFN2	0.204277	4.00115e-15	0.0677566	0.583		CDIP1	0.289869	1.82022e-29	0.428508	0.000266774
NRBF2	0.478188	0.00366695		ZFP14	-0.423014	0.0113475		SURF1	-0.574719	0.000305174		CLDN16	0.208383	1.08959e-15	0.0363405	0.768595		MMRN2	0.204202	4.09627e-15	-0.113923	0.354947		CCDC50	0.289782	1.89467e-29	0.504117	1.1714e-05
ZNF709	-0.478066	0.00367686		ZFAND3	-0.422903	0.0113713		IGFBP7	0.574689	0.00030544		CGB8	0.208246	1.13857e-15	0.122023	0.321548		PHETA2	0.204143	4.17199e-15	0.0117414	0.924291		ZNF568	0.289776	1.90014e-29	0.292062	0.0156621
HSPE1P20	0.478065	0.00367691		GLOD5	-0.4226	0.0114364		TMEM254-AS1	-0.574607	0.000306187		PINK1	0.208174	1.16518e-15	0.0987016	0.423258		SPIRE1	0.204025	4.3292e-15	0.0713761	0.562988		UGGT1	0.289607	2.05392e-29	0.354455	0.00302036
MTND6P16	-0.478063	0.00367707		LRRC37A2	-0.422564	0.0114441		TOM1L1	-0.574571	0.000306522		SLC38A6	0.207997	1.2328e-15	0.012734	0.917912		ACER3	0.203992	4.37461e-15	-0.054671	0.657909		IL31RA	0.289454	2.20417e-29	0.477158	3.88739e-05
TBC1D13	-0.478042	0.00367883		BRWD1-AS1	-0.422539	0.0114496		GGT6	-0.574483	0.000307326		DNAJB1	0.207934	1.2579e-15	-0.0470884	0.702971		FUT3	0.203928	4.4634e-15	0.00673547	0.956526		ATRNL1	0.289381	2.27939e-29	0.319043	0.00800628
RPL22L1	0.478038	0.0036791		NDUFA3	-0.422467	0.0114651		HNRNPF	-0.574427	0.000307833		RAB27A	0.207867	1.28507e-15	0.219914	0.0715514		METTL27	0.203827	4.60661e-15	-0.058668	0.634623		CAMTA2	0.289341	2.32163e-29	0.217212	0.0751945
CBX4	-0.478002	0.00368208		ZBTB41	-0.422465	0.0114655		AP1B1	-0.574392	0.000308155		DNAJC3	0.207812	1.30798e-15	0.159255	0.194562		LAPTM4A	0.203634	4.89214e-15	0.0901375	0.464778		COPRS	0.289036	2.67221e-29	0.244347	0.0446289
TDRD15	0.477971	0.0036846		SUV39H1	-0.42244	0.011471		PRLH	-0.574351	0.000308534		MOXD1	0.207716	1.34878e-15	0.353189	0.00313354		KRT81	0.203622	4.91077e-15	-0.0707895	0.566209		HDLBP	0.288986	2.73479e-29	0.130687	0.28812
KDM2A	-0.477858	0.00369386		PDCL3P4	-0.422354	0.0114895		NXN	0.574199	0.000309932		PPARG	0.207634	1.38453e-15	0.207039	0.0902569		TM4SF18	0.203512	5.08207e-15	0.124108	0.313286		FBN2	0.288873	2.88029e-29	0.579664	2.22242e-07
FTLP14	-0.477785	0.00369982		LAMA5-AS1	-0.42234	0.0114925		TMSB10	0.574134	0.000310539		OPHN1	0.207603	1.39794e-15	-0.21644	0.0762624		MTARC2	0.203384	5.28918e-15	0.00143828	0.990712		TMX4	0.288818	2.95458e-29	0.375802	0.00158792
ACOT8	-0.477703	0.00370653		RPSAP52	0.42216	0.0115317		USP30	-0.574132	0.00031055		ADAMTS6	0.207585	1.40621e-15	0.365981	0.00214602		TMEM41A	0.202994	5.97295e-15	0.0161969	0.8957		ERC1	0.288764	3.02823e-29	0.383913	0.00122951
CD274	0.4777	0.0037068		IPO5	0.422145	0.0115348		PROCR	0.57413	0.000310576		PLEKHH2	0.207492	1.44851e-15	-0.0178734	0.884974		PDE10A	0.202929	6.09469e-15	0.0935487	0.44798		CEP57L1	0.288652	3.18787e-29	0.477765	3.78792e-05
BRICD5	-0.477604	0.00371471		GEMIN4	0.422125	0.0115392		CYP4F23P	-0.574096	0.00031089		ARHGEF35	0.207432	1.47666e-15	-0.380816	0.00135672		LACTB	0.202918	6.11711e-15	0.15959	0.193614		IP6K1	0.288491	3.43334e-29	0.409615	0.000523026
RN7SL674P	-0.477601	0.00371495		PLA2G12A	-0.422124	0.0115395		CACNG4	-0.573928	0.000312444		DDR1	0.207409	1.48707e-15	-0.274642	0.023418		PPP1R3B	0.202703	6.5398e-15	0.041136	0.739083		RAB24	0.288444	3.50777e-29	-0.15485	0.207353
TEKT5	-0.477573	0.00371719		TROAP	-0.422032	0.0115594		JARID2-AS1	-0.573878	0.000312911		PTPN21	0.20738	1.50107e-15	-0.0302683	0.806435		SMIM6	0.202587	6.77918e-15	-0.161571	0.188069		CDH4	0.288373	3.62384e-29	0.22616	0.0636687
FOXD1-AS1	0.477367	0.00373424		RNA5SP175	0.421974	0.011572		PLSCR4	0.573491	0.000316531		P2RY2	0.207318	1.53113e-15	-0.379457	0.00141615		RAB7B	0.2025	6.9648e-15	0.387778	0.00108588		ENTPD4	0.288311	3.72831e-29	0.584003	1.71575e-07
PCYT2	-0.477347	0.00373587		ACTG1P9	-0.421885	0.0115914		EPG5	0.573302	0.000318312		MYO1C	0.207208	1.58545e-15	-0.0839245	0.496232		PIGV	0.202457	7.05862e-15	0.220416	0.0708903		GLB1L	0.288237	3.85696e-29	0.173429	0.157256
CLCF1	0.477343	0.00373623		PCDHA10	-0.421827	0.0116041		CYB5R1	-0.573261	0.000318694		SLC25A24	0.207185	1.59698e-15	-0.0197379	0.873069		DNAJA4	0.202436	7.10458e-15	0.0235412	0.848876		UBL7	0.288173	3.97271e-29	0.415848	0.000420682
MSX2	-0.477166	0.00375087		ACTBP6	0.421574	0.0116595		CNNM3	-0.573181	0.000319455		STAT1	0.207148	1.61615e-15	0.34655	0.00379121		HCAR2	0.202352	7.29167e-15	0.162684	0.185004		WDR54	0.288109	4.09093e-29	0.217294	0.075081
HOXA3	0.477092	0.00375699		ATP2A3	-0.421497	0.0116762		ARFGEF2	-0.573116	0.000320071		FAM160A1	0.20714	1.6205e-15	-0.169046	0.168178		SLC9A1	0.202227	7.58018e-15	-0.119671	0.331031		ANKRD34A	0.288062	4.17834e-29	-0.0786996	0.523518
TNPO1	0.476984	0.00376593		CEP170	0.421455	0.0116856		ADGRA2	0.573073	0.000320483		ADAMTS12	0.206994	1.69701e-15	0.220271	0.0710808		AKAP12	0.202191	7.66568e-15	0.323427	0.00713826		EIF3G	0.287908	4.48447e-29	0.432175	0.000233014
TRIO	0.476966	0.00376746		SCAMP4	-0.421423	0.0116926		ARF5	-0.572704	0.000324002		CREG2	0.206906	1.74546e-15	0.207174	0.0900429		CFAP300	0.202184	7.68321e-15	0.305552	0.0112819		SNURF	0.287906	4.48813e-29	0.0527049	0.669485
ARFIP1	-0.476877	0.00377488		CANT1	-0.42132	0.0117152		LRRC49	0.572513	0.000325841		PALLD	0.206807	1.80083e-15	0.23865	0.0500087		GPR157	0.202117	7.84434e-15	-0.28616	0.0179965		PCDHGA11	0.287891	4.51926e-29	0.377489	0.00150644
MBD6	-0.476872	0.0037753		POFUT1	0.421319	0.0117153		SAPCD2P2	-0.572466	0.000326295		STPG1	0.206774	1.82008e-15	0.128651	0.295763		NPTN	0.202111	7.85915e-15	0.186374	0.128071		PDE7B	0.287875	4.55214e-29	0.440777	0.00016862
FAM63A	-0.476866	0.00377576		RAD50	0.421279	0.0117242		DXO	0.572235	0.000328533		CREB3	0.206739	1.84067e-15	0.0155252	0.900003		MPP5	0.20208	7.93553e-15	0.0592567	0.631223		NRAS	0.287735	4.85504e-29	0.368793	0.00197055
HOMER3	0.476834	0.00377845		MYBBP1A	0.421059	0.0117728		S100A6	0.572209	0.000328791		MATN3	0.206706	1.85952e-15	-0.106785	0.386089		MCTP1	0.202039	8.03568e-15	0.472237	4.78767e-05		PPP3CB	0.287711	4.90727e-29	0.198188	0.105207
FHOD3	0.476797	0.00378154		WFDC21P	0.421055	0.0117735		ZNF888	-0.572131	0.000329548		PAQR7	0.206539	1.96088e-15	0.0395162	0.749012		RNF144B	0.201764	8.75053e-15	-0.18609	0.128664		PPFIA4	0.287689	4.95717e-29	0.456449	9.14501e-05
RNF208	-0.476719	0.00378807		GTF2E2	0.421011	0.0117832		NDC80	0.571956	0.000331257		KRT16	0.20652	1.97306e-15	0.153724	0.210717		EMP2	0.201719	8.87354e-15	-0.270201	0.0258501		TIMM21	0.287655	5.03504e-29	0.401505	0.000690035
MYO16-AS1	0.476679	0.00379143		PSMB2	0.420977	0.0117908		SUSD6	-0.571944	0.000331372		PIEZO1	0.20646	2.01087e-15	-0.128528	0.296228		HOXA2	0.201716	8.87966e-15	0.199653	0.102608		VLDLR	0.287604	5.154e-29	0.334999	0.00523133
MSRB1	-0.476674	0.00379182		HSD11B1L	0.420865	0.0118155		KRT8P8	-0.571671	0.000334059		TICAM1	0.206367	2.07066e-15	0.17313	0.157984		MYO5B	0.201534	9.39525e-15	-0.204236	0.0947985		PCDHGA12	0.287311	5.89308e-29	0.304311	0.0116345
PNKD	-0.476668	0.00379233		GBP5	0.420839	0.0118214		PRUNE1	-0.571556	0.000335198		SEMA3B	0.206254	2.14623e-15	-0.250742	0.039169		MAML2	0.201499	9.49659e-15	0.241417	0.0473328		ADGRL4	0.287301	5.9203e-29	0.230455	0.0586668
ANKS1A	-0.476618	0.0037965		SGSM3	-0.420806	0.0118286		ROR1	0.571544	0.00033531		IQGAP1	0.206146	2.22099e-15	0.125663	0.307212		PLA2G4A	0.201408	9.76902e-15	0.518342	5.96376e-06		CKAP4	0.287284	5.96576e-29	0.351742	0.0032675
MEX3C	0.476607	0.00379749		PAQR3	0.420692	0.0118541		JMJD7-PLA2G4B	-0.571543	0.000335324		ADAMTS16	0.205926	2.38115e-15	0.294871	0.0146455		IQGAP1	0.201384	9.83954e-15	0.1307	0.288072		KLHL20	0.287259	6.03452e-29	0.120066	0.329429
LINC00184	0.476594	0.00379854		TNFRSF10D	0.420667	0.0118597		MYLK	0.571437	0.000336369		C11orf91	0.205797	2.48012e-15	-0.00457153	0.970486		GOLGA5	0.201294	1.01182e-14	-0.0294694	0.811449		MALT1	0.287229	6.11717e-29	0.626488	1.1004e-08
MORC2	-0.476467	0.00380918		ARHGEF38	-0.420663	0.0118604		FBXO46	-0.571364	0.000337099		PTPRE	0.2057	2.55746e-15	0.111779	0.364137		MID2	0.201207	1.03921e-14	-0.294505	0.0147747		FHOD3	0.287155	6.32741e-29	0.499691	1.4364e-05
IGFBP5	-0.476449	0.00381069		NBPF3	-0.420612	0.0118719		SLC25A10	-0.571341	0.000337329		TVP23C-CDRT4	0.205637	2.60828e-15	0.0789208	0.522347		GADD45B	0.20114	1.06088e-14	0.00671048	0.956688		OXTR	0.287057	6.618e-29	0.31782	0.0082643
CLU	-0.476442	0.0038113		KMT2C	-0.420581	0.0118786		CD109	0.571329	0.000337442		CYB5R2	0.205586	2.65111e-15	0.119631	0.331195		ALDH3A1	0.201042	1.09346e-14	0.092194	0.454611		SLC22A17	0.287051	6.63728e-29	-0.0636466	0.606109
TGFB1I1	0.476441	0.00381138		MYRIP	-0.42054	0.0118878		C1orf168	-0.571187	0.00033886		LRG1	0.205538	2.69091e-15	0.197303	0.106803		ELOVL7	0.201008	1.10494e-14	0.0131338	0.915344		PNMA1	0.287048	6.64397e-29	0.349742	0.00346104
FICD	-0.47637	0.00381735		EIF3I	0.420509	0.0118947		SLC22A14	0.571134	0.000339396		RAET1E	0.205352	2.85383e-15	0.0943359	0.444152		COQ2	0.200998	1.1084e-14	0.210557	0.0848006		POGLUT3	0.286962	6.91255e-29	0.542455	1.76722e-06
CDKN1B	-0.476292	0.00382389		SLC34A3	-0.420502	0.0118962		CDC42EP3	0.570956	0.000341178		TFAP2C	0.205201	2.99313e-15	-0.268583	0.0267878		UGT1A1	0.20086	1.15656e-14	-0.129921	0.290979		FBXO7	0.286917	7.05482e-29	0.39744	0.000790801
TSPAN13	-0.476262	0.0038265		AGTRAP	0.420501	0.0118964		TBC1D13	-0.570727	0.000343491		LAPTM4A	0.205194	2.99999e-15	0.0889866	0.470521		LAMP2	0.200787	1.18275e-14	0.223527	0.0669006		PDE4A	0.286597	8.16175e-29	0.614868	2.42904e-08
FAM65C	-0.476179	0.00383346		THEMIS2	0.420455	0.0119068		ATP2A3	-0.570726	0.000343493		PEA15	0.205138	3.05332e-15	-0.018846	0.87876		FURIN	0.200733	1.20284e-14	0.195055	0.110937		GBP1	0.286552	8.33193e-29	0.443195	0.000153726
P2RX4	-0.47595	0.00385287		PPP4R1	0.420365	0.0119268		SYCP2	-0.570212	0.000348733		TMEM39A	0.205092	3.09703e-15	0.122333	0.320311		LITAF	0.200695	1.21673e-14	-0.0175983	0.886733		MTR	0.286522	8.44565e-29	0.289705	0.0165611
IGHMBP2	-0.475923	0.00385512		RNF224	-0.420351	0.0119299		ZNF467	-0.570144	0.000349427		TNFSF15	0.204886	3.30463e-15	0.0028613	0.981525		ITGA1	0.200675	1.22446e-14	0.12533	0.308507		SEPTIN5	0.286501	8.52622e-29	0.209906	0.0857909
INHBA	0.475715	0.00387288		CA6	0.420333	0.011934		COLGALT1	0.569936	0.000351569		CFI	0.204869	3.32283e-15	0.137784	0.262507		COL6A1	0.200602	1.25229e-14	0.424956	0.000303683		FADS3	0.286427	8.81839e-29	0.480906	3.31005e-05
CGN	-0.475677	0.0038761		KLHDC9	-0.420266	0.0119489		CCDC87	-0.569672	0.000354301		MOSMO	0.20484	3.35302e-15	0.101711	0.409186		EPCAM	0.200516	1.28577e-14	-0.157127	0.200669		RWDD1	0.286027	1.05775e-28	0.189266	0.122154
TLL1	0.475651	0.00387831		CREB5	0.420262	0.0119499		ARPC5L	-0.569662	0.000354412		TPCN1	0.204719	3.48312e-15	-0.173474	0.157146		PDGFC	0.200465	1.30578e-14	0.357337	0.00277618		KHDRBS3	0.285989	1.07629e-28	0.413868	0.000451015
BNIPL	-0.475619	0.00388106		ZNF708	-0.420206	0.0119625		URB1	0.569632	0.000354718		CLDN11	0.20457	3.64978e-15	0.0517849	0.674928		COPZ2	0.200448	1.31269e-14	0.0880168	0.475391		GNB5	0.285755	1.19715e-28	0.473857	4.47182e-05
LPXN	0.475587	0.00388376		FAIM2	-0.420199	0.0119639		TMEM39B	0.569623	0.000354811		RNF145	0.20456	3.66122e-15	0.344237	0.00404758		PPBP	0.200444	1.31434e-14	0.330388	0.00592922		PCDHB7	0.285699	1.22784e-28	0.289134	0.0167853
PRRC2B	-0.475563	0.00388584		LINC01392	-0.420145	0.0119761		CTBP2P8	0.569608	0.000354972		CCDC122	0.20455	3.67296e-15	0.184077	0.132924		GOLT1A	0.200276	1.38387e-14	-0.184714	0.131566		MME	0.285592	1.28916e-28	0.497415	1.59345e-05
DENND1C	-0.47547	0.00389382		TBC1D17	-0.420116	0.0119826		RPL7P39	-0.569464	0.000356468		RETSAT	0.204514	3.71426e-15	-0.0847696	0.491889		STEAP1B	0.200057	1.48021e-14	0.398495	0.000763428		PIKFYVE	0.285486	1.35221e-28	0.493939	1.86444e-05
UHRF2	0.475403	0.00389952		RARA	-0.420097	0.0119869		ARHGAP35	-0.569143	0.00035984		TRADD	0.20436	3.89768e-15	-0.00319777	0.979353		EHBP1L1	0.199859	1.57273e-14	0.0946724	0.442521		DGKG	0.285471	1.36153e-28	0.276391	0.0225152
COPZ1	-0.475354	0.00390372		CTNND2	-0.419996	0.0120095		KLB	-0.569071	0.000360599		LHX1	0.204355	3.90403e-15	-0.342875	0.00420559		GSS	0.199785	1.60879e-14	-0.015017	0.90326		PRDM5	0.285378	1.42003e-28	0.428198	0.000269828
PCOLCE2	0.475297	0.0039086		PRKDC	0.419935	0.0120232		BEND6	0.569006	0.000361286		CDC42EP4	0.204327	3.93873e-15	-0.0648939	0.599053		BTBD19	0.199754	1.6242e-14	0.183949	0.133199		LIMS4	0.285229	1.51951e-28	0.352401	0.00320586
SUPT3H	0.475297	0.00390861		FASN	-0.419924	0.0120256		TUBA3FP	0.569003	0.000361316		TLCD3A	0.204213	4.08206e-15	0.231223	0.0578067		CD274	0.199742	1.63018e-14	0.21173	0.0830404		ST3GAL6	0.285186	1.54937e-28	0.589249	1.24841e-07
LINC01620	0.475263	0.00391154		SLC4A8	-0.419872	0.0120373		CHMP4C	-0.568909	0.000362315		KIAA1217	0.20416	4.15057e-15	-0.205934	0.0920268		L3HYPDH	0.199647	1.67842e-14	0.110602	0.369242		LAMA2	0.285135	1.58562e-28	0.60589	4.38252e-08
ARVCF	-0.475187	0.00391808		SLC35A1	-0.419868	0.0120383		AAED1	0.5689	0.00036241		PACSIN3	0.204143	4.17195e-15	-0.00621869	0.959859		THAP10	0.199625	1.68973e-14	0.140614	0.252735		POLR1E	0.285098	1.61252e-28	0.515757	6.75763e-06
RNASET2	-0.475143	0.00392193		SAMD9	0.419859	0.0120402		KITLG	-0.568805	0.000363424		NR4A2	0.204	4.36357e-15	0.139311	0.257204		SIRPA	0.199624	1.6901e-14	0.365437	0.00218149		CRMP1	0.285038	1.65718e-28	0.329759	0.0060306
LIG1	-0.475136	0.00392247		ARL14	0.419775	0.0120593		ITPKC	-0.568789	0.000363588		HIBADH	0.203999	4.36511e-15	0.0129321	0.916639		NOTCH2	0.199513	1.7487e-14	0.00779634	0.949687		EDNRA	0.285018	1.67195e-28	0.440666	0.000169334
SPOPL	-0.474879	0.00394472		ZNF681	-0.419746	0.0120657		PDCD4	-0.56875	0.000364		SYDE1	0.203817	4.62029e-15	0.299342	0.0131449		CXCL11	0.199394	1.81314e-14	0.255773	0.0352728		KIF7	0.285008	1.6796e-28	0.498628	1.50788e-05
GPS1	-0.474867	0.00394573		HSPE1P19	0.419676	0.0120815		MIDN	-0.568746	0.000364047		GINM1	0.203804	4.64013e-15	0.231572	0.057419		TCTEX1D4	0.199332	1.84763e-14	-0.00242326	0.984353		TMEM167A	0.284818	1.83046e-28	0.143881	0.24177
ZC4H2	0.474768	0.00395435		BCAS4	-0.419579	0.0121036		DENND5A	0.568698	0.00036456		PPP1R3B	0.203689	4.80942e-15	0.128693	0.295603		SOWAHB	0.199314	1.85835e-14	0.109042	0.376071		FLRT2	0.284816	1.83158e-28	0.547279	1.36971e-06
VN1R81P	-0.474721	0.00395838		ENO1-IT1	0.419542	0.0121119		TWIST1	0.56855	0.000366138		TNFSF18	0.203677	4.82714e-15	0.35765	0.00275081		TNK1	0.199134	1.96317e-14	-0.154827	0.207424		CRIM1	0.284732	1.9027e-28	0.606557	4.19722e-08
KATNBL1	0.474592	0.00396966		LRP1-AS	0.419463	0.0121297		ATG101	-0.56841	0.000367642		SAR1B	0.20367	4.83796e-15	0.185645	0.129597		PLEKHH2	0.199106	1.98003e-14	0.124272	0.31264		SLC30A4	0.28464	1.98379e-28	0.239277	0.0493917
LRRC37A16P	-0.474528	0.00397519		ENDOG	-0.41939	0.0121463		MAMLD1	0.568339	0.000368406		TIMP2	0.203642	4.88088e-15	0.178062	0.146291		ARL4D	0.199002	2.04397e-14	0.0895746	0.467582		TBCB	0.28459	2.02859e-28	0.296946	0.0139317
MCRS1	-0.474517	0.00397618		MIR222	0.419383	0.0121478		APCDD1L-AS1	0.568304	0.000368779		LEPR	0.203637	4.88869e-15	0.329386	0.00609141		DNAJB1	0.198944	2.08034e-14	-0.00575433	0.962854		ABCF2	0.284407	2.20358e-28	0.511965	8.10187e-06
CLIP4	0.474471	0.00398021		MMAB	-0.41938	0.0121486		RIIAD1	-0.56825	0.000369368		CCDC71L	0.203617	4.91901e-15	0.361298	0.00246939		KLK5	0.198916	2.09767e-14	0.220617	0.0706259		PLA2G4C	0.284174	2.44767e-28	-0.0482515	0.695987
ZNRF2	-0.474437	0.00398318		ANKRD28	0.419328	0.0121603		EPB41L2	0.568186	0.000370053		COLGALT1	0.203569	4.99362e-15	0.266515	0.0280282		C1GALT1C1	0.198855	2.1373e-14	0.207296	0.0898498		IL11	0.284172	2.45017e-28	0.378883	0.00144198
PRR36	-0.474403	0.00398612		RN7SL403P	-0.419288	0.0121694		OTOR	-0.568125	0.000370717		IGFBP1	0.203537	5.0431e-15	0.0598887	0.627581		CNKSR1	0.198813	2.1648e-14	-0.160788	0.190245		NICN1	0.284165	2.45777e-28	0.315695	0.00872988
WTAP	0.474305	0.00399471		MAPKAPK5	-0.41925	0.0121781		FAM217B	-0.568124	0.000370726		IKBIP	0.20349	5.11747e-15	0.36403	0.00227579		ITM2B	0.198761	2.19969e-14	0.153087	0.212637		MGARP	0.283733	2.98697e-28	0.276643	0.0223872
SLC18A2	0.474302	0.00399494		IFIT3	0.419182	0.0121936		FAM114A1	0.567893	0.00037323		TMEM179B	0.203435	5.20633e-15	0.115277	0.349223		FLRT3	0.198618	2.29734e-14	0.252363	0.0378765		RASSF1	0.283694	3.03962e-28	0.523815	4.5621e-06
EDEM1	0.474116	0.00401129		AKNAD1	0.419123	0.0122069		ZCCHC11	0.567765	0.000374632		MID1	0.203415	5.23842e-15	0.0171577	0.88955		BCL2A1	0.198604	2.30695e-14	0.227189	0.0624403		SZRD1	0.283603	3.16713e-28	0.348028	0.00363499
HMGB1P3	0.473918	0.00402868		GRIN2C	-0.418946	0.0122474		SCN5A	-0.567717	0.000375156		COMT	0.203401	5.26239e-15	-0.0489086	0.692053		BTBD16	0.198601	2.30882e-14	0.0617955	0.616645		C3AR1	0.283265	3.68569e-28	0.439182	0.000179162
LINC00308	0.473908	0.00402956		SERPINE1	0.418773	0.0122869		ZNF887P	-0.567653	0.000375854		HLA-F	0.203393	5.2755e-15	0.101465	0.410326		GNAI1	0.1986	2.30957e-14	0.3845	0.00120665		FYN	0.283155	3.87257e-28	0.648528	2.23234e-09
ARHGAP33	-0.473862	0.00403367		IGSF5	-0.418613	0.0123236		TNFRSF10D	0.567464	0.000377931		TNS2	0.203344	5.35654e-15	-0.269152	0.0264549		POU5F1	0.198592	2.31562e-14	0.280934	0.0203061		HSD11B1L	0.283145	3.89119e-28	0.388065	0.00107585
PYGO2	-0.473759	0.00404273		DNMT3L	-0.4186	0.0123266		CSPG4P11	0.567285	0.000379905		TMEM165	0.203148	5.69372e-15	0.216977	0.0755184		CALU	0.198549	2.34588e-14	0.285421	0.0183087		ITGAV	0.28307	4.02467e-28	0.551042	1.1197e-06
RNF217	0.473745	0.00404398		ARGLU1	0.418584	0.0123303		TCAF2P1	-0.567137	0.000381546		NCF2	0.203069	5.83629e-15	0.0585902	0.635074		MAP3K13	0.19854	2.35268e-14	0.0779406	0.527543		HPF1	0.28306	4.04178e-28	0.4468	0.000133755
PPP1R14B	0.47367	0.00405067		G6PD	-0.418582	0.0123308		PLA2G10	-0.566678	0.000386676		AKR1C2	0.203063	5.84607e-15	0.460555	7.75168e-05		BCL2L2	0.198494	2.38524e-14	-0.143897	0.241714		ZNF281	0.283003	4.14706e-28	0.381716	0.00131858
LDHD	-0.47362	0.00405505		RN7SL381P	-0.418541	0.0123401		GSR	-0.566609	0.000387448		CPQ	0.20295	6.05652e-15	0.187521	0.125699		MAP3K9	0.198457	2.41236e-14	-0.166643	0.174396		COLGALT2	0.282967	4.21345e-28	0.570111	3.87812e-07
ZNF418	-0.473604	0.00405654		MMD	0.418466	0.0123573		CCDC121	-0.566575	0.000387834		CCL28	0.202804	6.3375e-15	0.155385	0.205771		MSANTD3	0.19845	2.41784e-14	0.270068	0.0259266		NTRK3	0.282961	4.22634e-28	0.337029	0.00494774
ABCB4	-0.473467	0.00406871		NPM1P18	0.418438	0.0123639		C10orf35	-0.566497	0.000388717		UBE2W	0.202616	6.71922e-15	0.1074	0.383347		UBC	0.198324	2.51239e-14	-0.135475	0.270664		CD59	0.282828	4.48465e-28	0.489833	2.23967e-05
USB1	0.473399	0.00407474		BICC1	0.418417	0.0123688		FRMD5	0.566489	0.0003888		IRS2	0.202472	7.02693e-15	0.229428	0.0598322		COL4A6	0.198316	2.51849e-14	0.295279	0.0145027		PLAGL1	0.282819	4.50435e-28	0.479387	3.53371e-05
RGS2	0.473344	0.00407964		AGPS	0.418397	0.0123733		SLC9A6	0.566437	0.000389391		GALNT2	0.202391	7.20437e-15	0.206844	0.0905667		C11orf91	0.198243	2.57424e-14	0.0115337	0.925626		C1QL1	0.282742	4.66113e-28	0.375847	0.0015857
IL18RAP	0.473324	0.00408144		KRT19P3	-0.418377	0.012378		LAMC1	0.566395	0.000389859		ALDOA	0.202243	7.54403e-15	0.052326	0.671725		SPSB2	0.198066	2.71688e-14	0.0574046	0.641947		TBKBP1	0.282708	4.73445e-28	0.414344	0.000443537
NAA60	-0.473238	0.00408911		WLS	0.418298	0.0123962		FHL2	0.566297	0.000390974		DMBT1	0.202088	7.91541e-15	0.109167	0.37552		MMP9	0.198043	2.73553e-14	0.193142	0.114552		ELMOD1	0.282702	4.74683e-28	0.436806	0.000195983
COL13A1	0.473234	0.00408941		MIR600HG	-0.418264	0.012404		ADAMTS2	0.566253	0.000391478		CST6	0.202039	8.03701e-15	-0.0625846	0.612144		DHRS9	0.197998	2.77347e-14	0.0643062	0.602373		SHROOM4	0.282638	4.88403e-28	0.182248	0.136889
CYTH2	-0.473107	0.0041008		ICAM1	0.418189	0.0124212		GTF2E2	0.566212	0.000391943		MID2	0.201966	8.21964e-15	-0.352212	0.00322344		COL13A1	0.197969	2.79803e-14	0.161659	0.187826		ESD	0.282596	4.97758e-28	0.449859	0.000118712
ELFN2	0.472895	0.00411986		CFB	0.418077	0.0124473		SMIM4	0.566199	0.000392084		IER5L	0.201917	8.34614e-15	-0.080374	0.514692		CALD1	0.197937	2.82497e-14	0.298837	0.0133074		MAP3K7	0.282436	5.34739e-28	0.397271	0.000795255
DNAAF1	-0.472815	0.00412705		CACNB2	0.418017	0.0124611		JMJD7	-0.566161	0.000392516		HDAC9	0.201834	8.56322e-15	0.437416	0.000191536		FHOD3	0.197933	2.82876e-14	0.525646	4.16672e-06		FAM219A	0.282389	5.46047e-28	0.200674	0.100827
SPTBN1	0.472782	0.00413		TIMP4	0.417952	0.0124762		FAM175A	0.566136	0.000392802		ALPK1	0.20179	8.67862e-15	0.101419	0.410541		THSD1	0.197897	2.85933e-14	0.369105	0.00195194		CDH6	0.282356	5.54303e-28	0.570186	3.86158e-07
NEK5	-0.472619	0.00414472		MICAL3	0.417884	0.0124919		LIF	0.566098	0.000393234		PHLDB1	0.201749	8.79079e-15	-0.110578	0.369346		ELL2	0.197892	2.86367e-14	0.202797	0.0971994		COPB1	0.282223	5.88297e-28	0.209842	0.0858881
KAT7	-0.472612	0.00414541		ZNF613	-0.417866	0.0124961		2023-09-10	0.566071	0.000393548		TXNRD1	0.201664	9.02436e-15	0.167496	0.172168		TJP2	0.197862	2.89028e-14	-0.110309	0.370517		HEXA	0.282218	5.89553e-28	0.230569	0.0585389
PCNPP3	0.472536	0.00415229		USP3-AS1	-0.417784	0.0125152		EFS	-0.566041	0.000393889		RASA1	0.201526	9.41833e-15	0.00822499	0.946925		TMC4	0.197808	2.93816e-14	-0.0979548	0.426792		PSMD6	0.282022	6.43477e-28	0.0951314	0.440303
RSPH1	-0.472493	0.00415615		SBK1	-0.417777	0.0125169		LINC00339	0.566017	0.000394169		GALNT18	0.201337	9.98354e-15	0.0331561	0.788379		SPTBN1	0.197741	2.99815e-14	0.191634	0.117465		FKBP8	0.281806	7.08628e-28	0.232601	0.0562896
CYR61	0.472471	0.0041581		GPR89B	-0.417732	0.0125274		SNRNP35	-0.565887	0.000395648		APCDD1L	0.201297	1.01089e-14	0.345582	0.00389667		KCNN4	0.197629	3.10168e-14	0.123157	0.317038		DOCK2	0.281684	7.48311e-28	0.499553	1.44546e-05
BACH1-IT2	0.472274	0.00417601		MYH7B	-0.417695	0.0125359		SRRM5	-0.565861	0.000395947		TAP1	0.201229	1.03219e-14	0.346806	0.00376366		GABRP	0.197541	3.18493e-14	0.147631	0.229587		ZNF71	0.281583	7.82837e-28	0.302612	0.0121333
TPO	-0.472215	0.00418136		MEGF9	-0.417605	0.012557		POU2F3	-0.565587	0.000399103		FRK	0.201217	1.03603e-14	0.0161905	0.895741		ITGA5	0.197393	3.33115e-14	0.328757	0.00619509		TFPI2	0.281423	8.41001e-28	0.466067	6.18865e-05
FTH1P20	0.472136	0.00418864		RAD9A	-0.417456	0.0125916		PAIP2B	-0.565512	0.000399979		LRP12	0.20117	1.05119e-14	0.231595	0.0573935		NUMB	0.197379	3.3447e-14	0.0549174	0.656464		MBNL1	0.281397	8.50577e-28	0.620088	1.70883e-08
GSTP1	0.4721	0.00419186		POM121L10P	-0.417431	0.0125976		GYPC	0.565408	0.000401176		PHC2	0.201091	1.07723e-14	0.265142	0.0288779		TMED10	0.19736	3.36462e-14	0.0285257	0.817381		HSD17B14	0.281273	8.9913e-28	0.360363	0.00253897
PCYOX1	-0.472085	0.00419323		INTS10	0.417411	0.0126023		MRPL35	0.565344	0.000401928		NR1H2	0.201083	1.07965e-14	0.104087	0.398272		ARL1	0.197351	3.37374e-14	0.0443534	0.719488		BTN3A2	0.281211	9.24296e-28	0.438772	0.000181965
MAP3K3	-0.472034	0.00419793		GRHL1	-0.417407	0.0126031		ZBTB38	0.565211	0.00040348		PGM3	0.201069	1.08454e-14	0.275263	0.0230942		SIL1	0.197252	3.47579e-14	-0.116515	0.344036		PARVA	0.281062	9.87613e-28	0.426649	0.000285549
FADS1	0.472005	0.00420055		LIN7B	-0.417406	0.0126034		CATSPERB	-0.565157	0.000404104		CLDN23	0.200991	1.11097e-14	-0.0877492	0.476739		SLCO4A1	0.197219	3.51057e-14	0.127595	0.299777		ACTG2	0.281024	1.00479e-27	0.315879	0.00868875
CTDSP1	-0.471947	0.00420585		CUL3	-0.417403	0.0126041		ACTA2	0.565109	0.000404667		ATP8B1	0.200949	1.12528e-14	-0.139091	0.257962		TNFSF9	0.197107	3.63108e-14	0.379141	0.00143035		SLC35E4	0.280998	1.01608e-27	0.427669	0.0002751
PCSK1	0.471915	0.00420881		TRHDE	0.417392	0.0126068		WDR31	-0.565028	0.000405613		SBDS	0.200939	1.12886e-14	-0.0731965	0.553048		DST	0.197085	3.65563e-14	0.110364	0.370277		LRRC41	0.280917	1.0534e-27	0.337789	0.00484512
SLC5A6	-0.471879	0.0042121		PHF8	-0.417357	0.0126149		ZDHHC12	-0.565013	0.000405787		LMO7	0.200763	1.1915e-14	0.250399	0.0394467		TANC1	0.197016	3.73288e-14	-0.0867615	0.481733		C11orf95	0.280721	1.14983e-27	0.445691	0.000139628
HIF1AN	-0.471723	0.00422642		C17orf58	-0.417354	0.0126156		EIF2B3	0.564999	0.000405956		KPNA4	0.200691	1.21829e-14	0.0450649	0.715178		COQ10B	0.197005	3.74461e-14	0.143437	0.24324		FAS	0.280655	1.18385e-27	0.471934	4.84881e-05
FAM109A	-0.471639	0.00423416		KLF12	0.417321	0.0126234		MMAB	-0.564963	0.000406376		DPY19L1	0.20056	1.26835e-14	0.265771	0.0284857		LUZP1	0.196857	3.91645e-14	0.188721	0.123251		HECW2	0.280558	1.2361e-27	0.217168	0.0752545
TULP1	-0.471584	0.00423927		USP31	0.417291	0.0126303		WWP1	-0.564886	0.00040728		STYXL1	0.200389	1.33677e-14	0.174851	0.153828		ISY1-RAB43	0.196851	3.92306e-14	0.075389	0.541188		TNS1	0.280553	1.23898e-27	0.0176953	0.886112
TP53INP1	-0.471553	0.00424213		TMBIM6	-0.417255	0.0126387		DCST2	-0.56487	0.000407477		TMED10	0.200316	1.367e-14	0.0513012	0.677797		DERL2	0.196783	4.00403e-14	0.234128	0.054646		PRKAR1A	0.280533	1.24962e-27	0.160351	0.191469
TMEM14C	0.471424	0.00425401		ZNF704	-0.417235	0.0126434		NAV1	0.564832	0.000407916		IRS1	0.20013	1.4474e-14	0.0578071	0.639611		INSIG2	0.196687	4.12156e-14	0.0411191	0.739186		CYB561D2	0.280465	1.28817e-27	0.128121	0.297772
SUSD5	0.47126	0.00426917		HKR1	-0.4172	0.0126518		FHDC1	-0.564679	0.000409724		ANKRD22	0.200103	1.45939e-14	0.0336725	0.785161		RARS1	0.196685	4.12464e-14	0.230579	0.0585273		BLMH	0.280462	1.28988e-27	0.51168	8.21251e-06
ABHD16A	-0.471199	0.00427489		TEX10	0.417191	0.0126539		AVEN	0.564594	0.000410735		CLMP	0.199862	1.57126e-14	0.416298	0.000414039		APMAP	0.196634	4.18841e-14	0.0814812	0.508898		CPOX	0.28045	1.29655e-27	0.493187	1.92851e-05
MZB1	-0.471089	0.00428505		DEFB108B	-0.417123	0.0126698		ZNF350-AS1	-0.564593	0.000410746		IFIH1	0.199826	1.58882e-14	0.168778	0.168863		ASPHD1	0.196609	4.22018e-14	0.0476452	0.699624		STOM	0.280401	1.32539e-27	-0.0104922	0.932326
ALG1L	-0.470987	0.00429462		ZNF570	-0.417115	0.0126716		KIAA0513	-0.564372	0.000413371		CSGALNACT1	0.199795	1.60368e-14	0.317648	0.00830106		TMEM106B	0.19657	4.26947e-14	0.148645	0.226368		SLF2	0.280364	1.34706e-27	0.283228	0.0192632
B4GALT1	0.470921	0.00430073		PPBP	0.417083	0.0126793		C1orf64	-0.564363	0.000413482		SLAMF9	0.199786	1.60811e-14	-0.174177	0.155447		OAF	0.196393	4.50243e-14	0.10442	0.39676		OGFRL1	0.280303	1.38413e-27	0.521264	5.17198e-06
FADS3	0.470883	0.00430429		SGCA	0.417066	0.0126833		ZNF816	-0.564334	0.00041382		STX3	0.199755	1.6237e-14	-0.22943	0.0598302		OLFML2A	0.196378	4.52362e-14	0.435817	0.00020341		FIBIN	0.280275	1.40161e-27	0.415938	0.000419346
NDUFB11	-0.47077	0.00431485		TRPC1	0.416957	0.0127089		WDR90	-0.564199	0.000415436		MCU	0.199732	1.63513e-14	0.103616	0.400422		GPX1	0.196263	4.68265e-14	0.339487	0.0046227		DIP2C	0.280266	1.40741e-27	0.123828	0.314388
FAAH	-0.47076	0.00431578		RSU1	0.416888	0.0127252		TNFRSF10B	0.564176	0.000415713		SCGB1A1	0.199696	1.65348e-14	0.121775	0.32254		RTP4	0.196223	4.7398e-14	0.210608	0.0847241		PRUNE2	0.280248	1.41861e-27	0.425873	0.000293736
FERMT1	0.470627	0.00432824		GPKOW	-0.416802	0.0127454		FGF5	0.564123	0.00041635		RBM43	0.199677	1.66273e-14	0.100621	0.414254		ASL	0.196192	4.78299e-14	-0.279843	0.0208191		ZCCHC17	0.280227	1.43186e-27	0.401618	0.000687405
ZNF814	-0.470438	0.00434604		MT1E	0.416716	0.0127658		C1QTNF6	-0.564066	0.000417036		TMEM255B	0.199648	1.67784e-14	0.36527	0.0021925		SSPN	0.196164	4.82317e-14	0.208643	0.0877364		C4orf46	0.280182	1.46053e-27	0.641056	3.88926e-09
FLNA	0.470392	0.00435035		RAB31	0.416708	0.0127676		RAB6C	-0.564018	0.00041761		ERAP2	0.199637	1.6834e-14	0.234257	0.054509		STBD1	0.19614	4.85884e-14	0.0572572	0.642804		SLFN11	0.28016	1.47484e-27	0.20306	0.0967575
LINC01204	0.470257	0.00436308		CAP2	-0.416685	0.012773		JAM3	0.563984	0.000418026		SCG5	0.199567	1.71974e-14	0.292492	0.0155023		SNX21	0.19603	5.02238e-14	-0.0771581	0.531709		RILPL1	0.280127	1.4967e-27	0.241691	0.0470742
JARID2-AS1	-0.470174	0.00437094		ASTN2	-0.41651	0.0128146		DDI2	-0.563659	0.000421954		CNN2	0.199539	1.7346e-14	0.336003	0.00508939		TWSG1	0.196028	5.02568e-14	0.339068	0.00467671		RDX	0.280126	1.49728e-27	0.447795	0.000128678
ABCA2	-0.470142	0.00437401		DLX3	-0.416499	0.0128172		KPTN	-0.563573	0.000422997		AFAP1L2	0.199506	1.75221e-14	-0.0513292	0.677631		TRIM31	0.196008	5.05452e-14	0.0311401	0.800973		METTL6	0.279995	1.587e-27	0.298851	0.0133028
RNF224	-0.470028	0.0043848		LUZP1	0.416491	0.012819		LTV1	0.563484	0.000424083		ZNF365	0.199494	1.75888e-14	0.0923412	0.453887		PLBD1	0.195945	5.15147e-14	0.161203	0.189091		RCN1	0.279978	1.59879e-27	0.537813	2.25003e-06
CXXC5	-0.469904	0.00439663		C1R	0.41643	0.0128336		RASA3	0.563444	0.000424572		EFNB2	0.199487	1.76235e-14	0.31878	0.0080611		ATG101	0.195877	5.25729e-14	-0.292714	0.0154207		HTR7	0.279958	1.61347e-27	0.365265	0.00219287
DCBLD2	0.469541	0.00443126		SRSF4	0.416329	0.0128576		VTCN1	-0.563426	0.000424787		ENTPD7	0.199464	1.77493e-14	-0.0156873	0.898964		CFLAR	0.195802	5.37771e-14	0.236833	0.0518314		FOXF2	0.279897	1.65777e-27	0.571564	3.5673e-07
ANKRD28	0.469483	0.00443683		NUP58	0.416297	0.0128653		ERFE	0.563259	0.000426833		OSCAR	0.199364	1.83011e-14	-0.046446	0.706838		NIPAL4	0.195775	5.42171e-14	-0.00889365	0.942617		TTLL7	0.279845	1.6958e-27	0.0158347	0.89802
RHOH	-0.469366	0.00444806		EGR2	0.416226	0.0128821		HEATR4	-0.563251	0.000426938		SPR	0.199341	1.84272e-14	-0.335597	0.00514632		NPHP1	0.195701	5.54299e-14	-0.0167288	0.892295		TMEM200B	0.279754	1.76565e-27	0.515717	6.77072e-06
S100A6	0.469256	0.00445864		VN1R48P	-0.416223	0.0128828		FAM188B2	-0.563109	0.000428679		HPS3	0.199325	1.85191e-14	0.129604	0.292168		OSBPL3	0.195599	5.71542e-14	0.211111	0.0839658		CCDC82	0.279716	1.79622e-27	0.654067	1.46459e-09
TMBIM6	-0.469138	0.00446997		COMMD7	-0.415978	0.0129414		AOX1	0.563025	0.000429718		HPSE	0.199308	1.86148e-14	0.270194	0.0258544		MARVELD2	0.195587	5.73488e-14	-0.278457	0.0214863		ATM	0.279609	1.88302e-27	0.569872	3.93171e-07
ZNF341	-0.469039	0.00447954		ITGA5	0.415923	0.0129546		SLC29A3	-0.562979	0.000430283		ANKRD42	0.199275	1.88006e-14	-0.0321717	0.794522		PFKP	0.195577	5.75198e-14	0.127454	0.300314		HSPB7	0.279599	1.89112e-27	0.0591255	0.63198
DSCAM-AS1	-0.468977	0.00448559		SLC39A10	0.415791	0.0129861		CTSL	0.562977	0.00043031		S100A8	0.199263	1.88736e-14	0.285411	0.0183131		GJB6	0.195545	5.80793e-14	0.388703	0.00105387		UBXN8	0.279581	1.90675e-27	0.205646	0.0924926
C2orf15	-0.46895	0.00448818		COPZ1	-0.415778	0.0129893		EFEMP2	0.562937	0.00043081		GNAI1	0.199164	1.94505e-14	0.348401	0.00359648		GSDME	0.195495	5.89534e-14	0.37551	0.00160244		ZNF655	0.279493	1.98216e-27	0.407523	0.00056215
ZNF776	-0.468918	0.00449124		C9orf139	-0.41574	0.0129985		NRG1	0.562921	0.000430997		TNFSF9	0.199153	1.9519e-14	0.318166	0.00819041		FGFRL1	0.195448	5.97931e-14	0.0727598	0.555424		POLR3G	0.279399	2.06678e-27	0.702201	2.51514e-11
NRAV	-0.468865	0.00449637		MRPS31	0.415527	0.0130496		CD44	0.562658	0.000434268		MBP	0.199066	2.00422e-14	0.250093	0.039696		ACO1	0.195444	5.98637e-14	0.237225	0.051434		SEMA6B	0.279365	2.09735e-27	0.0556322	0.652279
CTSB	0.46885	0.00449785		TMEM184A	-0.415401	0.0130801		FOXF2	0.562579	0.000435249		DAP	0.199045	2.01725e-14	0.176216	0.150591		CD46	0.195437	5.999e-14	-0.1141	0.354197		FCGR2A	0.279263	2.19422e-27	0.295495	0.0144274
ACO1	0.46883	0.00449981		ATP6V1F	-0.415393	0.013082		SLC2A4RG	-0.562307	0.000438659		ARHGAP26	0.199043	2.01846e-14	0.341824	0.00433126		PFKFB3	0.195412	6.04428e-14	-0.140673	0.252534		TMEM30A	0.279153	2.30409e-27	0.552534	1.03297e-06
RPS2P28	0.468827	0.00450006		RNU7-49P	-0.415371	0.0130872		VAPB	-0.562251	0.000439363		CRTAP	0.198985	2.05443e-14	0.270917	0.0254446		GCOM1	0.195371	6.11829e-14	0.0315432	0.79845		RARS1	0.279028	2.43506e-27	0.401117	0.000699124
KMT2C	-0.468735	0.00450899		MIR34A	-0.415365	0.0130888		TMEM242	0.562243	0.000439471		MRPS24	0.198868	2.1289e-14	0.0410431	0.739651		BEST1	0.195364	6.13037e-14	0.173261	0.157664		LZTS2	0.279004	2.46075e-27	0.249208	0.0404253
NARFL	-0.468715	0.00451099		TRIT1	0.41533	0.0130972		ARHGAP27	-0.562056	0.000441826		CYB5R3	0.198843	2.14485e-14	0.314462	0.00901029		SLC2A4RG	0.195364	6.13069e-14	-0.199857	0.102251		HTRA2	0.27889	2.58711e-27	0.374199	0.00166899
CEP170	0.468603	0.00452185		CYR61	0.415194	0.01313		PLXNA3	-0.562016	0.000442331		GNA15	0.198688	2.24893e-14	0.269638	0.0261735		CLMN	0.195262	6.32077e-14	-0.289636	0.016588		CPNE8	0.27888	2.59932e-27	0.62626	1.11799e-08
CNPPD1	-0.468575	0.00452466		JMJD8	-0.415106	0.0131514		ADGRG1	-0.561984	0.000442739		MAML2	0.198666	2.26425e-14	0.201654	0.0991391		SYDE1	0.195161	6.51518e-14	0.316406	0.00857166		VXN	0.278878	2.60134e-27	0.2999	0.0129673
LINC00239	0.468499	0.004532		CHRNA9	0.415074	0.0131591		MIR3142HG	0.561876	0.000444113		GJB5	0.198523	2.3645e-14	0.198224	0.105143		MAMLD1	0.195158	6.52026e-14	0.318091	0.00820642		TMEM106A	0.27862	2.91495e-27	-0.217387	0.0749534
MRPL53	-0.468439	0.00453787		BPTF	-0.415062	0.0131621		FSIP2	-0.561835	0.000444628		ST3GAL4	0.198518	2.36823e-14	0.0461495	0.708626		HOXA1	0.195112	6.61083e-14	0.355717	0.00291116		SFXN3	0.278489	3.08761e-27	0.163099	0.183871
FTH1P23	0.468391	0.00454256		TSSK4	-0.414916	0.0131976		BIRC3	0.561644	0.000447067		THAP10	0.198467	2.40513e-14	0.0116654	0.924779		TCF7L2	0.195094	6.64683e-14	0.075261	0.541876		NGF	0.27835	3.28289e-27	0.64501	2.90458e-09
LINC01521	-0.468174	0.00456388		CD101	-0.414896	0.0132025		XYLT2	-0.5616	0.000447629		RAC2	0.198464	2.40711e-14	0.503388	1.21165e-05		SHISA4	0.195019	6.7968e-14	-0.0832423	0.499752		SFRP4	0.278301	3.35495e-27	0.209568	0.0863078
HOOK1	-0.468161	0.00456518		GATA2	-0.414889	0.0132042		MVK	-0.561531	0.000448518		SNCG	0.198461	2.40933e-14	-0.131688	0.28441		PLPP3	0.19487	7.10659e-14	0.327506	0.00640596		EEA1	0.278206	3.49786e-27	0.274405	0.023543
ZNF669	-0.468152	0.00456606		RMND5B	-0.414887	0.0132047		DAAM1	-0.561485	0.000449098		PYROXD2	0.198267	2.55577e-14	-0.175009	0.15345		PDLIM4	0.19484	7.17e-14	0.19419	0.11256		FZD7	0.278197	3.51168e-27	0.529287	3.47376e-06
PTP4A1P7	0.468051	0.00457597		PRR12	-0.414885	0.0132053		NCKAP5	-0.561457	0.000449461		IL7R	0.198174	2.62916e-14	0.481578	3.21529e-05		ERGIC2	0.194831	7.18829e-14	-0.001548	0.990004		TCEAL8	0.278076	3.70483e-27	0.112452	0.361236
BMP2	0.467952	0.0045857		PPM1H	-0.414871	0.0132085		MFSD6	-0.561393	0.000450281		CPD	0.198152	2.64666e-14	0.0942448	0.444595		CX3CL1	0.194808	7.23754e-14	0.161819	0.187383		GBA	0.277947	3.91962e-27	0.0536994	0.66362
ID2-AS1	-0.467889	0.00459194		GOLGA5P1	0.414858	0.0132117		HIPK3	-0.56134	0.000450974		ATP6V1D	0.198149	2.6495e-14	0.0809163	0.511851		PRSS3	0.1947	7.47595e-14	0.146736	0.232455		ZNF438	0.277852	4.08706e-27	0.486445	2.60092e-05
LINC00707	0.467886	0.00459227		WASF4P	0.414795	0.0132271		NUBP2	-0.561143	0.000453514		RAET1L	0.198087	2.69958e-14	0.246003	0.043158		MYRF	0.194683	7.51397e-14	0.205673	0.0924489		ZNF667	0.277564	4.63934e-27	0.303403	0.0118989
RAB37	-0.467845	0.00459633		TAF12	0.414789	0.0132286		OAF	0.56106	0.000454589		WIPI1	0.197982	2.78643e-14	0.11184	0.363872		SLC2A9	0.194621	7.65209e-14	0.186219	0.128394		ACOX3	0.277503	4.76399e-27	0.0483863	0.695179
SNRNP25	-0.467822	0.00459853		TH	-0.414696	0.0132513		GLIS1	0.561026	0.00045503		LRPAP1	0.197972	2.79489e-14	-0.00251817	0.98374		TMEM39A	0.194402	8.168e-14	0.152936	0.213096		MXRA8	0.27742	4.94138e-27	0.177751	0.14701
REPIN1	-0.46781	0.0045998		ARHGAP31-AS1	0.414663	0.0132592		SLC16A1	0.560961	0.000455876		DNASE1L1	0.19786	2.89166e-14	0.0586172	0.634917		SCNN1A	0.19421	8.64884e-14	-0.155238	0.206205		PRKCE	0.277387	5.01258e-27	0.28707	0.0176183
GRTP1	-0.4678	0.00460071		RLIM	0.41461	0.0132722		LINC00365	-0.560926	0.000456332		BST1	0.197839	2.91069e-14	0.394345	0.00087627		AKR1C1	0.194183	8.71881e-14	0.390471	0.000994993		CCDC92	0.277349	5.09779e-27	0.0504382	0.682926
BIN1	0.46778	0.00460273		CHKA	-0.414525	0.0132931		AZIN2	0.560798	0.000458005		STEAP4	0.197816	2.93067e-14	0.131006	0.286935		MFSD12	0.194177	8.73369e-14	0.0365021	0.767595		S100B	0.277265	5.28894e-27	0.242747	0.0460895
CNNM4	-0.46774	0.00460672		STAMBPL1	0.414485	0.0133027		C11orf68	0.560788	0.000458134		F2RL2	0.197812	2.93385e-14	0.180746	0.140209		SPRYD3	0.194	9.20434e-14	-0.275381	0.023033		C1QTNF1	0.277256	5.31066e-27	0.460767	7.68553e-05
CPED1	0.467638	0.00461684		ADRA1B	0.414484	0.0133031		ETS2	0.560772	0.000458344		TRIM56	0.197786	2.95772e-14	-0.0625662	0.612249		ATG7	0.193798	9.77332e-14	0.214323	0.0792523		ABCA8	0.277178	5.49566e-27	0.398402	0.000765803
RN7SKP296	0.467622	0.00461836		FAM109A	-0.4144	0.0133237		FMNL3	0.560706	0.000459208		IRF7	0.197619	3.11037e-14	0.165074	0.178545		TICAM1	0.193648	1.02171e-13	0.153917	0.210138		ZIC1	0.276991	5.96255e-27	0.395813	0.000834738
IFNWP19	0.467601	0.00462047		FERMT2	0.414387	0.0133268		DISC1	0.560575	0.000460929		SRC	0.197533	3.19245e-14	-0.0146529	0.905594		PHLDB1	0.193618	1.03087e-13	0.0246435	0.841888		NOMO1	0.276914	6.16909e-27	0.291911	0.0157183
ZNF80	-0.467535	0.00462703		MREG	-0.414307	0.0133464		WASH3P	-0.560433	0.000462791		MYL9	0.197528	3.19773e-14	0.320355	0.00773726		ARSL	0.193541	1.05482e-13	0.0883008	0.473962		TUBB3	0.276804	6.47118e-27	0.522302	4.9153e-06
SAMD10	-0.467504	0.0046301		KAT7	-0.414296	0.0133493		PNPO	-0.56039	0.000463358		SLC12A4	0.197489	3.23527e-14	0.169547	0.166901		PALLD	0.193377	1.10735e-13	0.234549	0.0542005		PGM1	0.276779	6.54309e-27	0.552035	1.06123e-06
SPEG	0.467498	0.00463071		RCN1	0.414172	0.0133796		FAM229B	0.560311	0.000464398		SBSN	0.197428	3.29547e-14	0.340984	0.00443399		KLHL5	0.193367	1.11059e-13	0.372422	0.00176318		HHAT	0.276758	6.60423e-27	-0.0930917	0.450211
CXCL11	0.467475	0.00463299		ANXA2P2	0.414064	0.0134062		DVL3	-0.560265	0.00046501		PARP10	0.197368	3.35618e-14	0.169548	0.166898		RNF13	0.193367	1.11064e-13	0.0759423	0.538214		LPAR1	0.276752	6.62201e-27	0.554424	9.32199e-07
PRKCA	0.467469	0.00463355		PM20D2	0.41376	0.0134813		RND3	0.560179	0.000466152		PRRG4	0.19736	3.36434e-14	-0.236555	0.0521151		PDLIM1	0.193352	1.11558e-13	0.176798	0.149225		JAK1	0.276656	6.90544e-27	0.326758	0.00653512
NKPD1	-0.467403	0.00464017		RN7SKP16	0.413717	0.0134921		USP3	-0.560013	0.000468361		SPIRE1	0.197198	3.53295e-14	-0.110006	0.371841		KPNA4	0.193269	1.14314e-13	0.0930656	0.450338		PDLIM3	0.276536	7.27824e-27	0.242508	0.0463113
TSNAXIP1	-0.467387	0.0046418		RNU6-276P	0.413677	0.013502		ABI3BP	0.559747	0.000471921		ZNF462	0.197181	3.55126e-14	0.0827547	0.502276		NMI	0.193174	1.17569e-13	0.470966	5.04962e-05		AKAP7	0.276447	7.56457e-27	0.53752	2.28434e-06
SUCO	-0.467242	0.00465626		TBC1D2	0.41364	0.0135112		EDF1	-0.559671	0.000472943		PDLIM2	0.197172	3.56132e-14	0.184733	0.131525		NTF4	0.19299	1.24127e-13	-0.0536942	0.66365		RBM3	0.276423	7.64536e-27	0.168328	0.170018
SMCO3	0.467208	0.00465962		NMI	0.413593	0.0135228		NR3C1	0.559454	0.000475863		LDHA	0.19715	3.58434e-14	0.225388	0.0646026		RNLS	0.192964	1.25078e-13	-0.0138542	0.910719		NRN1	0.276336	7.94159e-27	0.292883	0.0153586
HTR7	0.467206	0.00465981		EMG1	0.413569	0.0135287		TM7SF3	-0.558908	0.000483292		C5orf15	0.19712	3.61776e-14	-0.00625425	0.95963		HSP90B1	0.192892	1.27794e-13	0.298502	0.0134162		SLC9B2	0.276196	8.44322e-27	0.710094	1.19478e-11
LINGO2	0.467154	0.00466505		CGNL1	-0.413559	0.0135313		CLIC4	0.558854	0.000484028		ATP2C1	0.19707	3.67228e-14	0.189028	0.122631		SPRED1	0.192874	1.28468e-13	0.22918	0.0601174		CPA4	0.276152	8.60773e-27	0.328251	0.00627971
RPRD1B	-0.467112	0.00466923		ARID2	-0.413449	0.0135587		CEBPD	0.558835	0.000484301		ATP6AP2	0.197053	3.69113e-14	0.125417	0.30817		HCAR3	0.192839	1.29783e-13	-0.0414309	0.737279		ZMAT5	0.276008	9.1661e-27	-0.0357953	0.771972
LINC00176	-0.467025	0.00467794		GMCL1	-0.413381	0.0135755		ZNF750	-0.558792	0.000484884		GSS	0.197045	3.70027e-14	-0.0697119	0.572149		CANT1	0.192795	1.31497e-13	-0.119433	0.332003		FAM172A	0.275925	9.50318e-27	0.233999	0.0547835
DNAJC14	-0.466993	0.00468122		RAB6C	-0.413274	0.0136023		RMND5B	-0.558689	0.0004863		ELF3	0.19684	3.93602e-14	-0.135618	0.270157		SLC35E4	0.192775	1.32272e-13	0.100218	0.416131		AGA	0.27587	9.73163e-27	0.09145	0.458274
SLC25A31	0.466901	0.00469043		TRPA1	0.413255	0.013607		KCTD2	-0.558391	0.000490426		PADI1	0.19668	4.1305e-14	0.0254358	0.836874		CPA4	0.192729	1.34056e-13	0.215045	0.0782227		TOR1AIP1	0.275809	9.99409e-27	0.178466	0.145363
DZIP1	0.466792	0.00470144		RIPK4	0.413188	0.0136236		TMEM159	-0.558338	0.000491165		B2M	0.19667	4.14266e-14	0.342203	0.00428554		HLA-C	0.192695	1.35426e-13	0.198719	0.10426		JOSD2	0.27575	1.0257e-26	0.0420211	0.733675
ELMO2	-0.466757	0.00470492		AK3	0.41317	0.0136281		NAA60	-0.55817	0.000493503		ARL4D	0.196447	4.43072e-14	0.102689	0.404674		EMC7	0.192678	1.36105e-13	0.250504	0.0393617		PAPSS2	0.27571	1.04367e-26	0.110364	0.370277
CAB39L	-0.466629	0.00471788		PHF23	0.412961	0.0136805		NEK8	-0.558157	0.000493682		PCDHGC3	0.196435	4.44634e-14	0.316864	0.0084709		MYH9	0.192632	1.37957e-13	0.021911	0.85923		AFF3	0.275636	1.07758e-26	-0.115811	0.346978
HHLA1	0.466533	0.00472761		PLEKHA8	-0.412868	0.013704		ANPEP	0.55804	0.000495313		PDIA4	0.196368	4.53667e-14	0.27911	0.02117		PRICKLE3	0.192574	1.40352e-13	0.0639837	0.604198		PID1	0.275555	1.1163e-26	0.557364	7.93605e-07
NCEH1	0.46651	0.00472988		MAP3K1	-0.412836	0.0137119		RARA	-0.558009	0.00049575		KLF10	0.196276	4.66485e-14	0.309417	0.0102418		VRK2	0.192451	1.45521e-13	0.217734	0.0744788		SELENOM	0.275459	1.16388e-26	0.207393	0.0896961
ATP6AP1	-0.466508	0.00473011		C19orf25	-0.412797	0.0137216		LYPD3	-0.557886	0.000497484		PMP22	0.196241	4.71295e-14	0.151833	0.216452		HSPA1B	0.192434	1.46267e-13	0.0760449	0.537664		ZNF354C	0.275372	1.20896e-26	0.413547	0.000456122
NAB1	0.466431	0.00473793		PLEKHA1	0.412796	0.0137219		PFKP	0.557847	0.000498031		NR3C1	0.196149	4.84605e-14	0.1182	0.337053		CCDC24	0.192404	1.47557e-13	-0.0135635	0.912585		NEDD4	0.275359	1.21562e-26	0.170881	0.163539
XYLT2	-0.466312	0.00474998		RAB4B	-0.412758	0.0137316		MXRA7	0.557812	0.000498522		DMKN	0.196106	4.9089e-14	0.139709	0.255833		PIGT	0.192365	1.4927e-13	-0.0823677	0.504284		FNDC3B	0.275305	1.24464e-26	0.49586	1.70981e-05
BTG3	0.466252	0.0047561		CCDC58	0.412705	0.0137449		PIGQ	-0.557756	0.000499317		TANC1	0.196096	4.92372e-14	-0.122492	0.319677		SPECC1	0.191951	1.68544e-13	0.12656	0.303744		CTSA	0.275232	1.28503e-26	0.165538	0.177311
NXPH3	-0.466172	0.00476429		LHFPL2	0.41267	0.0137536		YIPF1	-0.55761	0.000501381		MUC4	0.195867	5.27307e-14	-0.0663791	0.5907		TRAF3IP2	0.191893	1.71433e-13	0.0129988	0.916211		PPFIBP1	0.275193	1.30694e-26	0.440763	0.000168712
ADIRF	-0.4661	0.00477165		RPL7P55	0.41267	0.0137536		MKL2	-0.55741	0.000504213		SHC1	0.195847	5.30587e-14	0.139545	0.256398		ADGRE5	0.19187	1.72596e-13	0.198379	0.104866		IGFN1	0.27502	1.40878e-26	0.406292	0.000586404
MACROD2	-0.466084	0.00477327		POLR1D	0.412661	0.0137559		SLC8A1	0.557381	0.000504624		GMPPA	0.195831	5.33002e-14	0.163184	0.183639		NECTIN4	0.191829	1.74698e-13	-0.309565	0.0102037		AFF4	0.274953	1.45047e-26	0.312498	0.00947345
CDC14B	0.466082	0.00477344		SGCB	0.41266	0.013756		ZXDC	-0.557239	0.000506646		PRSS22	0.195786	5.40258e-14	-0.282191	0.0197289		SLC22A5	0.191806	1.75873e-13	-0.373496	0.00170574		G6PC3	0.274901	1.48338e-26	0.0280427	0.820421
NAAA	-0.465985	0.0047834		ACOT8	-0.412427	0.0138149		ELAC1	0.557151	0.000507903		PTPRR	0.195728	5.49867e-14	0.276886	0.022265		UGGT2	0.191784	1.77041e-13	0.193341	0.114171		STAM	0.274863	1.50845e-26	0.456269	9.21093e-05
C12orf73	-0.465966	0.00478537		TGDS	0.412332	0.0138391		CCDC149	-0.557139	0.000508086		MAL2	0.195676	5.58408e-14	-0.210135	0.085441		CCNYL1	0.191778	1.77365e-13	0.100696	0.413903		TMEM59L	0.274775	1.567e-26	0.399094	0.000748294
PRKAA1	0.465894	0.00479276		ERBB4	-0.412305	0.0138458		CXCL3	0.55711	0.000508498		SPTLC1	0.195673	5.58943e-14	0.337765	0.00484839		C1GALT1	0.191742	1.79201e-13	0.201529	0.0993531		FAM110B	0.274759	1.57816e-26	0.0700224	0.570434
SH2D5	0.465694	0.00481327		HAR1B	-0.412229	0.0138652		FBXO30	0.556975	0.000510434		LITAF	0.195635	5.65311e-14	0.0454649	0.712759		CC2D2A	0.191738	1.79429e-13	0.238859	0.0498026		GAS7	0.274671	1.63968e-26	0.218145	0.0739203
BVES	0.46566	0.00481677		RUNX1	0.412107	0.013896		ARHGEF34P	-0.556972	0.000510482		RASSF8	0.195598	5.71641e-14	0.142003	0.248034		SLC35B2	0.191718	1.80509e-13	0.135857	0.269303		ARHGAP10	0.274613	1.68115e-26	0.242289	0.0465142
FBLIM1	0.465651	0.00481771		RALGPS1	-0.412066	0.0139064		C8orf88	0.556832	0.000512492		CDKN1A	0.195377	6.1067e-14	0.136307	0.267705		THRB	0.191711	1.80835e-13	-0.128039	0.298085		TIGD6	0.274432	1.81838e-26	0.13908	0.258002
TMEM191A	-0.465555	0.00482755		CCDC169	0.412004	0.0139222		DENND6B	-0.556709	0.000514279		SPRYD3	0.195333	6.18729e-14	-0.192761	0.115282		KLK7	0.191592	1.87261e-13	0.263958	0.0296279		OAF	0.27426	1.95909e-26	0.503375	1.21237e-05
PLPP5	-0.465294	0.0048546		C15orf41	0.411956	0.0139346		USP18	-0.556677	0.000514739		SH3KBP1	0.19529	6.26795e-14	0.367824	0.00202951		PLD2	0.191493	1.92786e-13	-0.0394944	0.749146		SSBP4	0.274204	2.00725e-26	0.209748	0.0860319
TOX2	0.465266	0.00485745		MSC	0.41191	0.0139462		CMTM8	-0.556601	0.00051584		HIVEP2	0.195282	6.28317e-14	0.102154	0.40714		UBE2H	0.191455	1.94943e-13	0.182387	0.136584		ITSN1	0.27417	2.03688e-26	0.412059	0.000480461
ENO4	-0.465207	0.00486357		TRIM7	0.411819	0.0139693		SLC7A11	0.556536	0.000516789		TRAM1	0.19527	6.30589e-14	0.0702188	0.569351		SPAG4	0.191381	1.99203e-13	0.0901345	0.464793		NKX3-2	0.274151	2.0537e-26	0.346235	0.00382521
ENSA	-0.465161	0.0048684		SFTPA1	-0.411772	0.0139815		ADPRM	0.556454	0.00051798		FCHSD1	0.195244	6.3547e-14	-0.00772355	0.950157		ELMO3	0.191267	2.0597e-13	-0.127642	0.299598		LDHB	0.274118	2.08318e-26	0.63698	5.23158e-09
SIDT2	-0.46508	0.00487681		DALRD3	-0.411751	0.0139867		CUL4B	0.556358	0.000519377		PLAAT4	0.195213	6.41319e-14	-0.0189662	0.877993		SLC12A4	0.191116	2.15256e-13	0.214187	0.0794474		DNAJC13	0.274111	2.08985e-26	0.323208	0.00717968
CDCP1	0.465003	0.00488479		MACF1	0.411728	0.0139927		LRRC37A2	-0.556356	0.000519416		MRPL17	0.195174	6.49012e-14	-0.110015	0.371801		PPDPF	0.191024	2.21126e-13	-0.263842	0.0297019		C11orf24	0.27397	2.22119e-26	0.240408	0.048295
TK2	0.465002	0.00488494		DGCR5	-0.411713	0.0139964		BBIP1	0.556347	0.000519543		GAS6	0.195093	6.64777e-14	0.285253	0.0183806		VEGFA	0.191003	2.22493e-13	0.0525907	0.67016		KLHL5	0.273961	2.22952e-26	0.631945	7.50086e-09
CREB3L4	-0.464989	0.0048863		TBC1D10C	-0.411668	0.0140079		BRAP	-0.556329	0.000519798		RHCG	0.195055	6.72469e-14	0.51971	5.5799e-06		TPCN1	0.190967	2.24882e-13	-0.287124	0.0175961		PLP1	0.273916	2.27334e-26	0.258588	0.0332378
CRYM-AS1	0.464974	0.00488779		ANXA2	0.411664	0.0140091		IL17D	-0.556308	0.000520111		TAX1BP1	0.195023	6.78769e-14	0.0394186	0.749612		PSAP	0.190951	2.25878e-13	0.0880535	0.475206		FZD8	0.273729	2.46422e-26	0.264857	0.0290569
ACTG1P20	0.464901	0.00489548		RSPO2	0.411603	0.0140248		PRR5	-0.556284	0.000520466		REXO2	0.194978	6.87983e-14	0.204708	0.0940221		HYAL1	0.190772	2.38005e-13	0.00539044	0.965202		STRADA	0.273728	2.46629e-26	0.045765	0.710946
ESPN	-0.464864	0.0048993		TARBP2	-0.411602	0.0140248		CCDC157	-0.556248	0.000520986		BOK	0.194952	6.93366e-14	0.00121295	0.992167		COBLL1	0.190711	2.42265e-13	-0.135655	0.270022		XYLT2	0.273715	2.47987e-26	0.0405251	0.742822
RNU6-181P	0.46477	0.00490913		TNFRSF12A	0.411587	0.0140288		FGFR3	-0.556079	0.000523473		NOTCH2NLB	0.194839	7.17183e-14	-0.0981611	0.425813		ABL2	0.190708	2.42542e-13	0.150638	0.220134		ZKSCAN5	0.273618	2.58573e-26	0.370323	0.00188061
ADAMTS17	-0.464729	0.00491343		AGPAT5	0.411525	0.0140446		POFUT1	0.555912	0.000525931		TMC7	0.194764	7.33472e-14	-0.0449206	0.716051		SHROOM4	0.190685	2.4414e-13	0.125619	0.307382		LANCL1	0.27359	2.61712e-26	0.363583	0.00230652
BLNK	-0.464715	0.00491484		KRT19	-0.41142	0.0140717		MGAT4EP	-0.555724	0.000528712		KCTD14	0.194692	7.49241e-14	0.0909418	0.460787		CMTM4	0.190535	2.55069e-13	-0.197491	0.106463		SMAD4	0.273392	2.85016e-26	0.391632	0.000957968
ESR1	-0.464603	0.0049266		SERBP1P1	0.411349	0.0140898		CEP164	0.555424	0.000533178		ARPC2	0.194692	7.49374e-14	0.194022	0.112878		ESRP1	0.190451	2.61389e-13	-0.200422	0.101264		GALNT10	0.273391	2.8523e-26	-0.140261	0.253943
ZNF234	-0.464528	0.00493448		DHRSX	-0.411219	0.0141233		SHROOM3	-0.555322	0.000534719		AP2S1	0.194686	7.50568e-14	-0.0259851	0.833401		SEMA7A	0.190431	2.62917e-13	0.065279	0.596882		PIAS2	0.27321	3.0833e-26	0.542844	1.73153e-06
MIR4701	-0.464512	0.00493621		GMNC	0.411178	0.0141339		TEX19	-0.555299	0.000535053		LY6E	0.194615	7.66639e-14	-0.035765	0.77216		FBXL2	0.190428	2.63108e-13	0.105898	0.390072		DCUN1D4	0.273204	3.09213e-26	0.434296	0.00021533
CNTNAP1	0.464431	0.00494474		CTR9	-0.411155	0.0141397		C9orf139	-0.555208	0.000536419		FGF2	0.194593	7.71646e-14	0.387409	0.00109893		MITF	0.190388	2.66168e-13	0.117656	0.3393		TLN2	0.273111	3.21745e-26	0.323919	0.00704621
IFITM3	0.464423	0.00494558		SACS	0.411077	0.0141599		TAF4	-0.555131	0.000537582		P4HA3	0.194576	7.75708e-14	0.424265	0.000311388		HAS2	0.190353	2.68939e-13	0.26868	0.0267311		GPATCH11	0.272945	3.45682e-26	0.293966	0.0149666
SMG5	-0.464357	0.00495246		DCDC2	-0.410967	0.0141882		KMT2D	-0.555097	0.00053809		LIPA	0.194551	7.81503e-14	0.0500363	0.68532		MAP2K3	0.190299	2.73166e-13	0.156793	0.201641		ASB3	0.272929	3.48021e-26	0.373235	0.00171953
LAMB3	0.464284	0.00496026		CLIP2	0.410595	0.0142847		LINC00992	-0.555055	0.000538721		ZBTB4	0.19449	7.95814e-14	0.0333583	0.787118		CNGA1	0.19021	2.80396e-13	-0.0242825	0.844176		IPO13	0.272732	3.78885e-26	0.313065	0.0093378
MED25	-0.464226	0.00496639		ITGA6	0.410588	0.0142866		PALM2-AKAP2	0.554846	0.000541896		RAPH1	0.194438	8.08248e-14	-0.0362408	0.769212		SHROOM1	0.190178	2.83017e-13	0.0140143	0.909692		MEGF8	0.272665	3.89856e-26	0.281342	0.0201174
ATF6B	-0.464139	0.00497557		REPIN1	-0.410558	0.0142944		LSM14B	-0.554736	0.000543557		MOCS2	0.194382	8.21849e-14	-0.00842579	0.945631		MED15	0.19014	2.86124e-13	-0.0481531	0.696577		IL1RAPL1	0.272655	3.91677e-26	0.202357	0.0979417
SH3RF3-AS1	0.464135	0.004976		DTX3L	0.410537	0.0142997		IL17REL	-0.55468	0.00054441		SPRR2A	0.194328	8.35097e-14	0.393347	0.000905544		ZNF697	0.190136	2.86432e-13	0.158271	0.197369		FRMPD4	0.272628	3.96237e-26	0.425671	0.000295897
COL6A1	0.464126	0.00497693		ZNF474	0.410498	0.0143101		NOP16	0.554571	0.000546079		DNAH11	0.194294	8.43527e-14	0.0332315	0.787908		ENDOD1	0.190053	2.93489e-13	0.160316	0.191569		GET1	0.27255	4.09618e-26	0.161092	0.189399
SLC16A14	-0.464059	0.00498406		PFAS	0.410489	0.0143123		THEM6	-0.554547	0.000546442		MMP2	0.194226	8.60696e-14	0.495058	1.77287e-05		GBP6	0.189971	3.00552e-13	0.0610426	0.620953		FAM50A	0.272427	4.32013e-26	0.263203	0.0301144
WDFY3	-0.464002	0.00499007		NCEH1	0.410448	0.014323		NUP210	-0.55442	0.000548384		TSPAN14	0.19415	8.80497e-14	-0.227108	0.0625362		GPRC5B	0.189966	3.00972e-13	0.103194	0.402355		SLC14A1	0.272326	4.51155e-26	0.384832	0.00119389
TMEM229B	-0.463955	0.00499501		MYT1	-0.410373	0.0143425		WWC1	-0.554123	0.000552962		IL36B	0.194096	8.94524e-14	0.350885	0.00334924		PCBD1	0.189931	3.04067e-13	-0.144686	0.239117		DIPK1A	0.272253	4.6546e-26	0.45488	9.73568e-05
POMT1	-0.463919	0.00499882		LRRC1	-0.410268	0.01437		TLCD1	-0.554094	0.0005534		MRGPRX4	0.193976	9.27166e-14	0.0523021	0.671866		CTSE	0.18988	3.08552e-13	0.0945102	0.443307		FAM168A	0.272228	4.70553e-26	0.292327	0.0155634
TDRD5	-0.463886	0.00500241		ARL8A	-0.410267	0.0143703		BCAT2	-0.553977	0.000555214		PDLIM1	0.193858	9.60207e-14	0.132311	0.282118		ANKRD9	0.189876	3.08905e-13	-0.112186	0.36238		TFPT	0.27221	4.74212e-26	0.0197726	0.872848
GYPC	0.463679	0.0050244		PIH1D3	0.410211	0.0143849		THEMIS2	0.553972	0.000555286		BCL2L13	0.193802	9.76278e-14	0.178205	0.145964		S100P	0.189813	3.14638e-13	-0.155597	0.205143		SLC9A9	0.272097	4.97622e-26	0.580276	2.14323e-07
RPL10AP1	0.463572	0.00503589		BANK1	-0.410191	0.0143901		EPHA10	-0.553969	0.000555343		CANX	0.19367	1.01525e-13	0.0271021	0.826349		PAPLN	0.18978	3.17672e-13	0.265325	0.0287633		BBS10	0.272035	5.11027e-26	0.44067	0.000169314
MIR5692C2	-0.463563	0.00503688		DNAJC8	0.410187	0.0143911		RIN1	0.553941	0.000555777		SLC28A3	0.193661	1.0179e-13	0.487428	2.4909e-05		CTNNAL1	0.189754	3.20089e-13	0.465007	6.46461e-05		ZNF85	0.271986	5.21932e-26	0.272732	0.0244394
ADTRP	0.463558	0.00503739		MRPS7	-0.410135	0.0144049		MAP3K9	-0.553932	0.000555921		TMEM33	0.193468	1.07773e-13	0.248642	0.040897		DOCK9	0.189723	3.22935e-13	-0.0436561	0.72372		MMP24OS	0.271939	5.32694e-26	0.14205	0.247874
SLC39A10	0.463543	0.00503901		PTMAP1	-0.410119	0.0144089		GAR1	0.553853	0.000557145		TMOD3	0.193417	1.09409e-13	0.0538391	0.662797		TMEM184A	0.189637	3.31085e-13	-0.406911	0.000574091		SEMA7A	0.271933	5.33903e-26	0.375198	0.00161806
MYLIP	-0.463529	0.00504049		KIAA1161	-0.410088	0.0144172		TMEM63A	-0.553844	0.000557288		SMIM10	0.192988	1.24213e-13	0.23784	0.050815		RHOV	0.189567	3.37934e-13	-0.0423512	0.731662		SEC61A1	0.271872	5.4814e-26	0.313525	0.00922888
FTLP4	0.463522	0.00504124		FADS2	0.410087	0.0144174		IGSF5	-0.553699	0.000559546		MAP3K11	0.192892	1.27773e-13	-0.103537	0.400783		GALNT18	0.189526	3.41968e-13	-0.11293	0.359188		TMEM14C	0.27172	5.85122e-26	0.381246	0.00133836
TMEM141	-0.463506	0.00504289		THG1L	0.410062	0.014424		LINGO3	-0.553594	0.000561181		ZDHHC5	0.192801	1.31252e-13	0.143874	0.241791		AKR1B10	0.189456	3.48981e-13	0.0818593	0.506928		ZNF626	0.271606	6.14385e-26	0.157469	0.19968
NR2F6	-0.463445	0.00504948		RNASET2	-0.410036	0.0144307		BCAT1	0.553414	0.000564008		TAPBPL	0.192796	1.31464e-13	0.00704094	0.954557		TIMP2	0.189366	3.58179e-13	0.214839	0.0785142		FOXD1	0.271553	6.28342e-26	0.441862	0.000161782
LRSAM1	-0.463383	0.00505617		YBX1P1	0.409931	0.0144582		CPNE3	-0.553396	0.000564294		GALNT3	0.192727	1.34149e-13	-0.0429304	0.728133		SMCO2	0.189339	3.60918e-13	0.349597	0.00347552		GPR162	0.271457	6.54715e-26	0.423873	0.000315832
TIMM17B	-0.463335	0.00506123		SEMA3B-AS1	-0.409878	0.0144721		NECTIN2	-0.553261	0.000566416		SELENOM	0.192702	1.35158e-13	0.311196	0.00979194		C11orf45	0.189242	3.71252e-13	0.0853201	0.489072		WASHC4	0.27144	6.59618e-26	0.422098	0.000336714
CUL7	-0.463286	0.00506655		IL20RB	0.40986	0.014477		EAPP	-0.553225	0.00056698		TTC22	0.192656	1.36992e-13	0.191272	0.118171		HRNR	0.189236	3.71903e-13	0.229087	0.0602238		POLR3H	0.271382	6.76225e-26	0.27199	0.0248458
EGLN2	-0.463199	0.00507586		CCNA1	0.40975	0.014506		UBE2E3	0.55312	0.000568648		KPNA7	0.19259	1.39665e-13	0.0931704	0.449826		AOX1	0.189133	3.83103e-13	0.0378561	0.75923		AP3B1	0.271326	6.92436e-26	0.156962	0.20115
PLEKHF2	-0.463076	0.00508919		SNORD63	0.409675	0.0145257		NINJ1	-0.553112	0.000568768		FAS	0.192564	1.40765e-13	0.472103	4.81461e-05		PPP1R1C	0.189044	3.93082e-13	0.0127821	0.917603		PLEKHA3	0.27132	6.94393e-26	0.461281	7.5269e-05
KIAA0232	-0.46307	0.00508978		UTP4	0.409648	0.0145327		TRAPPC9	-0.553075	0.000569358		VSIG1	0.192488	1.43954e-13	0.0801644	0.515793		GPX3	0.188915	4.08047e-13	0.0932575	0.449401		RAB11FIP5	0.27126	7.1224e-26	0.429608	0.000256202
SAMD4A	0.463031	0.00509408		IFNWP19	0.409569	0.0145536		ZEB1-AS1	0.552925	0.000571735		UGDH	0.192314	1.5149e-13	0.0374417	0.761787		PSMB8	0.188883	4.1179e-13	0.340414	0.00450505		TCEAL9	0.271181	7.36739e-26	0.468796	5.52789e-05
CLN3	-0.463015	0.00509576		DGCR6	-0.409496	0.014573		ECE2	-0.552842	0.000573051		CPEB2	0.192224	1.55583e-13	0.188185	0.12434		CYTH3	0.188855	4.15141e-13	0.103374	0.401532		HMGXB3	0.271152	7.45886e-26	0.296186	0.0141894
NOV	0.462981	0.00509947		CENPV	0.409452	0.0145847		GNA13	-0.552809	0.000573592		NUDT22	0.191999	1.66208e-13	0.0318528	0.796515		TMEM179B	0.188711	4.32811e-13	0.149493	0.223701		SLC43A3	0.271127	7.53947e-26	0.438018	0.000187228
EBAG9P1	-0.462931	0.00510479		ARFIP1	-0.409438	0.0145882		NELFB	-0.55279	0.00057389		NPBWR1	0.191994	1.66457e-13	0.246269	0.0429263		YIPF5	0.188671	4.37845e-13	0.0590176	0.632603		ZNF570	0.271082	7.68629e-26	0.160345	0.191487
MNX1	-0.462862	0.00511237		FOXP3	-0.409381	0.0146034		COQ2	0.552756	0.00057443		TNFSF12	0.19195	1.68599e-13	0.278966	0.0212393		NOTCH2NLA	0.188579	4.49633e-13	-0.129757	0.291593		DIMT1	0.270913	8.26003e-26	0.641099	3.87683e-09
C9orf142	-0.462832	0.00511553		CCDC82	0.40938	0.0146038		SPTY2D1	-0.552681	0.000575629		ENG	0.191936	1.69287e-13	0.186774	0.127239		CYP27A1	0.188531	4.55802e-13	0.329518	0.00606975		FKBP14	0.270888	8.34943e-26	0.189416	0.121851
ZNF506	-0.46282	0.00511682		IER3	0.409367	0.014607		SULT1A3	-0.552665	0.000575892		ODF3B	0.191882	1.71999e-13	0.324248	0.00698532		DNASE1L1	0.188442	4.67627e-13	0.068811	0.577137		SGO2	0.270888	8.35017e-26	0.560585	6.64127e-07
ZDHHC6	0.462788	0.00512029		RHOBTB2	0.409364	0.0146079		PRR12	-0.552556	0.000577635		ERAP1	0.191785	1.7696e-13	0.249397	0.0402685		POPDC3	0.188415	4.71364e-13	0.364424	0.00224907		OSGEPL1	0.270884	8.36452e-26	0.346394	0.00380803
SLC6A1-AS1	-0.462736	0.00512598		ZNF836	-0.409289	0.0146277		ALDH6A1	-0.552532	0.000578013		UBE2H	0.191486	1.93188e-13	0.160225	0.191824		CAPN5	0.188404	4.72823e-13	0.0466908	0.705363		TM2D2	0.270777	8.75418e-26	0.377026	0.00152842
HKR1	-0.462699	0.00512996		GPX8	0.409252	0.0146375		SEMA4D	-0.55245	0.000579334		AMPD3	0.191483	1.93357e-13	0.0885269	0.472826		RASSF9	0.188335	4.8229e-13	0.0949826	0.441021		TULP3	0.27077	8.7816e-26	0.377594	0.0015015
LRTOMT	-0.462689	0.00513111		RAB5C	-0.409249	0.0146385		CBFA2T3	-0.552397	0.000580184		CLTB	0.191447	1.95398e-13	-0.203941	0.0952871		BLVRB	0.188295	4.879e-13	-0.258774	0.0331074		MAGEE1	0.270642	9.27497e-26	0.171676	0.161558
CCDC159	-0.462675	0.00513258		DIP2A	-0.409152	0.0146641		S100A14	-0.552395	0.000580217		KIF1C	0.19136	2.00475e-13	-0.0788681	0.522626		SLC2A6	0.18825	4.94235e-13	0.202208	0.0981956		ACLY	0.270635	9.30104e-26	0.214032	0.0796708
SYCP3	-0.462668	0.00513336		MAK16	0.409142	0.0146668		FOXC2	0.552356	0.000580844		TLE1	0.19122	2.0882e-13	0.0397103	0.74782		HIBADH	0.188045	5.24201e-13	-0.0301647	0.807085		SERINC1	0.270593	9.46817e-26	0.426992	0.000281996
ZNF335	-0.462526	0.00514883		RNU2-2P	-0.409123	0.0146718		SOGA3	0.552215	0.000583129		PPP1R14C	0.191186	2.1089e-13	0.241043	0.0476879		CDC14B	0.187998	5.31365e-13	0.262057	0.030866		PLCG1	0.270506	9.82907e-26	0.293037	0.0153023
SHC1	0.462524	0.00514901		ATP13A5-AS1	-0.409119	0.014673		ATP6V0E2	-0.552086	0.00058523		KLK10	0.191147	2.13304e-13	0.12339	0.316117		SOX15	0.187932	5.41618e-13	0.297287	0.0138171		STX4	0.270455	1.0042e-25	0.267169	0.0276305
ZBTB16	0.462523	0.00514912		UNK	-0.409091	0.0146804		RALGAPB	-0.552085	0.000585236		MIPOL1	0.191087	2.17099e-13	-0.00462987	0.970109		WNT10A	0.187701	5.78759e-13	0.431168	0.000241877		TRAM1L1	0.270417	1.02071e-25	0.0821565	0.505381
E2F6	-0.462522	0.00514922		HEXB	0.409054	0.0146903		FAP	0.55207	0.000585488		ERGIC3	0.191055	2.19162e-13	0.0721283	0.558871		DSE	0.18765	5.87194e-13	0.480533	3.36366e-05		PRIMPOL	0.270149	1.14405e-25	0.361765	0.00243531
C9orf139	-0.462371	0.00516578		LYZL1	-0.408999	0.0147048		TOR2A	-0.551982	0.000586919		YIPF6	0.190955	2.25618e-13	0.0612728	0.619635		NPBWR1	0.187622	5.92027e-13	0.387969	0.00107919		EPOR	0.270039	1.19928e-25	0.213797	0.0800094
CCDC170	-0.462312	0.00517221		NELFB	-0.408864	0.0147409		HOTAIRM1	0.551943	0.000587552		FGF5	0.190886	2.30214e-13	0.195907	0.109355		CFH	0.187492	6.14402e-13	0.159231	0.19463		NAT14	0.270021	1.20808e-25	0.137872	0.262199
FAM47E	-0.462018	0.0052045		NUCB2	-0.40883	0.0147501		GPR137B	-0.551929	0.000587775		SP110	0.190755	2.39192e-13	0.108862	0.376864		WDR45B	0.1874	6.30773e-13	0.127825	0.298899		C6orf120	0.269929	1.2565e-25	0.131135	0.286454
ZNF83	-0.461802	0.00522827		FNDC3B	0.40882	0.0147526		MOAP1	-0.55186	0.000588911		MXRA7	0.190725	2.41307e-13	0.231939	0.0570143		ARTN	0.187387	6.33121e-13	0.297344	0.0137982		HMGA2	0.269916	1.26333e-25	0.601064	5.97349e-08
RPS12	0.461644	0.00524582		DNAJC22	-0.40878	0.0147633		C1orf127	-0.551711	0.000591336		LRIG3	0.190655	2.46288e-13	0.225477	0.0644951		KLK6	0.187334	6.42809e-13	0.134532	0.274045		PSMD1	0.269887	1.27912e-25	0.345528	0.00390262
ABHD11	-0.461621	0.00524833		PSMC5	-0.408754	0.0147704		FDXR	-0.55164	0.000592514		RELA	0.190648	2.46815e-13	0.0684685	0.579039		STK3	0.187227	6.62809e-13	0.215714	0.0772776		SORBS3	0.269826	1.31256e-25	0.53288	2.8969e-06
CD177	0.461587	0.00525213		RNU1-27P	-0.408746	0.0147723		CREB5	0.551569	0.000593665		BID	0.190627	2.48338e-13	0.0996387	0.418847		CLEC4E	0.187199	6.68123e-13	-0.131643	0.284575		APOBEC3F	0.269822	1.3147e-25	0.367447	0.00205285
GLRX3	0.46158	0.00525284		RNU1-2	-0.408746	0.0147723		TMEM63B	-0.551484	0.000595074		DNAJC25-GNG10	0.190403	2.6503e-13	0.201979	0.0985853		BIN1	0.187121	6.8324e-13	0.239322	0.0493471		SPATC1L	0.269705	1.38183e-25	0.183948	0.133201
MTMR2	0.461569	0.00525409		RNU1-4	-0.408746	0.0147723		LYPLAL1-AS1	0.551409	0.000596309		RNASE4	0.190259	2.76399e-13	0.251963	0.0381915		ETV7	0.187112	6.85039e-13	0.0574326	0.641785		CTNS	0.269662	1.4072e-25	0.280778	0.0203789
GPR89A	-0.461427	0.00526993		ZNF93	-0.408548	0.0148254		PVRIG2P	-0.551392	0.000596588		NMB	0.190233	2.78481e-13	0.268905	0.0265992		ADAM8	0.187075	6.92257e-13	0.0481013	0.696888		MAPRE2	0.269544	1.47962e-25	0.440367	0.000171277
STEAP2	0.461218	0.00529318		TCAF2P1	-0.408511	0.0148355		HSPBAP1	0.551175	0.00060018		EPGN	0.189878	3.08731e-13	0.256623	0.0346476		MT-CO1	0.187074	6.926e-13	-0.00705619	0.954459		DERL2	0.269331	1.6197e-25	0.289458	0.0166577
MIR9-3HG	-0.461167	0.00529892		KRT8P5	-0.408495	0.0148398		ETNK2	-0.551091	0.000601584		TK2	0.18985	3.11263e-13	0.197957	0.105622		CD40	0.187057	6.95903e-13	0.0764566	0.535458		C1orf54	0.269325	1.62372e-25	0.312971	0.00936015
GRHL2	-0.461126	0.0053035		TFPT	-0.408477	0.0148447		WNT4	-0.550979	0.000603447		SPRR1B	0.189552	3.3939e-13	0.160763	0.190315		CRTAP	0.186908	7.26207e-13	0.20552	0.0926971		ANO6	0.269296	1.64405e-25	0.350658	0.00337124
MYRIP	-0.460929	0.00532554		NIFK	0.408371	0.0148732		ADORA2B	0.550958	0.000603806		CX3CL1	0.189467	3.47833e-13	0.0822137	0.505084		PSCA	0.186833	7.41786e-13	-0.304759	0.0115062		MYL6	0.269274	1.65913e-25	0.0734304	0.551776
TAP1	0.460919	0.00532666		DLG2	-0.408314	0.0148884		POLR2F	0.550946	0.000603995		HOXB6	0.189341	3.60762e-13	0.0544178	0.659395		C14orf119	0.186809	7.46947e-13	0.079903	0.517167		HAPLN1	0.269244	1.68044e-25	0.0758504	0.538708
WASH2P	-0.460897	0.00532912		LINC00239	0.408259	0.0149031		CTSB	0.550923	0.000604376		SPANXA2	0.189289	3.66218e-13	0.244645	0.0443617		ARF4	0.186809	7.4704e-13	0.142752	0.245522		MAP9	0.269177	1.72914e-25	0.00840856	0.945742
TMEM94	-0.460883	0.00533069		BRI3	0.408239	0.0149086		DOCK2	0.550858	0.000605479		SLC2A9	0.189156	3.8054e-13	0.142309	0.247004		LACTB2	0.186795	7.49941e-13	0.132176	0.282614		COX7A1	0.269077	1.80412e-25	0.358159	0.00270992
HEATR5B	-0.460865	0.00533268		DSCAM-AS1	-0.408221	0.0149134		ABCC6P1	-0.550852	0.000605564		TXNDC12	0.18905	3.92405e-13	0.277517	0.0219494		IFI44L	0.186723	7.65469e-13	0.297903	0.0136124		PRDM8	0.269051	1.82361e-25	0.595474	8.49792e-08
P2RX2	-0.460826	0.0053371		XAF1	0.408187	0.0149225		TMPO	-0.550843	0.000605724		SLC35C1	0.188933	4.05886e-13	0.128553	0.296131		CLDN2	0.186645	7.82832e-13	-0.192319	0.116135		CD44	0.269037	1.835e-25	0.579509	2.24296e-07
MIR31HG	0.460813	0.00533851		PCSK9	0.408135	0.0149366		ADAM15	-0.550781	0.000606767		SLC35E4	0.188812	4.2034e-13	0.171009	0.163219		NEK6	0.186623	7.87672e-13	0.0713224	0.563283		DOCK11	0.268985	1.87569e-25	0.284332	0.0187777
HSD11B1	0.460705	0.00535075		RNF152	-0.408103	0.0149452		ARL8A	-0.550758	0.000607148		TMEM167A	0.188764	4.26176e-13	0.195583	0.109954		POLR2L	0.186341	8.53586e-13	-0.0613659	0.619102		ZNF287	0.268971	1.88708e-25	0.121344	0.324269
LINC01094	0.460693	0.00535206		PRPSAP1	-0.408071	0.014954		CTAGE5	-0.550724	0.000607715		NUMB	0.188715	4.32269e-13	0.0100066	0.935451		FLG	0.186327	8.56887e-13	0.172396	0.159782		HMG20A	0.26897	1.88717e-25	0.482698	3.06299e-05
LINC00917	0.460616	0.00536075		ACTG1P20	0.408066	0.0149552		SLC39A9	-0.550407	0.000613057		FMN1	0.188687	4.35756e-13	-0.243731	0.0451867		SMTN	0.186324	8.57622e-13	0.0940112	0.445729		CUL2	0.268883	1.95809e-25	0.417777	0.000392919
EIF5A	0.460615	0.00536089		NRG1	0.40797	0.0149812		RPL12P14	0.549892	0.00062183		TMPRSS4	0.188619	4.44366e-13	0.0786155	0.523963		SLC9A3R2	0.18631	8.61057e-13	-0.33689	0.00496667		ERLIN1	0.26882	2.01133e-25	0.558508	7.45113e-07
ARFGEF1	-0.460498	0.00537404		SLC7A5	0.407969	0.0149816		ZBTB7A	-0.549833	0.000622839		NPHP1	0.188566	4.51257e-13	-0.0279411	0.821061		PAM	0.186241	8.78178e-13	0.343132	0.00417529		VAMP3	0.2688	2.0284e-25	0.481705	3.19766e-05
PFN1	0.460338	0.00539218		TRIM35	0.407966	0.0149825		RNF103	-0.549825	0.000622979		SH2B3	0.188548	4.53615e-13	0.297693	0.013682		SPINT2	0.186165	8.97298e-13	-0.190909	0.118885		PRTG	0.268777	2.04796e-25	0.356759	0.00282369
RIMKLA	-0.460317	0.00539465		RAB37	-0.407948	0.0149871		SPTLC2	-0.549683	0.000625418		TALDO1	0.188537	4.55072e-13	-0.0596277	0.629084		TTC23	0.186163	8.97941e-13	-0.00665876	0.957021		UBXN6	0.268668	2.14514e-25	0.149559	0.223495
ZNF724	-0.46021	0.00540675		SH2D5	0.407908	0.014998		TCEAL9	0.549441	0.000629604		NF2	0.18852	4.5725e-13	0.00796748	0.948584		TUBB4B	0.186146	9.02332e-13	-0.0164996	0.893762		LEPROT	0.26848	2.3224e-25	0.440421	0.000170927
IGDCC3	-0.460183	0.00540983		CEBPA-AS1	-0.407862	0.0150106		ARHGEF38-IT1	-0.549261	0.000632731		FMNL2	0.188518	4.57501e-13	0.363359	0.00232208		NR4A2	0.186106	9.12542e-13	0.110235	0.37084		MKRN2	0.268427	2.37453e-25	0.429972	0.000252794
SYDE1	0.459994	0.00543139		MS4A7	-0.407856	0.0150122		PPP2R2C	-0.549224	0.000633373		RSPH3	0.188483	4.62247e-13	-0.0491139	0.690826		IRF1	0.186063	9.23935e-13	0.386917	0.00111652		MYEF2	0.268378	2.42414e-25	-0.0628673	0.610535
RAB11FIP1	-0.459982	0.00543275		GEMIN7	-0.407817	0.0150226		SH3YL1	-0.549187	0.000634027		B4GALT5	0.188297	4.87661e-13	0.0947749	0.442025		KPNA7	0.186055	9.25801e-13	-0.00684701	0.955807		GTF3C6	0.268329	2.47521e-25	0.214276	0.0793198
PRRG2	-0.459952	0.00543621		MIR31HG	0.407812	0.0150242		RAB11FIP2	0.549013	0.000637061		MGST2	0.188244	4.95097e-13	-0.209837	0.0858955		TRIM8	0.186055	9.25995e-13	0.039599	0.748503		UPRT	0.268274	2.53313e-25	0.0994588	0.419692
EBF1	0.459934	0.00543817		RN7SL72P	-0.407658	0.015066		BIK	-0.548942	0.000638298		PLSCR3	0.188019	5.28204e-13	0.0908919	0.461034		ATP6V1D	0.185957	9.52064e-13	0.0513457	0.677533		VASN	0.268231	2.5801e-25	0.0468141	0.704621
CALU	0.459915	0.00544041		ODF4	-0.407626	0.0150746		LDHAP4	0.548931	0.000638507		CAB39	0.18796	5.37285e-13	0.168378	0.169888		L1CAM	0.185848	9.81971e-13	0.118533	0.335686		ZC4H2	0.267945	2.91074e-25	0.466097	6.18095e-05
FAM83H-AS1	-0.459843	0.0054486		CARD14	-0.407603	0.0150808		FBXL8	-0.548852	0.000639893		MGAM	0.187932	5.41603e-13	-0.00870822	0.943812		SLC33A1	0.185788	9.98863e-13	0.159213	0.19468		C12orf75	0.267766	3.13875e-25	0.511071	8.45332e-06
C19orf52	-0.459837	0.0054493		DBNDD1	-0.407569	0.01509		FLNA	0.548676	0.000642986		CTSS	0.18791	5.44954e-13	0.195628	0.109872		PIEZO1	0.185608	1.0511e-12	-0.0673231	0.585418		PREX1	0.267666	3.27404e-25	-0.395582	0.000841135
KATNAL1	0.459815	0.00545184		IL27	-0.407464	0.0151187		RASL10A	-0.548637	0.00064367		IGFL1	0.187893	5.47696e-13	0.127598	0.299765		IL37	0.185489	1.08721e-12	0.125189	0.309057		MT2A	0.267499	3.51254e-25	0.194424	0.11212
CNRIP1	0.45971	0.00546383		DHX33	0.407443	0.0151246		TEAD3	-0.548492	0.000646239		ABHD17C	0.187773	5.66937e-13	-0.00209536	0.98647		CSRP1	0.185437	1.10329e-12	0.0397337	0.747676		SSR3	0.267384	3.68619e-25	0.272418	0.0246109
ZNF227	-0.459651	0.00547065		LYRM9	-0.407406	0.0151344		TJAP1	0.548459	0.000646833		LRRC59	0.187654	5.8655e-13	-0.0265887	0.829589		PGM1	0.185416	1.11009e-12	0.282852	0.0194307		RGS3	0.267354	3.73357e-25	-0.0029422	0.981002
ISYNA1	-0.459638	0.00547218		ARMC7	-0.407396	0.0151374		TNIP3	0.54844	0.000647167		ADIRF	0.187562	6.02239e-13	-0.108714	0.37752		ANPEP	0.185348	1.13146e-12	0.516358	6.56478e-06		GRIA3	0.267336	3.76171e-25	-0.0180808	0.883648
ITPRIPL2	0.459623	0.00547381		JHDM1D-AS1	-0.407331	0.0151552		ACOX1	-0.548411	0.000647681		TMEM40	0.187482	6.1625e-13	-0.0979699	0.42672		ANKS6	0.185332	1.13682e-12	0.167661	0.171742		GLRX	0.267293	3.83048e-25	0.017467	0.887572
PTPN6	-0.459557	0.00548145		PLXNA3	-0.40733	0.0151554		CTPS1	0.548371	0.0006484		KRT34	0.18746	6.20132e-13	0.217781	0.0744149		PFKFB2	0.185331	1.13707e-12	-0.12536	0.30839		BIN3	0.267217	3.95431e-25	0.351554	0.00328527
ZNF92P3	-0.459405	0.00549897		ALOX5AP	0.407317	0.0151588		MCCC1-AS1	-0.548356	0.000648666		CSNK1A1	0.187428	6.25869e-13	-0.10685	0.385798		CREB3	0.185315	1.14205e-12	0.0676398	0.583651		MEF2C	0.267201	3.98074e-25	0.499877	1.42421e-05
CACNG2	0.459243	0.00551774		CASKIN1	-0.407262	0.0151739		LRRK1	0.54832	0.000649291		ACP6	0.187416	6.27982e-13	-0.0278631	0.821552		BFSP1	0.184989	1.25246e-12	0.144122	0.240971		IFTAP	0.267155	4.05852e-25	0.287668	0.0173735
SNX22	-0.459149	0.00552862		VARS	0.407182	0.0151957		IRF2BP1	-0.548199	0.000651465		ARHGAP24	0.18741	6.28949e-13	0.0925455	0.452885		IL18R1	0.18495	1.26654e-12	0.170434	0.164659		RCBTB2	0.26709	4.17092e-25	0.517654	6.16613e-06
NMI	0.459136	0.00553011		NCBP2L	-0.406941	0.0152619		SLC26A2	0.548188	0.000651661		CRISPLD2	0.187408	6.29303e-13	0.0600348	0.62674		KITLG	0.184837	1.30736e-12	-0.115175	0.349653		TFPI	0.267057	4.22944e-25	0.398214	0.000770637
DDR1	-0.459129	0.0055309		ZNF821	-0.406888	0.0152765		EPHA5-AS1	0.548181	0.000651778		HGS	0.187279	6.53141e-13	-0.176736	0.149371		ZDHHC5	0.184822	1.31298e-12	0.117269	0.340898		SHQ1	0.267013	4.30854e-25	0.247312	0.0420243
MIEF2	-0.45909	0.00553547		MYC	0.406885	0.0152774		2023-03-04	0.548168	0.000652009		FAM187A	0.187204	6.67272e-13	-0.0979535	0.426797		HSD3B7	0.18473	1.34746e-12	0.00772756	0.950131		FLYWCH1	0.266958	4.40998e-25	0.189471	0.121741
NUTM2HP	0.459082	0.00553629		HRASLS2	-0.406812	0.0152974		SSNA1	-0.548129	0.000652708		PTK6	0.187119	6.83686e-13	-0.218144	0.0739214		AKR1C2	0.184655	1.37643e-12	0.218875	0.0729352		KDELR3	0.266929	4.46243e-25	0.222387	0.0683418
ZEB1	0.459055	0.00553944		SAA1	0.406714	0.0153245		SFXN2	-0.547941	0.00065608		LIMK1	0.186951	7.1722e-13	-0.015941	0.897339		CGB7	0.18454	1.42153e-12	0.0547538	0.657423		KIF17	0.266918	4.48347e-25	0.562951	5.81961e-07
MCCC2	-0.459023	0.00554324		ZNF850	-0.406548	0.0153702		PRKAG2	0.547819	0.000658274		YIPF2	0.186808	7.47132e-13	0.0166095	0.893059		IFT43	0.184353	1.49847e-12	-0.0639014	0.604664		PRICKLE1	0.266861	4.59187e-25	0.329947	0.00600013
DNER	0.458934	0.00555355		ODC1	0.406514	0.0153798		CNKSR3	0.547705	0.000660336		FXYD3	0.186774	7.5437e-13	-0.158445	0.196872		ECT2	0.184316	1.51421e-12	0.101391	0.41067		SURF4	0.266858	4.59896e-25	0.163641	0.182398
CRIM1	0.458928	0.00555426		ERBB3	-0.406422	0.0154052		CDYL2	-0.547668	0.000660996		KRT14	0.186717	7.66806e-13	0.243315	0.0455665		P4HA3	0.184269	1.53433e-12	0.424463	0.000309163		POFUT1	0.266727	4.85873e-25	0.584386	1.67666e-07
PPP2R1A	-0.45891	0.0055563		FTH1	0.406336	0.0154292		SRPK3	-0.547667	0.000661015		NIPAL4	0.186711	7.68162e-13	-0.0530713	0.667322		ADAMTSL3	0.184255	1.54038e-12	0.0152243	0.901931		SMTN	0.266664	4.98732e-25	0.360094	0.00255928
FBXO46	-0.45884	0.0055645		CCDC170	-0.40626	0.01545		SLC44A2	-0.547623	0.000661822		VAMP5	0.186705	7.69561e-13	-0.165481	0.177463		HDAC11	0.184249	1.54302e-12	-0.259351	0.0327037		GNAI3	0.266647	5.02354e-25	0.288103	0.0171971
ANKRD20A4	-0.458786	0.0055708		FAM19A3	0.40622	0.0154612		PLXNB2	-0.547611	0.000662032		AGFG1	0.186572	7.99279e-13	0.176723	0.149402		IQANK1	0.184228	1.55215e-12	-0.265349	0.0287482		TMEM255B	0.266619	5.08297e-25	0.505311	1.10815e-05
BET1	0.458773	0.00557236		CYP26C1	0.40619	0.0154695		DEPDC7	0.54748	0.000664415		MAP3K13	0.186567	8.0035e-13	0.13823	0.260951		SPTLC1	0.184188	1.56981e-12	0.347701	0.00366901		MGAT5B	0.266576	5.17496e-25	0.340953	0.00443793
PRSS8	-0.458701	0.00558074		CLDN3	-0.406189	0.0154698		LONP2	-0.547379	0.000666255		IFTAP	0.186534	8.07881e-13	0.235416	0.0532915		GALNT5	0.184132	1.59479e-12	0.0328643	0.790198		WDR35	0.26657	5.18765e-25	0.40966	0.000522205
UPK3BP1	0.458672	0.0055841		PRKCD	-0.406154	0.0154796		MNX1-AS2	-0.547278	0.000668096		CD46	0.186356	8.50034e-13	-0.0811175	0.510798		CDR2L	0.184099	1.60946e-12	-0.137297	0.264213		ZNF428	0.266519	5.3011e-25	0.124012	0.313661
RHBDL1	-0.458645	0.0055873		SLC16A14	-0.406126	0.0154874		CNTNAP1	0.547243	0.000668741		PDGFB	0.186309	8.61306e-13	-0.330475	0.00591534		SHANK2	0.184047	1.63317e-12	-0.415703	0.000422829		PRKCSH	0.266492	5.36028e-25	0.34916	0.00351926
LACTB	0.458581	0.00559476		STAB1	-0.40609	0.0154974		PXMP4	-0.547227	0.00066902		BEST1	0.186189	8.91391e-13	0.210224	0.0853057		SLC10A3	0.183843	1.72943e-12	0.180688	0.140338		SLC5A3	0.266353	5.68355e-25	0.660847	8.63917e-10
TSPAN3	0.458545	0.00559892		PIK3C2B	-0.406071	0.0155026		ASB8	-0.547164	0.000670171		NAA20	0.186179	8.93864e-13	0.0174017	0.88799		GALNT2	0.1838	1.75053e-12	0.271385	0.0251818		PPP1R9B	0.266287	5.84191e-25	0.0776042	0.529332
ZNF785	-0.458532	0.00560047		TGFB2	0.406009	0.0155201		ZNF107	-0.547151	0.000670419		PTAFR	0.186163	8.97884e-13	0.0529836	0.667839		SDC3	0.18379	1.75566e-12	-0.0413585	0.737722		MN1	0.266225	5.99438e-25	0.319658	0.0078791
BTN3A2	0.458307	0.0056269		HUNK	-0.40598	0.015528		KRT8P5	-0.54698	0.000673557		HCAR3	0.186102	9.13578e-13	-0.039684	0.747981		DNTTIP1	0.183742	1.77933e-12	0.0766647	0.534344		CLEC2B	0.266192	6.07838e-25	0.248989	0.0406076
METTL7A	-0.45824	0.00563485		CLDN12	0.405961	0.0155334		C3orf70	-0.546762	0.000677571		ROS1	0.186087	9.17545e-13	0.354443	0.00302148		ENTPD3	0.183708	1.79637e-12	-0.0755219	0.540472		ZC2HC1A	0.266191	6.08164e-25	0.184226	0.132605
SPATS2L	0.458207	0.00563876		KCTD4	0.405928	0.0155426		SLC10A7	-0.546747	0.000677861		KLF7	0.18595	9.53986e-13	0.158787	0.195894		LRRC59	0.183612	1.84564e-12	0.000143059	0.999076		TUSC3	0.266136	6.223e-25	0.424004	0.000314347
PRLH	-0.458192	0.00564051		WNT4	-0.405913	0.0155468		SMARCAL1	0.546712	0.000678495		NDST1	0.185921	9.61748e-13	-0.216494	0.0761873		SUCLG2	0.183598	1.85276e-12	0.0215793	0.86134		BTN3A1	0.266096	6.32726e-25	0.374017	0.00167843
DNM3	0.458184	0.00564137		TMEM268	-0.405857	0.0155625		DUSP16	-0.546673	0.000679217		CNN3	0.185872	9.75378e-13	0.0805288	0.513881		SLAMF9	0.183594	1.85477e-12	-0.167645	0.171783		NBPF10	0.26603	6.50614e-25	0.169263	0.167624
TTC6	-0.45816	0.00564422		GREB1	-0.40585	0.0155643		NUDCD1	0.54666	0.00067947		DSG3	0.185858	9.79325e-13	0.186399	0.128019		MRGBP	0.183449	1.93183e-12	0.0308463	0.802813		PIN1	0.266011	6.55657e-25	0.217007	0.0754768
MAZ	-0.458072	0.00565467		MYB	-0.405834	0.0155689		MFN1	-0.546572	0.000681103		CMTM7	0.185797	9.96407e-13	0.318447	0.008131		PRRG2	0.183434	1.94002e-12	-0.203622	0.0958173		CD320	0.26601	6.55942e-25	0.372156	0.0017777
ZNF552	-0.458061	0.00565598		TSC1	-0.40583	0.01557		CES4A	-0.546555	0.000681416		MCTS1	0.185645	1.04028e-12	0.189115	0.122457		CEACAM1	0.183372	1.97395e-12	0.0491942	0.690346		UHRF1BP1L	0.265875	6.93973e-25	0.13328	0.278575
ABCC11	-0.457886	0.0056766		CREG2	0.405785	0.0155826		SLC39A11	-0.546517	0.00068212		SPANXC	0.18561	1.0506e-12	0.32748	0.0064105		APOL6	0.183322	2.00154e-12	0.295146	0.0145491		PGM3	0.265865	6.96948e-25	0.198529	0.104599
FAM214A	-0.457871	0.00567842		RAET1G	0.405755	0.0155909		HIST1H2AI	-0.546482	0.000682776		GPR108	0.185603	1.05262e-12	0.27752	0.0219479		LOX	0.183308	2.00972e-12	0.458257	8.50513e-05		SERPINB8	0.265825	7.08698e-25	0.519961	5.51201e-06
PSD3	0.457812	0.00568548		KIAA0753	0.405736	0.0155961		ZNF165	-0.546362	0.000685013		FOXF2	0.185587	1.05738e-12	0.290144	0.0163902		CABYR	0.183301	2.01361e-12	0.333138	0.00550382		GPAT4	0.265781	7.21934e-25	0.273467	0.0240419
VAV3	-0.45776	0.0056916		AP1B1	-0.405713	0.0156028		ANKRD23	-0.546327	0.000685656		DHRS7	0.185545	1.07027e-12	-0.0144963	0.906599		B4GALNT2	0.183148	2.10171e-12	-0.134292	0.274909		CFAP58	0.265773	7.24396e-25	0.384428	0.00120942
IRGQ	-0.457747	0.00569318		MTCH1	-0.405704	0.0156052		TNFAIP6	0.546281	0.000686528		PLEKHB2	0.185435	1.10391e-12	-0.108833	0.376994		CA9	0.18314	2.10628e-12	0.266143	0.0282558		VAMP4	0.265746	7.32555e-25	0.0937723	0.446891
TMEM154	0.457571	0.00571411		LINC00371	0.405624	0.0156277		PRODH	-0.546246	0.00068717		ZBED2	0.185435	1.10416e-12	0.0369683	0.764712		STK31	0.183096	2.13218e-12	-0.0912859	0.459085		MORF4L1	0.265712	7.42973e-25	0.338865	0.00470305
ADCY7	0.457469	0.0057263		RABGGTB	0.40561	0.0156314		CDH2	0.546245	0.000687205		RPS6KA2	0.185373	1.12369e-12	0.2863	0.017938		GSTO1	0.183041	2.16531e-12	0.30942	0.0102411		SKI	0.265673	7.55133e-25	0.520598	5.34329e-06
ANKRD11	0.457399	0.00573471		FTH1P23	0.405604	0.0156332		ABCB4	-0.546235	0.000687383		MB21D2	0.18534	1.13413e-12	-0.139955	0.25499		PEDS1-UBE2V1	0.182983	2.20058e-12	-0.0642422	0.602735		SSR2	0.265561	7.91237e-25	0.0612165	0.619957
DZIP1L	0.457385	0.00573637		CFAP206	-0.405584	0.015639		TBC1D7	-0.54605	0.00069086		CDH6	0.185339	1.13441e-12	0.218477	0.073471		KAAG1	0.182895	2.25528e-12	0.0159031	0.897581		DPYSL4	0.265431	8.35444e-25	0.409143	0.000531622
TMEM14B	0.457375	0.00573748		GPR157	-0.405493	0.0156644		SEC31A	0.545988	0.000692029		MFSD10	0.185295	1.14856e-12	-0.0249693	0.839826		ATP10B	0.182864	2.27495e-12	-0.0457777	0.710869		CCNG1	0.265381	8.531e-25	0.207902	0.0888941
TC2N	-0.457353	0.00574018		USP41	-0.4053	0.0157188		AMFR	-0.545889	0.000693895		TFE3	0.185236	1.16808e-12	0.0622116	0.61427		CMTM7	0.182669	2.40237e-12	0.457413	8.79846e-05		SCN9A	0.265361	8.60309e-25	0.415569	0.00042484
TOX3	-0.457349	0.00574067		SAMD10	-0.405255	0.0157313		C10orf90	0.545882	0.000694027		CTAGE4	0.185194	1.18195e-12	-0.218959	0.0728227		TXNRD3	0.182666	2.40427e-12	0.0648926	0.599061		ERI1	0.265335	8.69577e-25	0.53773	2.25964e-06
HNRNPA1P33	0.457313	0.00574499		RREB1	-0.405247	0.0157336		ATXN7L3B	-0.545857	0.000694494		FOS	0.185186	1.1845e-12	-0.0778016	0.528282		CMTM6	0.182567	2.47173e-12	0.356543	0.00284163		MAGI2	0.265291	8.85626e-25	0.226667	0.0630605
LINC01351	-0.457179	0.00576108		BAMBI	-0.405197	0.0157477		CCDC9	-0.545813	0.000695323		MST1R	0.185157	1.19424e-12	-0.137061	0.265043		ATP6V0D2	0.182545	2.4866e-12	0.138895	0.258641		ZC3H7A	0.26506	9.75026e-25	0.357706	0.00274626
TSPAN15	-0.457093	0.00577131		KANK4	0.405136	0.015765		UNG	-0.545776	0.000696024		PDE10A	0.185109	1.21069e-12	0.16407	0.181239		CDKN2B	0.182438	2.5624e-12	0.113749	0.35569		UFSP2	0.264993	1.00275e-24	0.336311	0.00504649
BTN2A3P	0.457089	0.00577183		INPPL1	-0.404909	0.0158291		ADH6	0.545718	0.00069712		PHETA2	0.185097	1.21491e-12	0.0316539	0.797758		DUOX2	0.182421	2.57441e-12	0.237948	0.0507069		RBPMS2	0.264963	1.01533e-24	0.293053	0.0152968
SPPL2B	-0.456992	0.00578354		TM4SF1	0.404874	0.0158392		PLEKHG3	-0.545664	0.000698158		BET1	0.185017	1.24255e-12	0.203855	0.0954293		B3GNT7	0.182418	2.57648e-12	0.0515927	0.676068		GOLIM4	0.264893	1.04544e-24	0.321746	0.00746082
NRP2	0.456941	0.0057897		NALCN	0.404857	0.0158441		SPTBN1	0.545634	0.000698716		TPRG1L	0.184974	1.25776e-12	0.101166	0.411718		MBOAT7	0.182351	2.6249e-12	0.104433	0.396701		DCTN2	0.264854	1.06238e-24	0.230552	0.0585579
SLC23A1	-0.456928	0.00579128		CEACAM21	-0.404741	0.0158769		SLC25A1	-0.545615	0.000699075		HECW1	0.184835	1.30803e-12	0.438849	0.000181439		HYAL2	0.182339	2.63343e-12	0.0399029	0.746638		ADAM33	0.264799	1.08713e-24	0.275489	0.0229771
MORC3	0.45692	0.00579216		CYP7B1	0.404688	0.015892		KIF12	-0.545508	0.000701124		DNAJB11	0.184781	1.32846e-12	0.0820343	0.506017		ATP1B3	0.182305	2.65848e-12	0.496794	1.63898e-05		PTAR1	0.264759	1.10543e-24	0.538658	2.15382e-06
C2CD2L	-0.456886	0.00579636		SFR1	0.404668	0.0158977		PASK	-0.545172	0.000707545		B3GNT7	0.18464	1.38223e-12	-0.0651517	0.5976		FCHSD1	0.182264	2.68949e-12	0.105623	0.39131		KRTAP2-3	0.264734	1.1169e-24	0.375268	0.00161455
AAR2	-0.456884	0.00579655		NPDC1	-0.404611	0.0159138		RUSC1	-0.544937	0.000712083		RILPL1	0.18459	1.40181e-12	0.0118258	0.923748		SBDS	0.18225	2.69957e-12	-0.171051	0.163113		TMCC2	0.264731	1.11828e-24	0.538946	2.12195e-06
KLHL33	0.456881	0.00579695		LRRIQ3	0.404552	0.0159307		FER1L5	-0.54492	0.000712401		NBPF14	0.184446	1.45987e-12	-0.181463	0.138615		DCDC2	0.182193	2.74273e-12	-0.0839044	0.496335		TRIM5	0.264717	1.1249e-24	0.22638	0.0634045
RN7SL184P	0.456854	0.00580021		CCDC153	-0.404415	0.0159697		NUDT11	0.544869	0.000713391		RNF7	0.184003	1.65354e-12	0.113592	0.356358		PPCS	0.182149	2.77671e-12	-0.0744477	0.546264		HOOK3	0.264582	1.18971e-24	0.376017	0.00157735
SPINK1	0.456832	0.00580286		CCDC155	-0.404384	0.0159787		PLAC8L1	0.544762	0.000715477		CHPF2	0.183991	1.65937e-12	0.0358033	0.771923		AP001453.3	0.182106	2.81016e-12	-0.0692931	0.574466		NFE2L1	0.264568	1.19672e-24	0.236377	0.0522982
ZNF610	-0.456809	0.00580561		LINC01433	0.404377	0.0159807		KIFC2	-0.544702	0.000716636		C11orf24	0.183975	1.66677e-12	0.117854	0.338479		GOLT1B	0.182099	2.81542e-12	0.299029	0.0132455		PAFAH1B1	0.264548	1.20666e-24	0.397604	0.000786477
ZNF821	-0.45676	0.00581154		ZNF217	-0.404332	0.0159934		SYT11	0.54466	0.000717449		PHACTR2	0.183843	1.72959e-12	-0.0556404	0.652231		MT-ND4	0.181957	2.92888e-12	-0.0246385	0.84192		ANKRD30B	0.26452	1.22094e-24	-0.0727844	0.55529
RANGRF	0.45674	0.00581396		SLC29A3	-0.404269	0.0160116		ATP6AP1	-0.544627	0.000718096		BLID	0.18379	1.75574e-12	0.312479	0.00947804		TRIM5	0.181943	2.93995e-12	0.0911884	0.459566		DNER	0.264428	1.2685e-24	0.514857	7.05627e-06
LRRC49	0.456544	0.00583778		ECM2	0.404248	0.0160175		OVOL1-AS1	-0.544572	0.000719161		HOXA1	0.183698	1.8014e-12	0.319088	0.00799687		SCYL1	0.181836	3.02927e-12	-0.15507	0.206703		UGCG	0.264377	1.29566e-24	0.120787	0.326512
OR2T32P	0.456472	0.00584652		HEATR5B	-0.404055	0.0160729		TRMT1	0.544547	0.000719658		S100P	0.183636	1.83298e-12	-0.0681907	0.580583		FUT2	0.181787	3.07015e-12	0.219334	0.072321		TNFRSF19	0.26424	1.37149e-24	0.292747	0.0154086
GGA3	-0.456449	0.00584924		PSMB8	0.403923	0.0161108		SERBP1	0.544511	0.000720359		KRT78	0.183566	1.86956e-12	-0.0501359	0.684727		PGM3	0.181596	3.23782e-12	0.110315	0.370492		IFT81	0.26424	1.37161e-24	0.208343	0.0882025
ATG10	0.456406	0.00585448		PCSK1	0.403895	0.0161189		ANKRD7	0.544463	0.000721286		GALNT10	0.183546	1.88005e-12	-0.180804	0.140079		TVP23C-CDRT4	0.1814	3.41846e-12	0.19805	0.105454		E2F7	0.264235	1.37442e-24	0.487076	2.52975e-05
IGSF9	-0.456373	0.00585847		SMG7	-0.40388	0.0161232		ZDHHC8	0.544394	0.000722642		COPG1	0.183512	1.898e-12	0.0807214	0.512871		BICDL2	0.181343	3.4727e-12	-0.314643	0.00896882		THSD1	0.264214	1.38631e-24	0.266633	0.0279561
CTAGE8	-0.45632	0.00586493		LINC01515	0.403786	0.0161503		CLPTM1	-0.544383	0.000722858		CCNYL1	0.183413	1.95145e-12	0.0833114	0.499395		UBASH3B	0.181245	3.56812e-12	0.206367	0.0913306		APOLD1	0.264196	1.3969e-24	0.428234	0.000269467
MARVELD3	-0.456116	0.00588991		MRPL1	0.403776	0.0161533		PELI3	-0.544374	0.000723033		FIBCD1	0.18341	1.9527e-12	0.0602179	0.625687		COL8A1	0.18112	3.69338e-12	0.197832	0.105847		GORAB	0.264151	1.42272e-24	0.28017	0.0206641
NBEAL2	-0.456078	0.0058946		SLC12A6	0.403772	0.0161543		FOSL1P1	0.5443	0.000724488		DDIT4	0.183367	1.97688e-12	0.106819	0.385937		ARHGAP5	0.18088	3.94625e-12	-0.0223835	0.856227		OGG1	0.264146	1.42565e-24	0.342559	0.00424302
PPP1R14C	0.456027	0.00590084		GABRA2	0.403706	0.0161734		CCDC186	-0.544296	0.000724564		ARL4C	0.18336	1.98025e-12	0.183391	0.134401		FGF2	0.180877	3.94965e-12	0.469296	5.41404e-05		SHANK1	0.263933	1.55769e-24	0.328628	0.00621662
MTND5P15	0.455971	0.00590772		HMGB1P3	0.403637	0.0161934		CRIP2	-0.544218	0.000726089		SEC61G	0.183273	2.02925e-12	0.376625	0.00154768		PAWR	0.180844	3.98636e-12	-0.0995112	0.419445		CDK5	0.263926	1.56232e-24	0.0890204	0.470352
ZNF493	-0.455942	0.00591125		SPESP1	0.403608	0.0162016		CXCL2	0.544139	0.000727647		VCAN	0.183251	2.04195e-12	0.343446	0.0041387		GABARAPL1	0.180837	3.99339e-12	0.147039	0.231481		FBLN5	0.263862	1.60414e-24	0.193149	0.114539
PPCS	-0.455887	0.00591804		APOBR	-0.403604	0.0162028		RPL26L1	0.544119	0.000728037		TMPRSS11E	0.183204	2.06896e-12	0.251504	0.038557		EFR3A	0.180809	4.02461e-12	0.167947	0.171001		ECSCR	0.263861	1.60485e-24	0.194937	0.111158
MAN2A2	-0.455801	0.00592855		DISP3	-0.403603	0.0162031		ST8SIA5	0.544097	0.000728477		EPHX1	0.183175	2.08566e-12	0.158604	0.196415		FAM187A	0.180722	4.12236e-12	0.115618	0.347788		B4GALT2	0.263854	1.60937e-24	0.472571	4.72084e-05
PIGQ	-0.4558	0.00592876		CRYGC	0.403486	0.0162368		SF3A3	0.544073	0.000728943		TEAD3	0.183114	2.12179e-12	-0.162947	0.184285		RCE1	0.180635	4.2231e-12	0.0616319	0.617581		UBA1	0.263812	1.63776e-24	0.21244	0.0819889
RN7SL390P	0.455793	0.00592953		IGHV1OR15-4	0.403447	0.0162482		SLC2A3	0.544	0.000730388		FILIP1L	0.183107	2.12557e-12	-0.0725255	0.556702		TC2N	0.180584	4.28258e-12	-0.212702	0.0816039		APPBP2	0.263782	1.65832e-24	0.031582	0.798208
GOLGA2P5	-0.45578	0.00593117		RAB11FIP3	-0.40343	0.0162533		PXDC1	0.543944	0.000731499		SLC52A3	0.183071	2.14729e-12	-0.198372	0.104879		IL20RA	0.180544	4.33012e-12	0.136498	0.26703		FAM13B	0.26372	1.70124e-24	0.229138	0.0601651
NFE2L2	0.455762	0.00593343		NECAB3	-0.403387	0.0162655		YBX1P1	0.543803	0.000734301		UGT1A6	0.183031	2.1715e-12	-0.0781824	0.526259		S100A7	0.180499	4.38452e-12	0.184568	0.131875		MAP3K20	0.263675	1.73328e-24	0.679099	1.94617e-10
FAM86GP	0.455524	0.00596279		SDHAF3	0.403338	0.0162798		TNPO1	0.54377	0.00073496		CLDN4	0.182812	2.30865e-12	-0.317486	0.00833602		IFNGR2	0.180408	4.49493e-12	0.546835	1.40249e-06		CYP27A1	0.263651	1.75034e-24	0.219671	0.0718723
NFKBIZ	0.455523	0.00596291		KCTD12	0.403277	0.0162976		CXCL8	0.543683	0.000736687		ERLIN1	0.182779	2.32966e-12	0.162818	0.184638		TRIM21	0.180299	4.63261e-12	0.233999	0.0547842		PDE10A	0.263593	1.79297e-24	0.269939	0.0260002
RN7SL574P	-0.455497	0.00596615		SLC16A6P1	-0.403238	0.0163088		FBXO3	-0.543586	0.000738623		HCAR2	0.182745	2.35195e-12	0.105255	0.392974		MARVELD1	0.180279	4.65811e-12	0.262879	0.0303256		RNF146	0.263505	1.85959e-24	0.406071	0.00059087
[truncated: 27,446 more rows]
